# Supplementary material for: Characterization of neopeptides in equine articular cartilage degradation
Source: J Orthop Res. 2015 Jul 7;34(1):106–20. doi: 10.1002/jor.22963 (PMC4737130; doi:10.1002/jor.22963)
Supplement: Supplementary file 1 — Supplementary Table S1. [file JOR-34-106-s001.xlsx]

## Sheet: ADAMTS4
prot_hit_num	prot_acc	prot_desc	prot_score	pep_query	pep_rank	pep_isbold	pep_isunique	pep_exp_mz	pep_exp_mr	pep_exp_z	pep_calc_mr	pep_delta	pep_miss	pep_score	pep_expect	pep_res_before	pep_seq	pep_res_after	pep_var_mod	pep_var_mod_pos	pep_scan_title
1	gi|126352334|NP_001075308.1|	biglycan precursor [Equus caballus]	7082	4	5	1	0	400.26	798.5	2	798.5	0	0	10.58	22	A	LVLVNNK	I			Spectrum2322 scans: 3756,
1	gi|126352334|NP_001075308.1|	biglycan precursor [Equus caballus]	7082	56	1	1	0	405.74	809.46	2	809.46	0	0	32.39	0.14	V	PAGLPDLK	L			Spectrum3079 scans: 4591,
1	gi|126352334|NP_001075308.1|	biglycan precursor [Equus caballus]	7082	57	1	1	0	405.74	809.46	2	809.46	0	0	11.98	16	V	PAGLPDLK	L			Spectrum3191 scans: 4712,
1	gi|126352334|NP_001075308.1|	biglycan precursor [Equus caballus]	7082	58	1	1	0	405.74	809.47	2	809.46	0	0	25.42	0.72	V	PAGLPDLK	L			Spectrum2993 scans: 4494,
1	gi|126352334|NP_001075308.1|	biglycan precursor [Equus caballus]	7082	64	1	1	0	406.7	811.39	2	811.39	0	0	30.79	0.42	L	AIQFGNY	K			Spectrum3619 scans: 5174,
1	gi|126352334|NP_001075308.1|	biglycan precursor [Equus caballus]	7082	164	1	1	1	419.24	836.46	2	836.46	0	0	33.77	0.13	G	LGHNQIR	M			Spectrum559 scans: 1808,
1	gi|126352334|NP_001075308.1|	biglycan precursor [Equus caballus]	7082	219	1	1	0	427.23	852.45	2	852.45	0	0	24.17	2.3	E	LHLDNNK	L			Spectrum785 scans: 2052,
1	gi|126352334|NP_001075308.1|	biglycan precursor [Equus caballus]	7082	323	1	1	0	435.77	869.53	2	869.53	0	0	34.82	0.068	Y	ALVLVNNK	I			Spectrum2406 scans: 3848,
1	gi|126352334|NP_001075308.1|	biglycan precursor [Equus caballus]	7082	324	1	1	0	435.77	869.53	2	869.53	0	0	42.76	0.011	Y	ALVLVNNK	I			Spectrum2302 scans: 3734,
1	gi|126352334|NP_001075308.1|	biglycan precursor [Equus caballus]	7082	325	1	1	0	435.77	869.53	2	869.53	0	0	22.31	1.2	Y	ALVLVNNK	I			Spectrum2825 scans: 4312,
1	gi|126352334|NP_001075308.1|	biglycan precursor [Equus caballus]	7082	326	4	1	0	435.78	869.54	2	869.53	0	0	11.99	18	Y	ALVLVNNK	I			Spectrum4557 scans: 6213,
1	gi|126352334|NP_001075308.1|	biglycan precursor [Equus caballus]	7082	346	3	1	0	439.21	876.41	2	876.41	0	0	16.86	16	N	ELHLDHN	K			Spectrum1173 scans: 2483,
1	gi|126352334|NP_001075308.1|	biglycan precursor [Equus caballus]	7082	376	3	1	1	444.25	886.48	2	886.48	0	0	7.6	170	I	ELEDLLR	Y			Spectrum3684 scans: 5248,
1	gi|126352334|NP_001075308.1|	biglycan precursor [Equus caballus]	7082	390	1	1	1	447.75	893.48	2	893.48	0	0	11.6	30	L	GLGHNQIR	M			Spectrum2020 scans: 3425,
1	gi|126352334|NP_001075308.1|	biglycan precursor [Equus caballus]	7082	391	1	1	1	447.75	893.48	2	893.48	0	0	22.41	2.5	L	GLGHNQIR	M			Spectrum1925 scans: 3319,
1	gi|126352334|NP_001075308.1|	biglycan precursor [Equus caballus]	7082	392	1	1	1	447.75	893.48	2	893.48	0	0	21.83	2.8	L	GLGHNQIR	M			Spectrum1841 scans: 3222,
1	gi|126352334|NP_001075308.1|	biglycan precursor [Equus caballus]	7082	393	2	1	1	447.75	893.48	2	893.48	0	0	5.44	120	L	GLGHNQIR	M			Spectrum2111 scans: 3526,
1	gi|126352334|NP_001075308.1|	biglycan precursor [Equus caballus]	7082	394	1	1	1	447.75	893.48	2	893.48	0	0	19.98	4.3	L	GLGHNQIR	M			Spectrum828 scans: 2098,
1	gi|126352334|NP_001075308.1|	biglycan precursor [Equus caballus]	7082	395	1	1	1	447.75	893.48	2	893.48	0	0	25.41	1.2	L	GLGHNQIR	M			Spectrum1750 scans: 3120,
1	gi|126352334|NP_001075308.1|	biglycan precursor [Equus caballus]	7082	455	2	1	0	455.27	908.53	2	908.53	0	0	13.42	10	R	VPAGLPDLK	L			Spectrum4665 scans: 6336,
1	gi|126352334|NP_001075308.1|	biglycan precursor [Equus caballus]	7082	456	1	1	0	455.27	908.53	2	908.53	0	0	24.85	0.69	R	VPAGLPDLK	L			Spectrum4272 scans: 5892,
1	gi|126352334|NP_001075308.1|	biglycan precursor [Equus caballus]	7082	457	1	1	0	455.27	908.53	2	908.53	0	0	33.53	0.093	R	VPAGLPDLK	L			Spectrum3282 scans: 4810,
1	gi|126352334|NP_001075308.1|	biglycan precursor [Equus caballus]	7082	458	1	1	0	455.27	908.53	2	908.53	0	0	25.85	0.55	R	VPAGLPDLK	L			Spectrum6617 scans: 8642,
1	gi|126352334|NP_001075308.1|	biglycan precursor [Equus caballus]	7082	459	1	1	0	455.27	908.53	2	908.53	0	0	22.18	1.3	R	VPAGLPDLK	L			Spectrum3772 scans: 5346,
1	gi|126352334|NP_001075308.1|	biglycan precursor [Equus caballus]	7082	460	1	1	0	455.27	908.53	2	908.53	0	0	43.34	0.0098	R	VPAGLPDLK	L			Spectrum3069 scans: 4580,
1	gi|126352334|NP_001075308.1|	biglycan precursor [Equus caballus]	7082	461	1	1	0	455.27	908.53	2	908.53	0	0	25.11	0.59	R	VPAGLPDLK	L			Spectrum6682 scans: 8766,
1	gi|126352334|NP_001075308.1|	biglycan precursor [Equus caballus]	7082	462	1	1	0	455.27	908.53	2	908.53	0	0	24.38	0.72	R	VPAGLPDLK	L			Spectrum7002 scans: 9303,
1	gi|126352334|NP_001075308.1|	biglycan precursor [Equus caballus]	7082	463	1	1	0	455.27	908.53	2	908.53	0	0	27.29	0.37	R	VPAGLPDLK	L			Spectrum6553 scans: 8519,
1	gi|126352334|NP_001075308.1|	biglycan precursor [Equus caballus]	7082	464	1	1	0	455.27	908.53	2	908.53	0	0	25.17	0.6	R	VPAGLPDLK	L			Spectrum6649 scans: 8698,
1	gi|126352334|NP_001075308.1|	biglycan precursor [Equus caballus]	7082	465	1	1	0	455.27	908.53	2	908.53	0	0	34.98	0.063	R	VPAGLPDLK	L			Spectrum7236 scans: 9810,
1	gi|126352334|NP_001075308.1|	biglycan precursor [Equus caballus]	7082	466	1	1	0	455.27	908.53	2	908.53	0	0	43.02	0.0099	R	VPAGLPDLK	L			Spectrum3167 scans: 4687,
1	gi|126352334|NP_001075308.1|	biglycan precursor [Equus caballus]	7082	467	1	1	0	455.27	908.53	2	908.53	0	0	26.52	0.44	R	VPAGLPDLK	L			Spectrum6590 scans: 8590,
1	gi|126352334|NP_001075308.1|	biglycan precursor [Equus caballus]	7082	468	1	1	0	455.27	908.53	2	908.53	0	0	27.61	0.34	R	VPAGLPDLK	L			Spectrum6714 scans: 8820,
1	gi|126352334|NP_001075308.1|	biglycan precursor [Equus caballus]	7082	469	1	1	0	455.27	908.53	2	908.53	0	0	23.95	0.8	R	VPAGLPDLK	L			Spectrum6736 scans: 8868,
1	gi|126352334|NP_001075308.1|	biglycan precursor [Equus caballus]	7082	470	1	1	0	455.27	908.53	2	908.53	0	0	43.51	0.0088	R	VPAGLPDLK	L			Spectrum2980 scans: 4480,
1	gi|126352334|NP_001075308.1|	biglycan precursor [Equus caballus]	7082	471	1	1	0	455.27	908.53	2	908.53	0	0	21.6	1.4	R	VPAGLPDLK	L			Spectrum3958 scans: 5551,
1	gi|126352334|NP_001075308.1|	biglycan precursor [Equus caballus]	7082	472	2	1	0	455.27	908.53	2	908.53	0	0	12.91	10	R	VPAGLPDLK	L			Spectrum3654 scans: 5215,
1	gi|126352334|NP_001075308.1|	biglycan precursor [Equus caballus]	7082	473	1	1	0	455.27	908.53	2	908.53	0	0	25.09	0.61	R	VPAGLPDLK	L			Spectrum3865 scans: 5447,
1	gi|126352334|NP_001075308.1|	biglycan precursor [Equus caballus]	7082	474	1	1	0	455.27	908.53	2	908.53	0	0	37.31	0.037	R	VPAGLPDLK	L			Spectrum7162 scans: 9659,
1	gi|126352334|NP_001075308.1|	biglycan precursor [Equus caballus]	7082	475	1	1	0	455.27	908.53	2	908.53	0	0	20.87	1.6	R	VPAGLPDLK	L			Spectrum4375 scans: 6006,
1	gi|126352334|NP_001075308.1|	biglycan precursor [Equus caballus]	7082	476	1	1	0	455.27	908.53	2	908.53	0	0	20.87	1.6	R	VPAGLPDLK	L			Spectrum4176 scans: 5785,
1	gi|126352334|NP_001075308.1|	biglycan precursor [Equus caballus]	7082	493	10	1	0	457.76	913.5	2	913.5	0	0	10.35	51	K	GLQHLYAL	V			Spectrum3782 scans: 5357,
1	gi|126352334|NP_001075308.1|	biglycan precursor [Equus caballus]	7082	524	1	1	0	463.24	924.47	2	924.47	0	0	43.06	0.033	R	LAIQFGNY	K			Spectrum4427 scans: 6065,
1	gi|126352334|NP_001075308.1|	biglycan precursor [Equus caballus]	7082	525	1	1	0	463.24	924.47	2	924.47	0	0	35.17	0.2	R	LAIQFGNY	K			Spectrum4512 scans: 6163,
1	gi|126352334|NP_001075308.1|	biglycan precursor [Equus caballus]	7082	545	10	1	1	465.72	929.43	2	929.43	0	0	8.96	66	K	DLPETLNE	L			Spectrum2957 scans: 4454,
1	gi|126352334|NP_001075308.1|	biglycan precursor [Equus caballus]	7082	579	1	1	1	469.16	936.3	2	936.3	0	0	23.09	0.086	M	CPFGCHC	H			Spectrum1403 scans: 2735,
1	gi|126352334|NP_001075308.1|	biglycan precursor [Equus caballus]	7082	588	1	1	1	470.2	938.39	2	938.4	0	0	17.23	8	F	GCHCHLR	V			Spectrum4136 scans: 5742,
1	gi|126352334|NP_001075308.1|	biglycan precursor [Equus caballus]	7082	589	1	1	1	470.2	938.39	2	938.4	0	0	15.81	9.8	F	GCHCHLR	V			Spectrum5304 scans: 7060,
1	gi|126352334|NP_001075308.1|	biglycan precursor [Equus caballus]	7082	590	1	1	1	470.2	938.39	2	938.4	0	0	20.8	3.1	F	GCHCHLR	V			Spectrum2573 scans: 4036,
1	gi|126352334|NP_001075308.1|	biglycan precursor [Equus caballus]	7082	591	1	1	1	470.2	938.39	2	938.4	0	0	32.14	0.23	F	GCHCHLR	V			Spectrum3522 scans: 5068,
1	gi|126352334|NP_001075308.1|	biglycan precursor [Equus caballus]	7082	592	1	1	1	470.2	938.39	2	938.4	0	0	25.78	0.98	F	GCHCHLR	V			Spectrum3710 scans: 5278,
1	gi|126352334|NP_001075308.1|	biglycan precursor [Equus caballus]	7082	593	1	1	1	470.2	938.39	2	938.4	0	0	26.06	0.93	F	GCHCHLR	V			Spectrum1917 scans: 3309,
1	gi|126352334|NP_001075308.1|	biglycan precursor [Equus caballus]	7082	594	1	1	1	470.2	938.39	2	938.4	0	0	23.34	1.7	F	GCHCHLR	V			Spectrum3285 scans: 4813,
1	gi|126352334|NP_001075308.1|	biglycan precursor [Equus caballus]	7082	595	1	1	1	470.2	938.39	2	938.4	0	0	26.45	0.84	F	GCHCHLR	V			Spectrum7135 scans: 9595,
1	gi|126352334|NP_001075308.1|	biglycan precursor [Equus caballus]	7082	596	1	1	1	470.2	938.39	2	938.4	0	0	18.77	4.9	F	GCHCHLR	V			Spectrum7159 scans: 9653,
1	gi|126352334|NP_001075308.1|	biglycan precursor [Equus caballus]	7082	597	1	1	1	470.2	938.39	2	938.4	0	0	19.96	3.8	F	GCHCHLR	V			Spectrum7078 scans: 9471,
1	gi|126352334|NP_001075308.1|	biglycan precursor [Equus caballus]	7082	598	1	1	1	470.2	938.39	2	938.4	0	0	15.17	11	F	GCHCHLR	V			Spectrum6925 scans: 9173,
1	gi|126352334|NP_001075308.1|	biglycan precursor [Equus caballus]	7082	599	1	1	1	470.2	938.39	2	938.4	0	0	17.35	6.8	F	GCHCHLR	V			Spectrum2013 scans: 3417,
1	gi|126352334|NP_001075308.1|	biglycan precursor [Equus caballus]	7082	600	1	1	1	470.2	938.4	2	938.4	0	0	27.72	0.63	F	GCHCHLR	V			Spectrum7259 scans: 9853,
1	gi|126352334|NP_001075308.1|	biglycan precursor [Equus caballus]	7082	601	1	1	1	470.2	938.4	2	938.4	0	0	19.05	4.6	F	GCHCHLR	V			Spectrum3422 scans: 4960,
1	gi|126352334|NP_001075308.1|	biglycan precursor [Equus caballus]	7082	602	2	1	1	470.2	938.4	2	938.4	0	0	14.2	14	F	GCHCHLR	V			Spectrum5676 scans: 7479,
1	gi|126352334|NP_001075308.1|	biglycan precursor [Equus caballus]	7082	603	1	1	1	470.2	938.4	2	938.4	0	0	24.77	1.2	F	GCHCHLR	V			Spectrum1789 scans: 3162,
1	gi|126352334|NP_001075308.1|	biglycan precursor [Equus caballus]	7082	604	1	1	1	470.2	938.4	2	938.4	0	0	23.26	1.8	F	GCHCHLR	V			Spectrum3897 scans: 5484,
1	gi|126352334|NP_001075308.1|	biglycan precursor [Equus caballus]	7082	605	1	1	1	470.21	938.4	2	938.4	0	0	21.73	2.5	F	GCHCHLR	V			Spectrum4306 scans: 5929,
1	gi|126352334|NP_001075308.1|	biglycan precursor [Equus caballus]	7082	606	1	1	1	470.21	938.4	2	938.4	0	0	17.31	6.9	F	GCHCHLR	V			Spectrum7108 scans: 9534,
1	gi|126352334|NP_001075308.1|	biglycan precursor [Equus caballus]	7082	607	1	1	1	470.21	938.4	2	938.4	0	0	27.51	0.66	F	GCHCHLR	V			Spectrum2801 scans: 4287,
1	gi|126352334|NP_001075308.1|	biglycan precursor [Equus caballus]	7082	608	1	1	1	470.21	938.4	2	938.4	0	0	33.91	0.15	F	GCHCHLR	V			Spectrum3804 scans: 5381,
1	gi|126352334|NP_001075308.1|	biglycan precursor [Equus caballus]	7082	609	1	1	1	470.21	938.4	2	938.4	0	0	23.05	1.8	F	GCHCHLR	V			Spectrum3149 scans: 4667,
1	gi|126352334|NP_001075308.1|	biglycan precursor [Equus caballus]	7082	610	1	1	1	470.21	938.4	2	938.4	0	0	11.41	27	F	GCHCHLR	V			Spectrum2221 scans: 3645,
1	gi|126352334|NP_001075308.1|	biglycan precursor [Equus caballus]	7082	611	1	1	1	470.21	938.4	2	938.4	0	0	25.62	1	F	GCHCHLR	V			Spectrum7234 scans: 9804,
1	gi|126352334|NP_001075308.1|	biglycan precursor [Equus caballus]	7082	612	1	1	1	470.21	938.4	2	938.4	0	0	24.5	1.3	F	GCHCHLR	V			Spectrum7286 scans: 9907,
1	gi|126352334|NP_001075308.1|	biglycan precursor [Equus caballus]	7082	613	2	1	1	470.21	938.4	2	938.4	0	0	18.95	4.7	F	GCHCHLR	V			Spectrum7057 scans: 9418,
1	gi|126352334|NP_001075308.1|	biglycan precursor [Equus caballus]	7082	614	1	1	1	470.21	938.4	2	938.4	0	0	22.36	2.2	F	GCHCHLR	V			Spectrum7001 scans: 9302,
1	gi|126352334|NP_001075308.1|	biglycan precursor [Equus caballus]	7082	615	1	1	1	470.21	938.4	2	938.4	0	0	30.94	0.3	F	GCHCHLR	V			Spectrum3627 scans: 5183,
1	gi|126352334|NP_001075308.1|	biglycan precursor [Equus caballus]	7082	616	1	1	1	470.21	938.4	2	938.4	0	0	23.66	1.6	F	GCHCHLR	V			Spectrum3052 scans: 4560,
1	gi|126352334|NP_001075308.1|	biglycan precursor [Equus caballus]	7082	617	1	1	1	470.21	938.4	2	938.4	0	0	23.31	1.7	F	GCHCHLR	V			Spectrum7185 scans: 9704,
1	gi|126352334|NP_001075308.1|	biglycan precursor [Equus caballus]	7082	618	1	1	1	470.21	938.4	2	938.4	0	0	18.21	5.7	F	GCHCHLR	V			Spectrum2684 scans: 4161,
1	gi|126352334|NP_001075308.1|	biglycan precursor [Equus caballus]	7082	619	1	1	1	470.21	938.4	2	938.4	0	0	18.54	5.2	F	GCHCHLR	V			Spectrum2924 scans: 4418,
1	gi|126352334|NP_001075308.1|	biglycan precursor [Equus caballus]	7082	620	1	1	1	470.21	938.4	2	938.4	0	0	26.48	0.84	F	GCHCHLR	V			Spectrum6958 scans: 9227,
1	gi|126352334|NP_001075308.1|	biglycan precursor [Equus caballus]	7082	621	1	1	1	470.21	938.4	2	938.4	0	0	22.71	2	F	GCHCHLR	V			Spectrum4060 scans: 5660,
1	gi|126352334|NP_001075308.1|	biglycan precursor [Equus caballus]	7082	622	1	1	1	470.21	938.4	2	938.4	0	0	22.11	2.3	F	GCHCHLR	V			Spectrum7209 scans: 9755,
1	gi|126352334|NP_001075308.1|	biglycan precursor [Equus caballus]	7082	623	2	1	1	470.21	938.4	2	938.4	0	0	12.26	22	F	GCHCHLR	V			Spectrum4527 scans: 6180,
1	gi|126352334|NP_001075308.1|	biglycan precursor [Equus caballus]	7082	645	2	1	1	473.79	945.56	2	945.56	0	0	20.52	2	S	LSFLPTLR	E			Spectrum4636 scans: 6303,
1	gi|126352334|NP_001075308.1|	biglycan precursor [Equus caballus]	7082	652	1	1	1	474.25	946.49	2	946.49	0	0	17.2	16	W	EVQPATFR	C			Spectrum1756 scans: 3126,
1	gi|126352334|NP_001075308.1|	biglycan precursor [Equus caballus]	7082	758	1	1	1	487.75	973.48	2	973.48	0	0	39.07	0.1	Q	NNEISELR	K			Spectrum1924 scans: 3317,
1	gi|126352334|NP_001075308.1|	biglycan precursor [Equus caballus]	7082	803	7	1	0	491.75	981.49	2	981.49	0	0	11.68	45	R	ELHLDNNK	L			Spectrum6527 scans: 8479,
1	gi|126352334|NP_001075308.1|	biglycan precursor [Equus caballus]	7082	804	1	1	0	491.75	981.49	2	981.49	0	0	12.06	41	R	ELHLDNNK	L			Spectrum6564 scans: 8542,
1	gi|126352334|NP_001075308.1|	biglycan precursor [Equus caballus]	7082	806	6	1	0	491.75	981.49	2	981.49	0	0	12.25	39	R	ELHLDNNK	L			Spectrum1699 scans: 3063,
1	gi|126352334|NP_001075308.1|	biglycan precursor [Equus caballus]	7082	807	1	1	0	491.75	981.49	2	981.49	0	0	36.23	0.16	R	ELHLDNNK	L			Spectrum1162 scans: 2471,
1	gi|126352334|NP_001075308.1|	biglycan precursor [Equus caballus]	7082	808	7	1	0	491.75	981.49	2	981.49	0	0	9.15	80	R	ELHLDNNK	L			Spectrum6629 scans: 8666,
1	gi|126352334|NP_001075308.1|	biglycan precursor [Equus caballus]	7082	810	3	1	0	491.75	981.49	2	981.49	0	0	9.81	68	R	ELHLDNNK	L			Spectrum7204 scans: 9747,
1	gi|126352334|NP_001075308.1|	biglycan precursor [Equus caballus]	7082	811	1	1	0	491.75	981.49	2	981.49	0	0	13.06	32	R	ELHLDNNK	L			Spectrum2790 scans: 4275,
1	gi|126352334|NP_001075308.1|	biglycan precursor [Equus caballus]	7082	812	1	1	0	491.75	981.49	2	981.49	0	0	30.71	0.55	R	ELHLDNNK	L			Spectrum1277 scans: 2597,
1	gi|126352334|NP_001075308.1|	biglycan precursor [Equus caballus]	7082	813	1	1	0	491.75	981.49	2	981.49	0	0	19.13	8	R	ELHLDNNK	L			Spectrum7287 scans: 9908,
1	gi|126352334|NP_001075308.1|	biglycan precursor [Equus caballus]	7082	815	3	1	0	491.75	981.49	2	981.49	0	0	13.62	28	R	ELHLDNNK	L			Spectrum1537 scans: 2883,
1	gi|126352334|NP_001075308.1|	biglycan precursor [Equus caballus]	7082	817	2	1	0	491.75	981.49	2	981.49	0	0	14.96	20	R	ELHLDNNK	L			Spectrum7261 scans: 9856,
1	gi|126352334|NP_001075308.1|	biglycan precursor [Equus caballus]	7082	820	2	1	0	491.75	981.49	2	981.49	0	0	25.69	1.7	R	ELHLDNNK	L			Spectrum1078 scans: 2377,
1	gi|126352334|NP_001075308.1|	biglycan precursor [Equus caballus]	7082	822	2	1	0	491.75	981.49	2	981.49	0	0	11.91	41	R	ELHLDNNK	L			Spectrum3237 scans: 4761,
1	gi|126352334|NP_001075308.1|	biglycan precursor [Equus caballus]	7082	837	1	1	1	492.8	983.58	2	983.58	0	0	44.73	0.012	K	LLQVVYLH	T			Spectrum3937 scans: 5529,
1	gi|126352334|NP_001075308.1|	biglycan precursor [Equus caballus]	7082	906	1	1	1	500.79	999.56	2	999.56	0	0	34.69	0.15	A	IELEDLLR	Y			Spectrum4739 scans: 6419,
1	gi|126352334|NP_001075308.1|	biglycan precursor [Equus caballus]	7082	941	1	1	1	504.29	1006.56	2	1006.57	0	0	32.14	0.25	R	LGLGHNQIR	M			Spectrum2550 scans: 4006,
1	gi|126352334|NP_001075308.1|	biglycan precursor [Equus caballus]	7082	942	1	1	1	504.29	1006.57	2	1006.57	0	0	37.6	0.048	R	LGLGHNQIR	M			Spectrum2187 scans: 3609,
1	gi|126352334|NP_001075308.1|	biglycan precursor [Equus caballus]	7082	943	1	1	1	504.29	1006.57	2	1006.57	0	0	65.05	8.6e-05	R	LGLGHNQIR	M			Spectrum2089 scans: 3502,
1	gi|126352334|NP_001075308.1|	biglycan precursor [Equus caballus]	7082	944	1	1	1	504.29	1006.57	2	1006.57	0	0	33.77	0.12	R	LGLGHNQIR	M			Spectrum2296 scans: 3727,
1	gi|126352334|NP_001075308.1|	biglycan precursor [Equus caballus]	7082	945	1	1	1	504.29	1006.57	2	1006.57	0	0	72.1	1.7e-05	R	LGLGHNQIR	M			Spectrum1911 scans: 3303,
1	gi|126352334|NP_001075308.1|	biglycan precursor [Equus caballus]	7082	946	1	1	1	504.29	1006.57	2	1006.57	0	0	53.3	0.0013	R	LGLGHNQIR	M			Spectrum1740 scans: 3109,
1	gi|126352334|NP_001075308.1|	biglycan precursor [Equus caballus]	7082	947	1	1	1	504.29	1006.57	2	1006.57	0	0	65.04	8.7e-05	R	LGLGHNQIR	M			Spectrum1999 scans: 3402,
1	gi|126352334|NP_001075308.1|	biglycan precursor [Equus caballus]	7082	948	1	1	1	504.29	1006.57	2	1006.57	0	0	69.64	3e-05	R	LGLGHNQIR	M			Spectrum1825 scans: 3204,
1	gi|126352334|NP_001075308.1|	biglycan precursor [Equus caballus]	7082	949	1	1	1	504.29	1006.57	2	1006.57	0	0	34.55	0.098	R	LGLGHNQIR	M			Spectrum2702 scans: 4180,
1	gi|126352334|NP_001075308.1|	biglycan precursor [Equus caballus]	7082	950	1	1	1	504.29	1006.57	2	1006.57	0	0	39.38	0.034	R	LGLGHNQIR	M			Spectrum2591 scans: 4057,
1	gi|126352334|NP_001075308.1|	biglycan precursor [Equus caballus]	7082	968	1	1	0	507.3	1012.59	2	1012.59	0	0	42.58	0.016	N	LPSSLVELR	I			Spectrum3611 scans: 5165,
1	gi|126352334|NP_001075308.1|	biglycan precursor [Equus caballus]	7082	1062	1	1	1	517.31	1032.6	2	1032.6	0	0	30.39	0.27	G	SLSFLPTLR	E			Spectrum4715 scans: 6392,
1	gi|126352334|NP_001075308.1|	biglycan precursor [Equus caballus]	7082	1063	1	1	0	517.31	1032.6	2	1032.6	0	0	49.14	0.0036	L	YALVLVNNK	I			Spectrum3228 scans: 4752,
1	gi|126352334|NP_001075308.1|	biglycan precursor [Equus caballus]	7082	1119	2	1	1	524.26	1046.51	2	1046.51	0	0	13.3	39	R	AYYNGISLF	N			Spectrum5281 scans: 7035,
1	gi|126352334|NP_001075308.1|	biglycan precursor [Equus caballus]	7082	1133	1	1	1	525.77	1049.52	2	1049.52	0	0	32.71	0.43	I	SLFNNPVPY	W			Spectrum4554 scans: 6210,
1	gi|126352334|NP_001075308.1|	biglycan precursor [Equus caballus]	7082	1148	1	1	0	527.29	1052.57	2	1052.57	0	0	47.47	0.01	R	LAIQFGNYK	K			Spectrum3582 scans: 5134,
1	gi|126352334|NP_001075308.1|	biglycan precursor [Equus caballus]	7082	1490	1	1	1	559.8	1117.58	2	1117.58	0	0	17.55	16	R	VVQCSDLGLK	A			Spectrum2590 scans: 4056,
1	gi|126352334|NP_001075308.1|	biglycan precursor [Equus caballus]	7082	1491	1	1	1	559.8	1117.58	2	1117.58	0	0	15.83	26	R	VVQCSDLGLK	A			Spectrum5363 scans: 7126,
1	gi|126352334|NP_001075308.1|	biglycan precursor [Equus caballus]	7082	1493	2	1	1	559.8	1117.58	2	1117.58	0	0	15.66	24	R	VVQCSDLGLK	A			Spectrum5455 scans: 7229,
1	gi|126352334|NP_001075308.1|	biglycan precursor [Equus caballus]	7082	1494	6	1	1	559.8	1117.58	2	1117.58	0	0	11.27	67	R	VVQCSDLGLK	A			Spectrum4791 scans: 6476,
1	gi|126352334|NP_001075308.1|	biglycan precursor [Equus caballus]	7082	1495	1	1	1	559.8	1117.58	2	1117.58	0	0	19.77	9.5	R	VVQCSDLGLK	A			Spectrum2906 scans: 4399,
1	gi|126352334|NP_001075308.1|	biglycan precursor [Equus caballus]	7082	1496	3	1	1	559.8	1117.58	2	1117.58	0	0	12.46	51	R	VVQCSDLGLK	A			Spectrum4887 scans: 6586,
1	gi|126352334|NP_001075308.1|	biglycan precursor [Equus caballus]	7082	1497	1	1	1	559.8	1117.58	2	1117.58	0	0	22.15	5.5	R	VVQCSDLGLK	A			Spectrum2220 scans: 3644,
1	gi|126352334|NP_001075308.1|	biglycan precursor [Equus caballus]	7082	1498	1	1	1	559.8	1117.58	2	1117.58	0	0	40.12	0.083	R	VVQCSDLGLK	A			Spectrum2318 scans: 3752,
1	gi|126352334|NP_001075308.1|	biglycan precursor [Equus caballus]	7082	1499	3	1	1	559.8	1117.58	2	1117.58	0	0	11.03	67	R	VVQCSDLGLK	A			Spectrum3221 scans: 4744,
1	gi|126352334|NP_001075308.1|	biglycan precursor [Equus caballus]	7082	1500	2	1	1	559.8	1117.58	2	1117.58	0	0	14.88	31	R	VVQCSDLGLK	A			Spectrum5027 scans: 6745,
1	gi|126352334|NP_001075308.1|	biglycan precursor [Equus caballus]	7082	1501	2	1	1	559.8	1117.58	2	1117.58	0	0	20.15	9.1	R	VVQCSDLGLK	A			Spectrum2696 scans: 4174,
1	gi|126352334|NP_001075308.1|	biglycan precursor [Equus caballus]	7082	1502	2	1	1	559.8	1117.58	2	1117.58	0	0	20.46	8.4	R	VVQCSDLGLK	A			Spectrum2803 scans: 4289,
1	gi|126352334|NP_001075308.1|	biglycan precursor [Equus caballus]	7082	1504	2	1	1	559.8	1117.58	2	1117.58	0	0	17.4	17	R	VVQCSDLGLK	A			Spectrum4419 scans: 6055,
1	gi|126352334|NP_001075308.1|	biglycan precursor [Equus caballus]	7082	1510	1	1	1	560.28	1118.55	2	1118.55	0	0	13.21	40	L	NELHLDHNK	I			Spectrum3694 scans: 5260,
1	gi|126352334|NP_001075308.1|	biglycan precursor [Equus caballus]	7082	1566	2	1	1	567.29	1132.56	2	1132.57	0	0	14.01	41	Y	WEVQPATFR	C			Spectrum7147 scans: 9630,
1	gi|126352334|NP_001075308.1|	biglycan precursor [Equus caballus]	7082	1568	1	1	1	567.29	1132.56	2	1132.57	0	0	26.34	2.1	Y	WEVQPATFR	C			Spectrum3771 scans: 5345,
1	gi|126352334|NP_001075308.1|	biglycan precursor [Equus caballus]	7082	1569	1	1	1	567.29	1132.57	2	1132.57	0	0	26.1	2.6	Y	WEVQPATFR	C			Spectrum3587 scans: 5139,
1	gi|126352334|NP_001075308.1|	biglycan precursor [Equus caballus]	7082	1570	7	1	1	567.29	1132.57	2	1132.57	0	0	7.47	170	Y	WEVQPATFR	C			Spectrum7074 scans: 9458,
1	gi|126352334|NP_001075308.1|	biglycan precursor [Equus caballus]	7082	1571	1	1	1	567.29	1132.57	2	1132.57	0	0	18.74	12	Y	WEVQPATFR	C			Spectrum7125 scans: 9577,
1	gi|126352334|NP_001075308.1|	biglycan precursor [Equus caballus]	7082	1572	1	1	1	567.29	1132.57	2	1132.57	0	0	37.04	0.19	Y	WEVQPATFR	C			Spectrum3300 scans: 4830,
1	gi|126352334|NP_001075308.1|	biglycan precursor [Equus caballus]	7082	1573	1	1	1	567.29	1132.57	2	1132.57	0	0	27.25	1.8	Y	WEVQPATFR	C			Spectrum3402 scans: 4939,
1	gi|126352334|NP_001075308.1|	biglycan precursor [Equus caballus]	7082	1574	8	1	1	567.29	1132.57	2	1132.57	0	0	7.15	170	Y	WEVQPATFR	C			Spectrum7106 scans: 9531,
1	gi|126352334|NP_001075308.1|	biglycan precursor [Equus caballus]	7082	1575	1	1	1	567.29	1132.57	2	1132.57	0	0	14.11	35	Y	WEVQPATFR	C			Spectrum7212 scans: 9760,
1	gi|126352334|NP_001075308.1|	biglycan precursor [Equus caballus]	7082	1577	1	1	1	567.29	1132.57	2	1132.57	0	0	19.49	11	Y	WEVQPATFR	C			Spectrum7174 scans: 9685,
1	gi|126352334|NP_001075308.1|	biglycan precursor [Equus caballus]	7082	1578	1	1	1	567.29	1132.57	2	1132.57	0	0	23.94	4.1	Y	WEVQPATFR	C			Spectrum3680 scans: 5244,
1	gi|126352334|NP_001075308.1|	biglycan precursor [Equus caballus]	7082	1579	5	1	1	567.29	1132.57	2	1132.57	0	0	10.15	99	Y	WEVQPATFR	C			Spectrum6616 scans: 8640,
1	gi|126352334|NP_001075308.1|	biglycan precursor [Equus caballus]	7082	1580	5	1	1	567.29	1132.57	2	1132.57	0	0	11.46	74	Y	WEVQPATFR	C			Spectrum7264 scans: 9866,
1	gi|126352334|NP_001075308.1|	biglycan precursor [Equus caballus]	7082	1581	1	1	1	567.29	1132.57	2	1132.57	0	0	13.21	46	Y	WEVQPATFR	C			Spectrum6656 scans: 8712,
1	gi|126352334|NP_001075308.1|	biglycan precursor [Equus caballus]	7082	2044	2	1	1	605.78	1209.55	2	1209.55	0	0	5.8	160	K	VGVNDFCPVGF	G			Spectrum6162 scans: 8050,
1	gi|126352334|NP_001075308.1|	biglycan precursor [Equus caballus]	7082	2045	2	1	1	605.78	1209.55	2	1209.55	0	0	7.17	120	K	VGVNDFCPVGF	G			Spectrum5402 scans: 7169,
1	gi|126352334|NP_001075308.1|	biglycan precursor [Equus caballus]	7082	2046	1	1	1	605.78	1209.55	2	1209.55	0	0	41.62	0.043	K	VGVNDFCPVGF	G			Spectrum4997 scans: 6710,
1	gi|126352334|NP_001075308.1|	biglycan precursor [Equus caballus]	7082	2047	1	1	1	605.78	1209.55	2	1209.55	0	0	56.92	0.0012	K	VGVNDFCPVGF	G			Spectrum4821 scans: 6513,
1	gi|126352334|NP_001075308.1|	biglycan precursor [Equus caballus]	7082	2048	1	1	1	605.78	1209.55	2	1209.55	0	0	13.05	30	K	VGVNDFCPVGF	G			Spectrum5180 scans: 6919,
1	gi|126352334|NP_001075308.1|	biglycan precursor [Equus caballus]	7082	2049	1	1	1	605.78	1209.55	2	1209.55	0	0	57.31	0.0011	K	VGVNDFCPVGF	G			Spectrum4908 scans: 6610,
1	gi|126352334|NP_001075308.1|	biglycan precursor [Equus caballus]	7082	2052	3	1	1	605.79	1209.56	2	1209.55	0.01	0	8.26	100	K	VGVNDFCPVGF	G			Spectrum6141 scans: 8026,
1	gi|126352334|NP_001075308.1|	biglycan precursor [Equus caballus]	7082	2082	1	1	1	608.32	1214.63	2	1214.63	0	0	37.35	0.15	D	LQNNEISELR	K			Spectrum2336 scans: 3771,
1	gi|126352334|NP_001075308.1|	biglycan precursor [Equus caballus]	7082	2103	1	1	1	610.82	1219.62	2	1219.62	0	0	33.4	0.41	N	GISLFNNPVPY	W			Spectrum5091 scans: 6818,
1	gi|126352334|NP_001075308.1|	biglycan precursor [Equus caballus]	7082	2114	1	1	0	612.31	1222.6	2	1222.6	0	0	13.83	35	N	SGFQPGAFDGLK	L			Spectrum3360 scans: 4893,
1	gi|126352334|NP_001075308.1|	biglycan precursor [Equus caballus]	7082	2115	1	1	0	612.31	1222.6	2	1222.6	0	0	43.01	0.046	N	SGFQPGAFDGLK	L			Spectrum3594 scans: 5147,
1	gi|126352334|NP_001075308.1|	biglycan precursor [Equus caballus]	7082	2328	2	1	1	634.29	1266.57	2	1266.57	0	0	12.37	36	K	VGVNDFCPVGFG	V			Spectrum4599 scans: 6262,
1	gi|126352334|NP_001075308.1|	biglycan precursor [Equus caballus]	7082	2609	1	1	1	656.87	1311.73	2	1311.74	-0.01	0	55.34	0.0015	K	IQAIELEDLLR	Y			Spectrum7139 scans: 9602,
1	gi|126352334|NP_001075308.1|	biglycan precursor [Equus caballus]	7082	2610	1	1	1	656.88	1311.74	2	1311.74	0	0	41.47	0.033	K	IQAIELEDLLR	Y			Spectrum6976 scans: 9254,
1	gi|126352334|NP_001075308.1|	biglycan precursor [Equus caballus]	7082	2611	1	1	1	656.88	1311.74	2	1311.74	0	0	56.29	0.0013	K	IQAIELEDLLR	Y			Spectrum6627 scans: 8663,
1	gi|126352334|NP_001075308.1|	biglycan precursor [Equus caballus]	7082	2612	1	1	1	656.88	1311.74	2	1311.74	0	0	39.19	0.067	K	IQAIELEDLLR	Y			Spectrum6863 scans: 9082,
1	gi|126352334|NP_001075308.1|	biglycan precursor [Equus caballus]	7082	2613	1	1	1	656.88	1311.74	2	1311.74	0	0	58.24	0.00083	K	IQAIELEDLLR	Y			Spectrum6659 scans: 8717,
1	gi|126352334|NP_001075308.1|	biglycan precursor [Equus caballus]	7082	2614	1	1	1	656.88	1311.74	2	1311.74	0	0	54.88	0.0018	K	IQAIELEDLLR	Y			Spectrum6712 scans: 8818,
1	gi|126352334|NP_001075308.1|	biglycan precursor [Equus caballus]	7082	2615	1	1	1	656.88	1311.74	2	1311.74	0	0	62.18	0.00034	K	IQAIELEDLLR	Y			Spectrum6578 scans: 8564,
1	gi|126352334|NP_001075308.1|	biglycan precursor [Equus caballus]	7082	2616	1	1	1	656.88	1311.74	2	1311.74	0	0	68.96	6.7e-05	K	IQAIELEDLLR	Y			Spectrum7226 scans: 9789,
1	gi|126352334|NP_001075308.1|	biglycan precursor [Equus caballus]	7082	2617	1	1	1	656.88	1311.74	2	1311.74	0	0	39.07	0.061	K	IQAIELEDLLR	Y			Spectrum6757 scans: 8913,
1	gi|126352334|NP_001075308.1|	biglycan precursor [Equus caballus]	7082	2618	1	1	1	656.88	1311.74	2	1311.74	0	0	48.3	0.0071	K	IQAIELEDLLR	Y			Spectrum7070 scans: 9451,
1	gi|126352334|NP_001075308.1|	biglycan precursor [Equus caballus]	7082	2619	1	1	1	656.88	1311.74	2	1311.74	0	0	58.59	0.00066	K	IQAIELEDLLR	Y			Spectrum6819 scans: 9018,
1	gi|126352334|NP_001075308.1|	biglycan precursor [Equus caballus]	7082	2620	1	1	1	656.88	1311.74	2	1311.74	0	0	48.73	0.0064	K	IQAIELEDLLR	Y			Spectrum6734 scans: 8865,
1	gi|126352334|NP_001075308.1|	biglycan precursor [Equus caballus]	7082	2621	1	1	1	438.25	1311.74	3	1311.74	0	0	24.77	1.6	K	IQAIELEDLLR	Y			Spectrum5130 scans: 6862,
1	gi|126352334|NP_001075308.1|	biglycan precursor [Equus caballus]	7082	2622	1	1	1	656.88	1311.74	2	1311.74	0	0	36.4	0.11	K	IQAIELEDLLR	Y			Spectrum6941 scans: 9198,
1	gi|126352334|NP_001075308.1|	biglycan precursor [Equus caballus]	7082	2623	1	1	1	656.88	1311.74	2	1311.74	0	0	60.29	0.00046	K	IQAIELEDLLR	Y			Spectrum6547 scans: 8509,
1	gi|126352334|NP_001075308.1|	biglycan precursor [Equus caballus]	7082	2624	1	1	1	656.88	1311.74	2	1311.74	0	0	60.5	0.00044	K	IQAIELEDLLR	Y			Spectrum6356 scans: 8278,
1	gi|126352334|NP_001075308.1|	biglycan precursor [Equus caballus]	7082	2625	1	1	1	656.88	1311.74	2	1311.74	0	0	54.62	0.0017	K	IQAIELEDLLR	Y			Spectrum7296 scans: 9934,
1	gi|126352334|NP_001075308.1|	biglycan precursor [Equus caballus]	7082	2626	1	1	1	656.88	1311.74	2	1311.74	0	0	65.56	0.00014	K	IQAIELEDLLR	Y			Spectrum7053 scans: 9407,
1	gi|126352334|NP_001075308.1|	biglycan precursor [Equus caballus]	7082	2627	1	1	1	656.88	1311.74	2	1311.74	0	0	60.69	0.00042	K	IQAIELEDLLR	Y			Spectrum5834 scans: 7663,
1	gi|126352334|NP_001075308.1|	biglycan precursor [Equus caballus]	7082	2628	1	1	1	656.88	1311.74	2	1311.74	0	0	64.17	0.00019	K	IQAIELEDLLR	Y			Spectrum5902 scans: 7742,
1	gi|126352334|NP_001075308.1|	biglycan precursor [Equus caballus]	7082	2629	1	1	1	656.88	1311.74	2	1311.74	0	0	67.94	7.9e-05	K	IQAIELEDLLR	Y			Spectrum6600 scans: 8612,
1	gi|126352334|NP_001075308.1|	biglycan precursor [Equus caballus]	7082	2630	1	1	1	656.88	1311.74	2	1311.74	0	0	70.07	4.8e-05	K	IQAIELEDLLR	Y			Spectrum6092 scans: 7968,
1	gi|126352334|NP_001075308.1|	biglycan precursor [Equus caballus]	7082	2631	1	1	1	656.88	1311.74	2	1311.74	0	0	50.76	0.0041	K	IQAIELEDLLR	Y			Spectrum7117 scans: 9552,
1	gi|126352334|NP_001075308.1|	biglycan precursor [Equus caballus]	7082	2632	1	1	1	656.88	1311.74	2	1311.74	0	0	43.06	0.024	K	IQAIELEDLLR	Y			Spectrum7138 scans: 9599,
1	gi|126352334|NP_001075308.1|	biglycan precursor [Equus caballus]	7082	2633	1	1	1	656.88	1311.74	2	1311.74	0	0	54.27	0.0018	K	IQAIELEDLLR	Y			Spectrum7027 scans: 9355,
1	gi|126352334|NP_001075308.1|	biglycan precursor [Equus caballus]	7082	2634	1	1	1	656.88	1311.74	2	1311.74	0	0	62.71	0.00026	K	IQAIELEDLLR	Y			Spectrum5543 scans: 7331,
1	gi|126352334|NP_001075308.1|	biglycan precursor [Equus caballus]	7082	2635	1	1	1	656.88	1311.74	2	1311.74	0	0	43.47	0.022	K	IQAIELEDLLR	Y			Spectrum5090 scans: 6817,
1	gi|126352334|NP_001075308.1|	biglycan precursor [Equus caballus]	7082	2636	1	1	1	656.88	1311.74	2	1311.74	0	0	60.06	0.00048	K	IQAIELEDLLR	Y			Spectrum7273 scans: 9886,
1	gi|126352334|NP_001075308.1|	biglycan precursor [Equus caballus]	7082	2637	1	1	1	656.88	1311.74	2	1311.74	0	0	54.14	0.0019	K	IQAIELEDLLR	Y			Spectrum7092 scans: 9500,
1	gi|126352334|NP_001075308.1|	biglycan precursor [Equus caballus]	7082	2638	1	1	1	656.88	1311.74	2	1311.74	0	0	57.32	0.00091	K	IQAIELEDLLR	Y			Spectrum6286 scans: 8198,
1	gi|126352334|NP_001075308.1|	biglycan precursor [Equus caballus]	7082	2639	1	1	1	656.88	1311.74	2	1311.74	0	0	63.45	0.00022	K	IQAIELEDLLR	Y			Spectrum7182 scans: 9695,
1	gi|126352334|NP_001075308.1|	biglycan precursor [Equus caballus]	7082	2640	1	1	1	656.88	1311.74	2	1311.74	0	0	75.26	1.5e-05	K	IQAIELEDLLR	Y			Spectrum5313 scans: 7072,
1	gi|126352334|NP_001075308.1|	biglycan precursor [Equus caballus]	7082	2641	1	1	1	656.88	1311.74	2	1311.74	0	0	64.15	0.00019	K	IQAIELEDLLR	Y			Spectrum5618 scans: 7415,
1	gi|126352334|NP_001075308.1|	biglycan precursor [Equus caballus]	7082	2642	1	1	1	656.88	1311.74	2	1311.74	0	0	58.77	0.00065	K	IQAIELEDLLR	Y			Spectrum6156 scans: 8044,
1	gi|126352334|NP_001075308.1|	biglycan precursor [Equus caballus]	7082	2643	1	1	1	656.88	1311.74	2	1311.74	0	0	58.17	0.00075	K	IQAIELEDLLR	Y			Spectrum7155 scans: 9643,
1	gi|126352334|NP_001075308.1|	biglycan precursor [Equus caballus]	7082	2644	1	1	1	656.88	1311.74	2	1311.74	0	0	61.89	0.00032	K	IQAIELEDLLR	Y			Spectrum5241 scans: 6989,
1	gi|126352334|NP_001075308.1|	biglycan precursor [Equus caballus]	7082	2645	1	1	1	656.88	1311.74	2	1311.74	0	0	72.22	2.9e-05	K	IQAIELEDLLR	Y			Spectrum5692 scans: 7499,
1	gi|126352334|NP_001075308.1|	biglycan precursor [Equus caballus]	7082	2646	1	1	1	656.88	1311.74	2	1311.74	0	0	72.35	2.8e-05	K	IQAIELEDLLR	Y			Spectrum6031 scans: 7894,
1	gi|126352334|NP_001075308.1|	biglycan precursor [Equus caballus]	7082	2647	1	1	1	656.88	1311.74	2	1311.74	0	0	45.9	0.013	K	IQAIELEDLLR	Y			Spectrum4774 scans: 6458,
1	gi|126352334|NP_001075308.1|	biglycan precursor [Equus caballus]	7082	2648	1	1	1	656.88	1311.74	2	1311.74	0	0	50.73	0.0041	K	IQAIELEDLLR	Y			Spectrum7202 scans: 9741,
1	gi|126352334|NP_001075308.1|	biglycan precursor [Equus caballus]	7082	2649	1	1	1	656.88	1311.74	2	1311.74	0	0	64.43	0.00018	K	IQAIELEDLLR	Y			Spectrum5471 scans: 7248,
1	gi|126352334|NP_001075308.1|	biglycan precursor [Equus caballus]	7082	2650	1	1	1	656.88	1311.74	2	1311.74	0	0	68.66	6.7e-05	K	IQAIELEDLLR	Y			Spectrum5764 scans: 7582,
1	gi|126352334|NP_001075308.1|	biglycan precursor [Equus caballus]	7082	2651	1	1	1	656.88	1311.74	2	1311.74	0	0	72.04	3.1e-05	K	IQAIELEDLLR	Y			Spectrum6430 scans: 8363,
1	gi|126352334|NP_001075308.1|	biglycan precursor [Equus caballus]	7082	2652	1	1	1	656.88	1311.74	2	1311.74	0	0	69.66	5.3e-05	K	IQAIELEDLLR	Y			Spectrum5965 scans: 7817,
1	gi|126352334|NP_001075308.1|	biglycan precursor [Equus caballus]	7082	2653	1	1	1	656.88	1311.74	2	1311.74	0	0	72.38	2.8e-05	K	IQAIELEDLLR	Y			Spectrum5395 scans: 7162,
1	gi|126352334|NP_001075308.1|	biglycan precursor [Equus caballus]	7082	2654	1	1	1	656.88	1311.74	2	1311.74	0	0	52.62	0.0027	K	IQAIELEDLLR	Y			Spectrum6681 scans: 8765,
1	gi|126352334|NP_001075308.1|	biglycan precursor [Equus caballus]	7082	2655	1	1	1	656.88	1311.74	2	1311.74	0	0	52.15	0.003	K	IQAIELEDLLR	Y			Spectrum6777 scans: 8955,
1	gi|126352334|NP_001075308.1|	biglycan precursor [Equus caballus]	7082	2656	1	1	1	656.88	1311.74	2	1311.74	0	0	64.15	0.00019	K	IQAIELEDLLR	Y			Spectrum6498 scans: 8443,
1	gi|126352334|NP_001075308.1|	biglycan precursor [Equus caballus]	7082	2657	1	1	1	656.88	1311.74	2	1311.74	0	0	58.59	0.00068	K	IQAIELEDLLR	Y			Spectrum6215 scans: 8116,
1	gi|126352334|NP_001075308.1|	biglycan precursor [Equus caballus]	7082	2658	1	1	1	656.88	1311.74	2	1311.74	0	0	50.17	0.0047	K	IQAIELEDLLR	Y			Spectrum7005 scans: 9307,
1	gi|126352334|NP_001075308.1|	biglycan precursor [Equus caballus]	7082	2659	1	1	1	656.88	1311.74	2	1311.74	0	0	65.89	0.00012	K	IQAIELEDLLR	Y			Spectrum7249 scans: 9837,
1	gi|126352334|NP_001075308.1|	biglycan precursor [Equus caballus]	7082	2660	1	1	1	656.88	1311.74	2	1311.74	0	0	75.34	1.4e-05	K	IQAIELEDLLR	Y			Spectrum5159 scans: 6897,
1	gi|126352334|NP_001075308.1|	biglycan precursor [Equus caballus]	7082	2661	1	1	1	656.88	1311.74	2	1311.74	0	0	43.06	0.024	K	IQAIELEDLLR	Y			Spectrum6903 scans: 9141,
1	gi|126352334|NP_001075308.1|	biglycan precursor [Equus caballus]	7082	2735	1	1	0	665.36	1328.71	2	1328.71	0	0	26.01	2.3	K	NHLVEIPPNLPS	S			Spectrum3863 scans: 5445,
1	gi|126352334|NP_001075308.1|	biglycan precursor [Equus caballus]	7082	2736	1	1	0	665.36	1328.71	2	1328.71	0	0	52.45	0.005	K	NHLVEIPPNLPS	S			Spectrum3494 scans: 5038,
1	gi|126352334|NP_001075308.1|	biglycan precursor [Equus caballus]	7082	2737	1	1	0	665.36	1328.71	2	1328.71	0	0	31.24	0.66	K	NHLVEIPPNLPS	S			Spectrum3957 scans: 5550,
1	gi|126352334|NP_001075308.1|	biglycan precursor [Equus caballus]	7082	2738	1	1	0	665.36	1328.71	2	1328.71	0	0	63.82	0.00035	K	NHLVEIPPNLPS	S			Spectrum3596 scans: 5149,
1	gi|126352334|NP_001075308.1|	biglycan precursor [Equus caballus]	7082	2739	1	1	0	665.36	1328.71	2	1328.71	0	0	38.8	0.12	K	NHLVEIPPNLPS	S			Spectrum3678 scans: 5242,
1	gi|126352334|NP_001075308.1|	biglycan precursor [Equus caballus]	7082	2740	1	1	0	665.36	1328.71	2	1328.71	0	0	28.44	1.2	K	NHLVEIPPNLPS	S			Spectrum3766 scans: 5340,
1	gi|126352334|NP_001075308.1|	biglycan precursor [Equus caballus]	7082	2756	1	1	1	667.84	1333.67	2	1333.67	0	0	31.54	0.69	Y	NGISLFNNPVPY	W			Spectrum5086 scans: 6813,
1	gi|126352334|NP_001075308.1|	biglycan precursor [Equus caballus]	7082	2860	2	1	1	679.81	1357.6	2	1357.6	0	0	16.66	11	D	SLTPTFSAMCPF	G			Spectrum5255 scans: 7004,
1	gi|126352334|NP_001075308.1|	biglycan precursor [Equus caballus]	7082	3156	1	1	1	707.34	1412.67	2	1412.67	0	0	24.47	3	F	NNPVPYWEVQPA	T			Spectrum4087 scans: 5690,
1	gi|126352334|NP_001075308.1|	biglycan precursor [Equus caballus]	7082	3408	1	1	1	747.87	1493.73	2	1493.73	0	0	46.45	0.023	K	VGVNDFCPVGFGVK	R			Spectrum7194 scans: 9725,
1	gi|126352334|NP_001075308.1|	biglycan precursor [Equus caballus]	7082	3409	1	1	1	747.87	1493.73	2	1493.73	0	0	47.12	0.02	K	VGVNDFCPVGFGVK	R			Spectrum7195 scans: 9726,
1	gi|126352334|NP_001075308.1|	biglycan precursor [Equus caballus]	7082	3410	1	1	1	747.87	1493.73	2	1493.73	0	0	38.43	0.15	K	VGVNDFCPVGFGVK	R			Spectrum7083 scans: 9482,
1	gi|126352334|NP_001075308.1|	biglycan precursor [Equus caballus]	7082	3411	1	1	1	747.87	1493.73	2	1493.73	0	0	47.26	0.019	K	VGVNDFCPVGFGVK	R			Spectrum6445 scans: 8380,
1	gi|126352334|NP_001075308.1|	biglycan precursor [Equus caballus]	7082	3412	1	1	1	747.87	1493.73	2	1493.73	0	0	43.48	0.044	K	VGVNDFCPVGFGVK	R			Spectrum7124 scans: 9576,
1	gi|126352334|NP_001075308.1|	biglycan precursor [Equus caballus]	7082	3413	1	1	1	747.87	1493.73	2	1493.73	0	0	43.43	0.045	K	VGVNDFCPVGFGVK	R			Spectrum5898 scans: 7737,
1	gi|126352334|NP_001075308.1|	biglycan precursor [Equus caballus]	7082	3414	1	1	1	747.87	1493.73	2	1493.73	0	0	46.98	0.02	K	VGVNDFCPVGFGVK	R			Spectrum6809 scans: 9002,
1	gi|126352334|NP_001075308.1|	biglycan precursor [Equus caballus]	7082	3415	1	1	1	747.87	1493.73	2	1493.73	0	0	50.08	0.0097	K	VGVNDFCPVGFGVK	R			Spectrum7231 scans: 9798,
1	gi|126352334|NP_001075308.1|	biglycan precursor [Equus caballus]	7082	3416	1	1	1	747.87	1493.73	2	1493.73	0	0	40.25	0.093	K	VGVNDFCPVGFGVK	R			Spectrum7104 scans: 9528,
1	gi|126352334|NP_001075308.1|	biglycan precursor [Equus caballus]	7082	3417	1	1	1	747.87	1493.73	2	1493.73	0	0	60.97	0.00079	K	VGVNDFCPVGFGVK	R			Spectrum5666 scans: 7468,
1	gi|126352334|NP_001075308.1|	biglycan precursor [Equus caballus]	7082	3418	1	1	1	747.87	1493.73	2	1493.73	0	0	39.51	0.11	K	VGVNDFCPVGFGVK	R			Spectrum7256 scans: 9849,
1	gi|126352334|NP_001075308.1|	biglycan precursor [Equus caballus]	7082	3419	1	1	1	747.87	1493.73	2	1493.73	0	0	63.2	0.00048	K	VGVNDFCPVGFGVK	R			Spectrum5401 scans: 7168,
1	gi|126352334|NP_001075308.1|	biglycan precursor [Equus caballus]	7082	3420	1	1	1	747.87	1493.73	2	1493.73	0	0	47.26	0.019	K	VGVNDFCPVGFGVK	R			Spectrum6240 scans: 8146,
1	gi|126352334|NP_001075308.1|	biglycan precursor [Equus caballus]	7082	3421	1	1	1	747.87	1493.73	2	1493.73	0	0	48.66	0.014	K	VGVNDFCPVGFGVK	R			Spectrum6746 scans: 8886,
1	gi|126352334|NP_001075308.1|	biglycan precursor [Equus caballus]	7082	3422	1	1	1	747.87	1493.73	2	1493.73	0	0	38	0.16	K	VGVNDFCPVGFGVK	R			Spectrum7143 scans: 9622,
1	gi|126352334|NP_001075308.1|	biglycan precursor [Equus caballus]	7082	3423	1	1	1	747.87	1493.73	2	1493.73	0	0	44.54	0.035	K	VGVNDFCPVGFGVK	R			Spectrum7036 scans: 9374,
1	gi|126352334|NP_001075308.1|	biglycan precursor [Equus caballus]	7082	3424	1	1	1	747.87	1493.73	2	1493.73	0	0	58.92	0.0014	K	VGVNDFCPVGFGVK	R			Spectrum7285 scans: 9905,
1	gi|126352334|NP_001075308.1|	biglycan precursor [Equus caballus]	7082	3425	1	1	1	747.87	1493.73	2	1493.73	0	0	40.31	0.1	K	VGVNDFCPVGFGVK	R			Spectrum6172 scans: 8062,
1	gi|126352334|NP_001075308.1|	biglycan precursor [Equus caballus]	7082	3426	1	1	1	747.87	1493.73	2	1493.73	0	0	47.75	0.018	K	VGVNDFCPVGFGVK	R			Spectrum5577 scans: 7369,
1	gi|126352334|NP_001075308.1|	biglycan precursor [Equus caballus]	7082	3427	1	1	1	747.87	1493.73	2	1493.73	0	0	54.62	0.0037	K	VGVNDFCPVGFGVK	R			Spectrum5319 scans: 7078,
1	gi|126352334|NP_001075308.1|	biglycan precursor [Equus caballus]	7082	3428	1	1	1	747.87	1493.73	2	1493.73	0	0	58.77	0.0014	K	VGVNDFCPVGFGVK	R			Spectrum5822 scans: 7648,
1	gi|126352334|NP_001075308.1|	biglycan precursor [Equus caballus]	7082	3429	1	1	1	747.87	1493.73	2	1493.73	0	0	47.74	0.018	K	VGVNDFCPVGFGVK	R			Spectrum6045 scans: 7909,
1	gi|126352334|NP_001075308.1|	biglycan precursor [Equus caballus]	7082	3430	1	1	1	747.87	1493.73	2	1493.73	0	0	63.56	0.00048	K	VGVNDFCPVGFGVK	R			Spectrum6693 scans: 8785,
1	gi|126352334|NP_001075308.1|	biglycan precursor [Equus caballus]	7082	3431	1	1	1	747.87	1493.73	2	1493.73	0	0	38.1	0.17	K	VGVNDFCPVGFGVK	R			Spectrum7241 scans: 9821,
1	gi|126352334|NP_001075308.1|	biglycan precursor [Equus caballus]	7082	3432	1	1	1	747.87	1493.73	2	1493.73	0	0	62.65	0.00059	K	VGVNDFCPVGFGVK	R			Spectrum4181 scans: 5791,
1	gi|126352334|NP_001075308.1|	biglycan precursor [Equus caballus]	7082	3433	1	1	1	747.87	1493.73	2	1493.73	0	0	47.52	0.019	K	VGVNDFCPVGFGVK	R			Spectrum5962 scans: 7813,
1	gi|126352334|NP_001075308.1|	biglycan precursor [Equus caballus]	7082	3434	1	1	1	747.87	1493.73	2	1493.73	0	0	54.43	0.0038	K	VGVNDFCPVGFGVK	R			Spectrum5500 scans: 7280,
1	gi|126352334|NP_001075308.1|	biglycan precursor [Equus caballus]	7082	3435	1	1	1	498.92	1493.73	3	1493.73	0	0	26.17	2.5	K	VGVNDFCPVGFGVK	R			Spectrum4210 scans: 5823,
1	gi|126352334|NP_001075308.1|	biglycan precursor [Equus caballus]	7082	3436	1	1	1	747.87	1493.73	2	1493.73	0	0	58.53	0.0014	K	VGVNDFCPVGFGVK	R			Spectrum4841 scans: 6535,
1	gi|126352334|NP_001075308.1|	biglycan precursor [Equus caballus]	7082	3437	1	1	1	747.87	1493.73	2	1493.73	0	0	32.45	0.57	K	VGVNDFCPVGFGVK	R			Spectrum6950 scans: 9212,
1	gi|126352334|NP_001075308.1|	biglycan precursor [Equus caballus]	7082	3438	1	1	1	747.87	1493.73	2	1493.73	0	0	47.82	0.017	K	VGVNDFCPVGFGVK	R			Spectrum6585 scans: 8577,
1	gi|126352334|NP_001075308.1|	biglycan precursor [Equus caballus]	7082	3439	1	1	1	747.87	1493.73	2	1493.73	0	0	39.9	0.1	K	VGVNDFCPVGFGVK	R			Spectrum4381 scans: 6013,
1	gi|126352334|NP_001075308.1|	biglycan precursor [Equus caballus]	7082	3440	1	1	1	747.87	1493.73	2	1493.73	0	0	58.99	0.0013	K	VGVNDFCPVGFGVK	R			Spectrum5232 scans: 6978,
1	gi|126352334|NP_001075308.1|	biglycan precursor [Equus caballus]	7082	3441	1	1	1	747.87	1493.73	2	1493.73	0	0	47.04	0.02	K	VGVNDFCPVGFGVK	R			Spectrum6765 scans: 8931,
1	gi|126352334|NP_001075308.1|	biglycan precursor [Equus caballus]	7082	3442	1	1	1	747.87	1493.73	2	1493.73	0	0	58.88	0.0013	K	VGVNDFCPVGFGVK	R			Spectrum6555 scans: 8524,
1	gi|126352334|NP_001075308.1|	biglycan precursor [Equus caballus]	7082	3443	1	1	1	747.87	1493.73	2	1493.73	0	0	45.88	0.026	K	VGVNDFCPVGFGVK	R			Spectrum6638 scans: 8680,
1	gi|126352334|NP_001075308.1|	biglycan precursor [Equus caballus]	7082	3444	1	1	1	747.87	1493.73	2	1493.73	0	0	63.51	0.00044	K	VGVNDFCPVGFGVK	R			Spectrum6514 scans: 8463,
1	gi|126352334|NP_001075308.1|	biglycan precursor [Equus caballus]	7082	3445	1	1	1	747.87	1493.73	2	1493.73	0	0	63.54	0.00044	K	VGVNDFCPVGFGVK	R			Spectrum5001 scans: 6715,
1	gi|126352334|NP_001075308.1|	biglycan precursor [Equus caballus]	7082	3446	1	1	1	747.87	1493.74	2	1493.73	0	0	54.96	0.0031	K	VGVNDFCPVGFGVK	R			Spectrum4922 scans: 6625,
1	gi|126352334|NP_001075308.1|	biglycan precursor [Equus caballus]	7082	3447	1	1	1	747.87	1493.74	2	1493.73	0	0	59.17	0.0012	K	VGVNDFCPVGFGVK	R			Spectrum6667 scans: 8733,
1	gi|126352334|NP_001075308.1|	biglycan precursor [Equus caballus]	7082	3448	1	1	1	747.88	1493.74	2	1493.73	0	0	68.26	0.00015	K	VGVNDFCPVGFGVK	R			Spectrum4274 scans: 5895,
1	gi|126352334|NP_001075308.1|	biglycan precursor [Equus caballus]	7082	3449	1	1	1	747.88	1493.74	2	1493.73	0	0	47.36	0.018	K	VGVNDFCPVGFGVK	R			Spectrum6611 scans: 8628,
1	gi|126352334|NP_001075308.1|	biglycan precursor [Equus caballus]	7082	3450	1	1	1	747.88	1493.74	2	1493.73	0	0	43.01	0.049	K	VGVNDFCPVGFGVK	R			Spectrum6101 scans: 7978,
1	gi|126352334|NP_001075308.1|	biglycan precursor [Equus caballus]	7082	3451	1	1	1	747.88	1493.74	2	1493.73	0	0	58.66	0.0013	K	VGVNDFCPVGFGVK	R			Spectrum5742 scans: 7556,
1	gi|126352334|NP_001075308.1|	biglycan precursor [Equus caballus]	7082	3452	1	1	1	747.88	1493.74	2	1493.73	0	0	46.81	0.021	K	VGVNDFCPVGFGVK	R			Spectrum7058 scans: 9422,
1	gi|126352334|NP_001075308.1|	biglycan precursor [Equus caballus]	7082	3453	1	1	1	747.88	1493.74	2	1493.73	0	0	43.33	0.046	K	VGVNDFCPVGFGVK	R			Spectrum6721 scans: 8836,
1	gi|126352334|NP_001075308.1|	biglycan precursor [Equus caballus]	7082	3454	1	1	1	747.88	1493.74	2	1493.73	0	0	54.63	0.0036	K	VGVNDFCPVGFGVK	R			Spectrum5079 scans: 6805,
1	gi|126352334|NP_001075308.1|	biglycan precursor [Equus caballus]	7082	3455	1	1	1	747.88	1493.74	2	1493.73	0	0	38.99	0.13	K	VGVNDFCPVGFGVK	R			Spectrum7169 scans: 9672,
1	gi|126352334|NP_001075308.1|	biglycan precursor [Equus caballus]	7082	3456	1	1	1	747.88	1493.74	2	1493.73	0.01	0	47.85	0.016	K	VGVNDFCPVGFGVK	R			Spectrum7099 scans: 9519,
1	gi|126352334|NP_001075308.1|	biglycan precursor [Equus caballus]	7082	3472	1	1	1	749.37	1496.73	2	1496.73	0	0	27.9	1.5	Y	YNGISLFNNPVPY	W			Spectrum5252 scans: 7001,
1	gi|126352334|NP_001075308.1|	biglycan precursor [Equus caballus]	7082	3681	1	1	1	778.92	1555.82	2	1555.82	0	0	65.43	0.00027	T	LLDLQNNEISELR	K			Spectrum4005 scans: 5602,
1	gi|126352334|NP_001075308.1|	biglycan precursor [Equus caballus]	7082	3705	1	1	1	520.6	1558.77	3	1558.77	0	0	24.7	3.6	L	PETLNELHLDHNK	I			Spectrum3977 scans: 5572,
1	gi|126352334|NP_001075308.1|	biglycan precursor [Equus caballus]	7082	3706	1	1	1	780.39	1558.77	2	1558.77	0	0	10.61	87	L	PETLNELHLDHNK	I			Spectrum3717 scans: 5286,
1	gi|126352334|NP_001075308.1|	biglycan precursor [Equus caballus]	7082	3707	1	1	1	520.6	1558.77	3	1558.77	0	0	29.14	1.3	L	PETLNELHLDHNK	I			Spectrum3618 scans: 5173,
1	gi|126352334|NP_001075308.1|	biglycan precursor [Equus caballus]	7082	3708	1	1	1	520.6	1558.77	3	1558.77	0	0	31.36	0.77	L	PETLNELHLDHNK	I			Spectrum3878 scans: 5463,
1	gi|126352334|NP_001075308.1|	biglycan precursor [Equus caballus]	7082	3709	1	1	1	520.6	1558.77	3	1558.77	0	0	38.02	0.17	L	PETLNELHLDHNK	I			Spectrum3698 scans: 5265,
1	gi|126352334|NP_001075308.1|	biglycan precursor [Equus caballus]	7082	3710	1	1	1	520.6	1558.77	3	1558.77	0	0	34.59	0.37	L	PETLNELHLDHNK	I			Spectrum3784 scans: 5360,
1	gi|126352334|NP_001075308.1|	biglycan precursor [Equus caballus]	7082	3711	1	1	1	520.6	1558.77	3	1558.77	0	0	25.89	2.8	L	PETLNELHLDHNK	I			Spectrum4187 scans: 5797,
1	gi|126352334|NP_001075308.1|	biglycan precursor [Equus caballus]	7082	3712	1	1	1	520.6	1558.77	3	1558.77	0	0	19.28	13	L	PETLNELHLDHNK	I			Spectrum4077 scans: 5679,
1	gi|126352334|NP_001075308.1|	biglycan precursor [Equus caballus]	7082	3783	1	1	0	527.97	1580.9	3	1580.9	0	0	24.68	1.3	K	GLQHLYALVLVNNK	I			Spectrum6828 scans: 9032,
1	gi|126352334|NP_001075308.1|	biglycan precursor [Equus caballus]	7082	3784	1	1	0	791.46	1580.9	2	1580.9	0	0	52.64	0.0022	K	GLQHLYALVLVNNK	I			Spectrum6829 scans: 9033,
1	gi|126352334|NP_001075308.1|	biglycan precursor [Equus caballus]	7082	3785	1	1	0	527.97	1580.9	3	1580.9	0	0	42.43	0.023	K	GLQHLYALVLVNNK	I			Spectrum6914 scans: 9157,
1	gi|126352334|NP_001075308.1|	biglycan precursor [Equus caballus]	7082	3786	1	1	0	527.97	1580.9	3	1580.9	0	0	31.81	0.27	K	GLQHLYALVLVNNK	I			Spectrum6173 scans: 8064,
1	gi|126352334|NP_001075308.1|	biglycan precursor [Equus caballus]	7082	3787	1	1	0	527.98	1580.9	3	1580.9	0	0	37.78	0.068	K	GLQHLYALVLVNNK	I			Spectrum6951 scans: 9215,
1	gi|126352334|NP_001075308.1|	biglycan precursor [Equus caballus]	7082	3788	1	1	0	527.98	1580.9	3	1580.9	0	0	40.31	0.038	K	GLQHLYALVLVNNK	I			Spectrum5706 scans: 7516,
1	gi|126352334|NP_001075308.1|	biglycan precursor [Equus caballus]	7082	3789	1	1	0	527.98	1580.9	3	1580.9	0	0	30.26	0.38	K	GLQHLYALVLVNNK	I			Spectrum5635 scans: 7434,
1	gi|126352334|NP_001075308.1|	biglycan precursor [Equus caballus]	7082	3790	1	1	0	527.98	1580.9	3	1580.9	0	0	28.71	0.55	K	GLQHLYALVLVNNK	I			Spectrum6232 scans: 8137,
1	gi|126352334|NP_001075308.1|	biglycan precursor [Equus caballus]	7082	3791	1	1	0	791.46	1580.9	2	1580.9	0	0	57.8	0.00068	K	GLQHLYALVLVNNK	I			Spectrum6646 scans: 8693,
1	gi|126352334|NP_001075308.1|	biglycan precursor [Equus caballus]	7082	3792	1	1	0	791.46	1580.9	2	1580.9	0	0	73.2	2e-05	K	GLQHLYALVLVNNK	I			Spectrum5731 scans: 7544,
1	gi|126352334|NP_001075308.1|	biglycan precursor [Equus caballus]	7082	3793	1	1	0	791.46	1580.9	2	1580.9	0	0	67.74	6.9e-05	K	GLQHLYALVLVNNK	I			Spectrum5431 scans: 7202,
1	gi|126352334|NP_001075308.1|	biglycan precursor [Equus caballus]	7082	3794	1	1	0	527.98	1580.9	3	1580.9	0	0	34.41	0.15	K	GLQHLYALVLVNNK	I			Spectrum6306 scans: 8221,
1	gi|126352334|NP_001075308.1|	biglycan precursor [Equus caballus]	7082	3795	1	1	0	527.98	1580.9	3	1580.9	0	0	35.16	0.12	K	GLQHLYALVLVNNK	I			Spectrum5919 scans: 7761,
1	gi|126352334|NP_001075308.1|	biglycan precursor [Equus caballus]	7082	3796	1	1	0	527.98	1580.9	3	1580.9	0	0	27.57	0.71	K	GLQHLYALVLVNNK	I			Spectrum5334 scans: 7095,
1	gi|126352334|NP_001075308.1|	biglycan precursor [Equus caballus]	7082	3797	1	1	0	527.98	1580.9	3	1580.9	0	0	32.94	0.21	K	GLQHLYALVLVNNK	I			Spectrum5488 scans: 7267,
1	gi|126352334|NP_001075308.1|	biglycan precursor [Equus caballus]	7082	3798	1	1	0	527.98	1580.9	3	1580.9	0	0	25.16	1.2	K	GLQHLYALVLVNNK	I			Spectrum5414 scans: 7184,
1	gi|126352334|NP_001075308.1|	biglycan precursor [Equus caballus]	7082	3799	1	1	0	791.46	1580.9	2	1580.9	0	0	60.66	0.00035	K	GLQHLYALVLVNNK	I			Spectrum5868 scans: 7703,
1	gi|126352334|NP_001075308.1|	biglycan precursor [Equus caballus]	7082	3800	1	1	0	791.46	1580.9	2	1580.9	0	0	53.94	0.0016	K	GLQHLYALVLVNNK	I			Spectrum6488 scans: 8430,
1	gi|126352334|NP_001075308.1|	biglycan precursor [Equus caballus]	7082	3801	1	1	0	527.98	1580.9	3	1580.9	0	0	29.89	0.42	K	GLQHLYALVLVNNK	I			Spectrum5781 scans: 7601,
1	gi|126352334|NP_001075308.1|	biglycan precursor [Equus caballus]	7082	3802	1	1	0	527.98	1580.9	3	1580.9	0	0	32.96	0.21	K	GLQHLYALVLVNNK	I			Spectrum5850 scans: 7681,
1	gi|126352334|NP_001075308.1|	biglycan precursor [Equus caballus]	7082	3803	1	1	0	527.98	1580.9	3	1580.9	0	0	33.13	0.2	K	GLQHLYALVLVNNK	I			Spectrum6052 scans: 7918,
1	gi|126352334|NP_001075308.1|	biglycan precursor [Equus caballus]	7082	3804	1	1	0	527.98	1580.9	3	1580.9	0	0	37.36	0.075	K	GLQHLYALVLVNNK	I			Spectrum6873 scans: 9096,
1	gi|126352334|NP_001075308.1|	biglycan precursor [Equus caballus]	7082	3805	1	1	0	527.98	1580.9	3	1580.9	0	0	30.03	0.41	K	GLQHLYALVLVNNK	I			Spectrum5184 scans: 6924,
1	gi|126352334|NP_001075308.1|	biglycan precursor [Equus caballus]	7082	3806	1	1	0	791.46	1580.9	2	1580.9	0	0	63.81	0.00017	K	GLQHLYALVLVNNK	I			Spectrum6392 scans: 8320,
1	gi|126352334|NP_001075308.1|	biglycan precursor [Equus caballus]	7082	3807	1	1	0	791.46	1580.9	2	1580.9	0	0	80.14	4e-06	K	GLQHLYALVLVNNK	I			Spectrum5998 scans: 7857,
1	gi|126352334|NP_001075308.1|	biglycan precursor [Equus caballus]	7082	3808	1	1	0	527.98	1580.9	3	1580.9	0	0	34.48	0.15	K	GLQHLYALVLVNNK	I			Spectrum6113 scans: 7992,
1	gi|126352334|NP_001075308.1|	biglycan precursor [Equus caballus]	7082	3809	1	1	0	527.98	1580.9	3	1580.9	0	0	24.34	1.5	K	GLQHLYALVLVNNK	I			Spectrum5981 scans: 7836,
1	gi|126352334|NP_001075308.1|	biglycan precursor [Equus caballus]	7082	3810	1	1	0	527.98	1580.9	3	1580.9	0	0	33.16	0.2	K	GLQHLYALVLVNNK	I			Spectrum5260 scans: 7010,
1	gi|126352334|NP_001075308.1|	biglycan precursor [Equus caballus]	7082	3811	1	1	0	791.46	1580.9	2	1580.9	0	0	67.02	8.1e-05	K	GLQHLYALVLVNNK	I			Spectrum5659 scans: 7461,
1	gi|126352334|NP_001075308.1|	biglycan precursor [Equus caballus]	7082	3812	1	1	0	527.98	1580.9	3	1580.9	0	0	34.11	0.16	K	GLQHLYALVLVNNK	I			Spectrum5557 scans: 7347,
1	gi|126352334|NP_001075308.1|	biglycan precursor [Equus caballus]	7082	3813	1	1	0	527.98	1580.9	3	1580.9	0	0	30	0.41	K	GLQHLYALVLVNNK	I			Spectrum6381 scans: 8307,
1	gi|126352334|NP_001075308.1|	biglycan precursor [Equus caballus]	7082	3814	1	1	0	527.98	1580.9	3	1580.9	0	0	32.55	0.23	K	GLQHLYALVLVNNK	I			Spectrum6451 scans: 8388,
1	gi|126352334|NP_001075308.1|	biglycan precursor [Equus caballus]	7082	3815	1	1	0	527.98	1580.9	3	1580.9	0	0	25.72	1.1	K	GLQHLYALVLVNNK	I			Spectrum5107 scans: 6836,
1	gi|126352334|NP_001075308.1|	biglycan precursor [Equus caballus]	7082	3816	1	1	0	791.46	1580.9	2	1580.9	0	0	69.38	4.7e-05	K	GLQHLYALVLVNNK	I			Spectrum6283 scans: 8195,
1	gi|126352334|NP_001075308.1|	biglycan precursor [Equus caballus]	7082	3817	1	1	0	791.46	1580.9	2	1580.9	0	0	73	2.1e-05	K	GLQHLYALVLVNNK	I			Spectrum5939 scans: 7785,
1	gi|126352334|NP_001075308.1|	biglycan precursor [Equus caballus]	7082	3818	1	1	0	791.46	1580.9	2	1580.9	0	0	75.13	1.3e-05	K	GLQHLYALVLVNNK	I			Spectrum5800 scans: 7623,
1	gi|126352334|NP_001075308.1|	biglycan precursor [Equus caballus]	7082	3819	1	1	0	791.46	1580.9	2	1580.9	0	0	75.32	1.2e-05	K	GLQHLYALVLVNNK	I			Spectrum5513 scans: 7295,
1	gi|126352334|NP_001075308.1|	biglycan precursor [Equus caballus]	7082	3820	1	1	0	791.46	1580.9	2	1580.9	0	0	68.79	4.8e-05	K	GLQHLYALVLVNNK	I			Spectrum5580 scans: 7373,
1	gi|126352334|NP_001075308.1|	biglycan precursor [Equus caballus]	7082	3821	1	1	0	527.98	1580.9	3	1580.9	0	0	23.64	1.6	K	GLQHLYALVLVNNK	I			Spectrum6526 scans: 8478,
1	gi|126352334|NP_001075308.1|	biglycan precursor [Equus caballus]	7082	3822	1	1	0	791.46	1580.9	2	1580.9	0	0	63.93	0.00014	K	GLQHLYALVLVNNK	I			Spectrum6874 scans: 9097,
1	gi|126352334|NP_001075308.1|	biglycan precursor [Equus caballus]	7082	3823	1	1	0	791.46	1580.91	2	1580.9	0	0	54.15	0.0013	K	GLQHLYALVLVNNK	I			Spectrum6543 scans: 8503,
1	gi|126352334|NP_001075308.1|	biglycan precursor [Equus caballus]	7082	3824	1	1	0	791.46	1580.91	2	1580.9	0	0	64.58	0.00012	K	GLQHLYALVLVNNK	I			Spectrum6604 scans: 8617,
1	gi|126352334|NP_001075308.1|	biglycan precursor [Equus caballus]	7082	3854	1	1	1	795.41	1588.8	2	1588.8	0	0	34.69	0.37	N	PVPYWEVQPATFR	C			Spectrum4345 scans: 5972,
1	gi|126352334|NP_001075308.1|	biglycan precursor [Equus caballus]	7082	3975	1	1	1	830.41	1658.8	2	1658.79	0.01	0	49.37	0.011	K	DLPETLNELHLDHN	K			Spectrum3942 scans: 5534,
1	gi|126352334|NP_001075308.1|	biglycan precursor [Equus caballus]	7082	3977	1	1	1	831.4	1660.78	2	1660.79	-0.01	0	48.3	0.013	F	NNPVPYWEVQPATF	R			Spectrum4948 scans: 6654,
1	gi|126352334|NP_001075308.1|	biglycan precursor [Equus caballus]	7082	4163	4	1	1	866.42	1730.83	2	1730.83	-0.01	0	3.6	420	R	AYYNGISLFNNPVPY	W			Spectrum5704 scans: 7513,
1	gi|126352334|NP_001075308.1|	biglycan precursor [Equus caballus]	7082	4164	1	1	1	866.42	1730.83	2	1730.83	0	0	6.74	210	R	AYYNGISLFNNPVPY	W			Spectrum5581 scans: 7374,
1	gi|126352334|NP_001075308.1|	biglycan precursor [Equus caballus]	7082	4165	3	1	1	866.42	1730.83	2	1730.83	0	0	6	240	R	AYYNGISLFNNPVPY	W			Spectrum5778 scans: 7597,
1	gi|126352334|NP_001075308.1|	biglycan precursor [Equus caballus]	7082	4166	1	1	1	866.42	1730.83	2	1730.83	0	0	42.81	0.049	R	AYYNGISLFNNPVPY	W			Spectrum5365 scans: 7129,
1	gi|126352334|NP_001075308.1|	biglycan precursor [Equus caballus]	7082	4167	1	1	1	866.42	1730.83	2	1730.83	0	0	40.52	0.088	R	AYYNGISLFNNPVPY	W			Spectrum5422 scans: 7193,
1	gi|126352334|NP_001075308.1|	biglycan precursor [Equus caballus]	7082	4255	1	1	1	879.96	1757.91	2	1757.92	0	0	45	0.035	D	TTLLDLQNNEISELR	K			Spectrum4399 scans: 6033,
1	gi|126352334|NP_001075308.1|	biglycan precursor [Equus caballus]	7082	4380	1	1	0	888.52	1775.02	2	1775.02	0	0	38.94	0.046	H	LVEIPPNLPSSLVELR	I			Spectrum4991 scans: 6703,
1	gi|126352334|NP_001075308.1|	biglycan precursor [Equus caballus]	7082	4412	1	1	1	894.44	1786.87	2	1786.88	-0.02	0	45.27	0.032	K	DLPETLNELHLDHNK	I			Spectrum3670 scans: 5233,
1	gi|126352334|NP_001075308.1|	biglycan precursor [Equus caballus]	7082	4414	1	1	1	894.45	1786.88	2	1786.88	0	0	53.58	0.0048	K	DLPETLNELHLDHNK	I			Spectrum3674 scans: 5238,
1	gi|126352334|NP_001075308.1|	biglycan precursor [Equus caballus]	7082	4419	8	1	1	596.63	1786.88	3	1786.88	0	0	8.04	180	K	DLPETLNELHLDHNK	I			Spectrum4743 scans: 6424,
1	gi|126352334|NP_001075308.1|	biglycan precursor [Equus caballus]	7082	4420	1	1	1	894.45	1786.88	2	1786.88	0	0	50.68	0.0098	K	DLPETLNELHLDHNK	I			Spectrum6689 scans: 8776,
1	gi|126352334|NP_001075308.1|	biglycan precursor [Equus caballus]	7082	4433	4	1	1	596.64	1786.88	3	1786.88	0	0	15.56	32	K	DLPETLNELHLDHNK	I			Spectrum3853 scans: 5435,
1	gi|126352334|NP_001075308.1|	biglycan precursor [Equus caballus]	7082	4439	1	1	1	894.45	1786.88	2	1786.88	0	0	48.48	0.016	K	DLPETLNELHLDHNK	I			Spectrum3758 scans: 5332,
1	gi|126352334|NP_001075308.1|	biglycan precursor [Equus caballus]	7082	4443	3	1	1	596.64	1786.88	3	1786.88	0	0	15.9	29	K	DLPETLNELHLDHNK	I			Spectrum3751 scans: 5324,
1	gi|126352334|NP_001075308.1|	biglycan precursor [Equus caballus]	7082	4444	1	1	1	596.64	1786.88	3	1786.88	0	0	23.82	4.7	K	DLPETLNELHLDHNK	I			Spectrum4156 scans: 5764,
1	gi|126352334|NP_001075308.1|	biglycan precursor [Equus caballus]	7082	4445	1	1	1	894.45	1786.88	2	1786.88	0	0	75.86	3e-05	K	DLPETLNELHLDHNK	I			Spectrum3856 scans: 5438,
1	gi|126352334|NP_001075308.1|	biglycan precursor [Equus caballus]	7082	4446	1	1	1	894.45	1786.88	2	1786.88	0	0	69.65	0.00012	K	DLPETLNELHLDHNK	I			Spectrum4159 scans: 5767,
1	gi|126352334|NP_001075308.1|	biglycan precursor [Equus caballus]	7082	4447	1	1	1	596.64	1786.88	3	1786.88	0	0	28.48	1.6	K	DLPETLNELHLDHNK	I			Spectrum3666 scans: 5229,
1	gi|126352334|NP_001075308.1|	biglycan precursor [Equus caballus]	7082	4455	5	1	1	596.64	1786.88	3	1786.88	0	0	6.83	240	K	DLPETLNELHLDHNK	I			Spectrum5480 scans: 7258,
1	gi|126352334|NP_001075308.1|	biglycan precursor [Equus caballus]	7082	4456	2	1	1	596.64	1786.88	3	1786.88	0	0	13.1	56	K	DLPETLNELHLDHNK	I			Spectrum3585 scans: 5137,
1	gi|126352334|NP_001075308.1|	biglycan precursor [Equus caballus]	7082	4459	1	1	1	894.45	1786.88	2	1786.88	0	0	39.98	0.12	K	DLPETLNELHLDHNK	I			Spectrum4054 scans: 5654,
1	gi|126352334|NP_001075308.1|	biglycan precursor [Equus caballus]	7082	4461	1	1	1	894.45	1786.89	2	1786.88	0	0	73.03	5.5e-05	K	DLPETLNELHLDHNK	I			Spectrum3947 scans: 5540,
1	gi|126352334|NP_001075308.1|	biglycan precursor [Equus caballus]	7082	4466	1	1	1	596.64	1786.89	3	1786.88	0	0	19.72	12	K	DLPETLNELHLDHNK	I			Spectrum4242 scans: 5860,
1	gi|126352334|NP_001075308.1|	biglycan precursor [Equus caballus]	7082	4468	1	1	1	596.64	1786.89	3	1786.88	0	0	18.46	15	K	DLPETLNELHLDHNK	I			Spectrum3944 scans: 5537,
1	gi|126352334|NP_001075308.1|	biglycan precursor [Equus caballus]	7082	4476	1	1	1	894.45	1786.89	2	1786.88	0	0	63.65	0.00049	K	DLPETLNELHLDHNK	I			Spectrum3590 scans: 5142,
1	gi|126352334|NP_001075308.1|	biglycan precursor [Equus caballus]	7082	4478	1	1	1	596.64	1786.89	3	1786.88	0	0	14.29	43	K	DLPETLNELHLDHNK	I			Spectrum4051 scans: 5651,
1	gi|126352334|NP_001075308.1|	biglycan precursor [Equus caballus]	7082	4481	1	1	1	894.45	1786.89	2	1786.88	0	0	42.93	0.057	K	DLPETLNELHLDHNK	I			Spectrum6615 scans: 8638,
1	gi|126352334|NP_001075308.1|	biglycan precursor [Equus caballus]	7082	4484	1	1	1	894.45	1786.89	2	1786.88	0	0	46.69	0.024	K	DLPETLNELHLDHNK	I			Spectrum4412 scans: 6047,
1	gi|126352334|NP_001075308.1|	biglycan precursor [Equus caballus]	7082	4611	1	1	1	606.64	1816.89	3	1816.89	0	0	45.89	0.029	F	NNPVPYWEVQPATFR	C			Spectrum4235 scans: 5852,
1	gi|126352334|NP_001075308.1|	biglycan precursor [Equus caballus]	7082	4612	1	1	1	909.45	1816.89	2	1816.89	0	0	49.79	0.012	F	NNPVPYWEVQPATFR	C			Spectrum4324 scans: 5949,
1	gi|126352334|NP_001075308.1|	biglycan precursor [Equus caballus]	7082	4613	1	1	1	909.45	1816.89	2	1816.89	0	0	53.98	0.0045	F	NNPVPYWEVQPATFR	C			Spectrum4227 scans: 5843,
1	gi|126352334|NP_001075308.1|	biglycan precursor [Equus caballus]	7082	4614	1	1	1	909.46	1816.9	2	1816.89	0.01	0	11.36	84	F	NNPVPYWEVQPATFR	C			Spectrum4392 scans: 6025,
1	gi|126352334|NP_001075308.1|	biglycan precursor [Equus caballus]	7082	5061	1	1	1	982.99	1963.96	2	1963.96	0	0	61.54	0.00082	L	FNNPVPYWEVQPATFR	C			Spectrum4612 scans: 6277,
1	gi|126352334|NP_001075308.1|	biglycan precursor [Equus caballus]	7082	5192	1	1	0	676.38	2026.11	3	2026.12	-0.01	0	24.03	3	K	NHLVEIPPNLPSSLVELR	I			Spectrum6684 scans: 8768,
1	gi|126352334|NP_001075308.1|	biglycan precursor [Equus caballus]	7082	5193	1	1	0	676.38	2026.11	3	2026.12	-0.01	0	26.4	1.7	K	NHLVEIPPNLPSSLVELR	I			Spectrum6815 scans: 9010,
1	gi|126352334|NP_001075308.1|	biglycan precursor [Equus caballus]	7082	5194	1	1	0	676.38	2026.11	3	2026.12	-0.01	0	24.85	2.4	K	NHLVEIPPNLPSSLVELR	I			Spectrum7030 scans: 9361,
1	gi|126352334|NP_001075308.1|	biglycan precursor [Equus caballus]	7082	5195	1	1	0	676.38	2026.12	3	2026.12	-0.01	0	51.43	0.0052	K	NHLVEIPPNLPSSLVELR	I			Spectrum6532 scans: 8486,
1	gi|126352334|NP_001075308.1|	biglycan precursor [Equus caballus]	7082	5196	1	1	0	676.38	2026.12	3	2026.12	0	0	32.5	0.39	K	NHLVEIPPNLPSSLVELR	I			Spectrum6581 scans: 8568,
1	gi|126352334|NP_001075308.1|	biglycan precursor [Equus caballus]	7082	5197	1	1	0	1014.07	2026.12	2	2026.12	0	0	71.64	4.7e-05	K	NHLVEIPPNLPSSLVELR	I			Spectrum5809 scans: 7633,
1	gi|126352334|NP_001075308.1|	biglycan precursor [Equus caballus]	7082	5198	1	1	0	676.38	2026.12	3	2026.12	0	0	53.61	0.003	K	NHLVEIPPNLPSSLVELR	I			Spectrum5123 scans: 6855,
1	gi|126352334|NP_001075308.1|	biglycan precursor [Equus caballus]	7082	5199	1	1	0	676.38	2026.12	3	2026.12	0	0	19.71	7.3	K	NHLVEIPPNLPSSLVELR	I			Spectrum6753 scans: 8901,
1	gi|126352334|NP_001075308.1|	biglycan precursor [Equus caballus]	7082	5200	1	1	0	1014.07	2026.12	2	2026.12	0	0	56.45	0.0015	K	NHLVEIPPNLPSSLVELR	I			Spectrum6201 scans: 8099,
1	gi|126352334|NP_001075308.1|	biglycan precursor [Equus caballus]	7082	5201	1	1	0	676.38	2026.12	3	2026.12	0	0	34.69	0.23	K	NHLVEIPPNLPSSLVELR	I			Spectrum7090 scans: 9495,
1	gi|126352334|NP_001075308.1|	biglycan precursor [Equus caballus]	7082	5202	1	1	0	676.38	2026.12	3	2026.12	0	0	28.05	1.1	K	NHLVEIPPNLPSSLVELR	I			Spectrum6910 scans: 9152,
1	gi|126352334|NP_001075308.1|	biglycan precursor [Equus caballus]	7082	5203	1	1	0	676.38	2026.12	3	2026.12	0	0	25.02	2.1	K	NHLVEIPPNLPSSLVELR	I			Spectrum6619 scans: 8645,
1	gi|126352334|NP_001075308.1|	biglycan precursor [Equus caballus]	7082	5204	1	1	0	1014.07	2026.12	2	2026.12	0	0	59.83	0.00071	K	NHLVEIPPNLPSSLVELR	I			Spectrum6073 scans: 7944,
1	gi|126352334|NP_001075308.1|	biglycan precursor [Equus caballus]	7082	5205	1	1	0	1014.07	2026.12	2	2026.12	0	0	56.96	0.0014	K	NHLVEIPPNLPSSLVELR	I			Spectrum6264 scans: 8174,
1	gi|126352334|NP_001075308.1|	biglycan precursor [Equus caballus]	7082	5206	1	1	0	1014.07	2026.12	2	2026.12	0	0	67.68	0.00012	K	NHLVEIPPNLPSSLVELR	I			Spectrum5673 scans: 7476,
1	gi|126352334|NP_001075308.1|	biglycan precursor [Equus caballus]	7082	5207	1	1	0	1014.07	2026.12	2	2026.12	0	0	64.49	0.00024	K	NHLVEIPPNLPSSLVELR	I			Spectrum5198 scans: 6940,
1	gi|126352334|NP_001075308.1|	biglycan precursor [Equus caballus]	7082	5208	1	1	0	1014.07	2026.12	2	2026.12	0	0	71.37	4.9e-05	K	NHLVEIPPNLPSSLVELR	I			Spectrum6715 scans: 8823,
1	gi|126352334|NP_001075308.1|	biglycan precursor [Equus caballus]	7082	5209	1	1	0	676.38	2026.12	3	2026.12	0	0	41.26	0.051	K	NHLVEIPPNLPSSLVELR	I			Spectrum6867 scans: 9088,
1	gi|126352334|NP_001075308.1|	biglycan precursor [Equus caballus]	7082	5210	1	1	0	676.38	2026.12	3	2026.12	0	0	28.98	0.88	K	NHLVEIPPNLPSSLVELR	I			Spectrum6965 scans: 9236,
1	gi|126352334|NP_001075308.1|	biglycan precursor [Equus caballus]	7082	5211	1	1	0	1014.07	2026.12	2	2026.12	0	0	49.7	0.0072	K	NHLVEIPPNLPSSLVELR	I			Spectrum5948 scans: 7795,
1	gi|126352334|NP_001075308.1|	biglycan precursor [Equus caballus]	7082	5212	1	1	0	676.38	2026.12	3	2026.12	0	0	29.99	0.67	K	NHLVEIPPNLPSSLVELR	I			Spectrum6707 scans: 8807,
1	gi|126352334|NP_001075308.1|	biglycan precursor [Equus caballus]	7082	5213	1	1	0	1014.07	2026.12	2	2026.12	0	0	80.5	6e-06	K	NHLVEIPPNLPSSLVELR	I			Spectrum5274 scans: 7027,
1	gi|126352334|NP_001075308.1|	biglycan precursor [Equus caballus]	7082	5214	1	1	0	676.38	2026.12	3	2026.12	0	0	21.98	4.3	K	NHLVEIPPNLPSSLVELR	I			Spectrum7275 scans: 9888,
1	gi|126352334|NP_001075308.1|	biglycan precursor [Equus caballus]	7082	5215	1	1	0	676.38	2026.12	3	2026.12	0	0	25.99	1.7	K	NHLVEIPPNLPSSLVELR	I			Spectrum7187 scans: 9708,
1	gi|126352334|NP_001075308.1|	biglycan precursor [Equus caballus]	7082	5216	1	1	0	1014.07	2026.12	2	2026.12	0	0	60.96	0.00052	K	NHLVEIPPNLPSSLVELR	I			Spectrum5504 scans: 7285,
1	gi|126352334|NP_001075308.1|	biglycan precursor [Equus caballus]	7082	5217	1	1	0	676.38	2026.12	3	2026.12	0	0	57.94	0.001	K	NHLVEIPPNLPSSLVELR	I			Spectrum5935 scans: 7780,
1	gi|126352334|NP_001075308.1|	biglycan precursor [Equus caballus]	7082	5218	1	1	0	676.38	2026.12	3	2026.12	0	0	47.26	0.012	K	NHLVEIPPNLPSSLVELR	I			Spectrum6473 scans: 8413,
1	gi|126352334|NP_001075308.1|	biglycan precursor [Equus caballus]	7082	5219	1	1	0	1014.07	2026.12	2	2026.12	0	0	71.51	4.6e-05	K	NHLVEIPPNLPSSLVELR	I			Spectrum5116 scans: 6847,
1	gi|126352334|NP_001075308.1|	biglycan precursor [Equus caballus]	7082	5220	1	1	0	1014.07	2026.12	2	2026.12	0	0	68.6	8.9e-05	K	NHLVEIPPNLPSSLVELR	I			Spectrum5429 scans: 7200,
1	gi|126352334|NP_001075308.1|	biglycan precursor [Equus caballus]	7082	5221	1	1	0	1014.07	2026.12	2	2026.12	0	0	50.63	0.0056	K	NHLVEIPPNLPSSLVELR	I			Spectrum4974 scans: 6683,
1	gi|126352334|NP_001075308.1|	biglycan precursor [Equus caballus]	7082	5222	1	1	0	1014.07	2026.12	2	2026.12	0	0	55.84	0.0017	K	NHLVEIPPNLPSSLVELR	I			Spectrum6349 scans: 8270,
1	gi|126352334|NP_001075308.1|	biglycan precursor [Equus caballus]	7082	5223	1	1	0	676.38	2026.12	3	2026.12	0	0	52.03	0.0041	K	NHLVEIPPNLPSSLVELR	I			Spectrum5280 scans: 7034,
1	gi|126352334|NP_001075308.1|	biglycan precursor [Equus caballus]	7082	5224	1	1	0	676.38	2026.12	3	2026.12	0	0	47.02	0.013	K	NHLVEIPPNLPSSLVELR	I			Spectrum4982 scans: 6692,
1	gi|126352334|NP_001075308.1|	biglycan precursor [Equus caballus]	7082	5225	1	1	0	676.38	2026.12	3	2026.12	0	0	61.4	0.00047	K	NHLVEIPPNLPSSLVELR	I			Spectrum6065 scans: 7934,
1	gi|126352334|NP_001075308.1|	biglycan precursor [Equus caballus]	7082	5226	1	1	0	676.38	2026.12	3	2026.12	0	0	32.73	0.35	K	NHLVEIPPNLPSSLVELR	I			Spectrum7067 scans: 9445,
1	gi|126352334|NP_001075308.1|	biglycan precursor [Equus caballus]	7082	5227	1	1	0	676.38	2026.12	3	2026.12	0	0	53.69	0.0028	K	NHLVEIPPNLPSSLVELR	I			Spectrum5511 scans: 7293,
1	gi|126352334|NP_001075308.1|	biglycan precursor [Equus caballus]	7082	5228	1	1	0	676.38	2026.12	3	2026.12	0	0	46.47	0.015	K	NHLVEIPPNLPSSLVELR	I			Spectrum5799 scans: 7622,
1	gi|126352334|NP_001075308.1|	biglycan precursor [Equus caballus]	7082	5229	1	1	0	676.38	2026.12	3	2026.12	0	0	56.44	0.0015	K	NHLVEIPPNLPSSLVELR	I			Spectrum6185 scans: 8080,
1	gi|126352334|NP_001075308.1|	biglycan precursor [Equus caballus]	7082	5230	1	1	0	676.38	2026.12	3	2026.12	0	0	23.95	2.6	K	NHLVEIPPNLPSSLVELR	I			Spectrum7003 scans: 9304,
1	gi|126352334|NP_001075308.1|	biglycan precursor [Equus caballus]	7082	5231	1	1	0	676.38	2026.12	3	2026.12	0	0	29.88	0.66	K	NHLVEIPPNLPSSLVELR	I			Spectrum6650 scans: 8699,
1	gi|126352334|NP_001075308.1|	biglycan precursor [Equus caballus]	7082	5232	1	1	0	1014.07	2026.12	2	2026.12	0	0	76.03	1.6e-05	K	NHLVEIPPNLPSSLVELR	I			Spectrum5878 scans: 7714,
1	gi|126352334|NP_001075308.1|	biglycan precursor [Equus caballus]	7082	5233	1	1	0	676.38	2026.12	3	2026.12	0	0	27.98	1	K	NHLVEIPPNLPSSLVELR	I			Spectrum7158 scans: 9649,
1	gi|126352334|NP_001075308.1|	biglycan precursor [Equus caballus]	7082	5234	1	1	0	676.38	2026.12	3	2026.12	0	0	52.41	0.0037	K	NHLVEIPPNLPSSLVELR	I			Spectrum5867 scans: 7702,
1	gi|126352334|NP_001075308.1|	biglycan precursor [Equus caballus]	7082	5235	1	1	0	676.38	2026.12	3	2026.12	0	0	52.48	0.0036	K	NHLVEIPPNLPSSLVELR	I			Spectrum6247 scans: 8155,
1	gi|126352334|NP_001075308.1|	biglycan precursor [Equus caballus]	7082	5236	1	1	0	676.38	2026.12	3	2026.12	0	0	50.67	0.0055	K	NHLVEIPPNLPSSLVELR	I			Spectrum6399 scans: 8328,
1	gi|126352334|NP_001075308.1|	biglycan precursor [Equus caballus]	7082	5237	1	1	0	676.38	2026.12	3	2026.12	0	0	51.83	0.0042	K	NHLVEIPPNLPSSLVELR	I			Spectrum6326 scans: 8244,
1	gi|126352334|NP_001075308.1|	biglycan precursor [Equus caballus]	7082	5238	1	1	0	1014.07	2026.12	2	2026.12	0	0	53.23	0.0031	K	NHLVEIPPNLPSSLVELR	I			Spectrum6010 scans: 7870,
1	gi|126352334|NP_001075308.1|	biglycan precursor [Equus caballus]	7082	5239	1	1	0	676.38	2026.12	3	2026.12	0	0	53.28	0.003	K	NHLVEIPPNLPSSLVELR	I			Spectrum5438 scans: 7210,
1	gi|126352334|NP_001075308.1|	biglycan precursor [Equus caballus]	7082	5240	1	1	0	676.38	2026.12	3	2026.12	0	0	54.11	0.0025	K	NHLVEIPPNLPSSLVELR	I			Spectrum5658 scans: 7460,
1	gi|126352334|NP_001075308.1|	biglycan precursor [Equus caballus]	7082	5241	1	1	0	676.38	2026.12	3	2026.12	0	0	51.94	0.0041	K	NHLVEIPPNLPSSLVELR	I			Spectrum5730 scans: 7543,
1	gi|126352334|NP_001075308.1|	biglycan precursor [Equus caballus]	7082	5242	1	1	0	1014.07	2026.12	2	2026.12	0	0	80.33	6e-06	K	NHLVEIPPNLPSSLVELR	I			Spectrum5039 scans: 6760,
1	gi|126352334|NP_001075308.1|	biglycan precursor [Equus caballus]	7082	5243	1	1	0	676.38	2026.12	3	2026.12	0	0	53.88	0.0026	K	NHLVEIPPNLPSSLVELR	I			Spectrum5199 scans: 6942,
1	gi|126352334|NP_001075308.1|	biglycan precursor [Equus caballus]	7082	5244	1	1	0	676.38	2026.12	3	2026.12	0	0	49.24	0.0077	K	NHLVEIPPNLPSSLVELR	I			Spectrum4897 scans: 6598,
1	gi|126352334|NP_001075308.1|	biglycan precursor [Equus caballus]	7082	5245	1	1	0	676.38	2026.12	3	2026.12	0	0	60.18	0.00062	K	NHLVEIPPNLPSSLVELR	I			Spectrum6124 scans: 8006,
1	gi|126352334|NP_001075308.1|	biglycan precursor [Equus caballus]	7082	5246	1	1	0	676.38	2026.12	3	2026.12	0	0	53.1	0.0032	K	NHLVEIPPNLPSSLVELR	I			Spectrum5997 scans: 7856,
1	gi|126352334|NP_001075308.1|	biglycan precursor [Equus caballus]	7082	5247	1	1	0	676.38	2026.12	3	2026.12	0	0	57.04	0.0013	K	NHLVEIPPNLPSSLVELR	I			Spectrum5048 scans: 6770,
1	gi|126352334|NP_001075308.1|	biglycan precursor [Equus caballus]	7082	5248	1	1	0	1014.07	2026.12	2	2026.12	0	0	75.87	1.7e-05	K	NHLVEIPPNLPSSLVELR	I			Spectrum5350 scans: 7112,
1	gi|126352334|NP_001075308.1|	biglycan precursor [Equus caballus]	7082	5249	1	1	0	676.38	2026.12	3	2026.12	0	0	56.75	0.0014	K	NHLVEIPPNLPSSLVELR	I			Spectrum5353 scans: 7116,
1	gi|126352334|NP_001075308.1|	biglycan precursor [Equus caballus]	7082	5250	1	1	0	676.38	2026.12	3	2026.12	0	0	28.9	0.83	K	NHLVEIPPNLPSSLVELR	I			Spectrum7112 scans: 9543,
1	gi|126352334|NP_001075308.1|	biglycan precursor [Equus caballus]	7082	5251	1	1	0	676.38	2026.12	3	2026.12	0	0	61.13	0.00051	K	NHLVEIPPNLPSSLVELR	I			Spectrum5579 scans: 7372,
1	gi|126352334|NP_001075308.1|	biglycan precursor [Equus caballus]	7082	5252	1	1	0	676.38	2026.12	3	2026.12	0	0	28.68	0.9	K	NHLVEIPPNLPSSLVELR	I			Spectrum7260 scans: 9854,
1	gi|126352334|NP_001075308.1|	biglycan precursor [Equus caballus]	7082	5253	1	1	0	1014.07	2026.12	2	2026.12	0	0	63.93	0.00027	K	NHLVEIPPNLPSSLVELR	I			Spectrum5737 scans: 7551,
1	gi|126352334|NP_001075308.1|	biglycan precursor [Equus caballus]	7082	5254	1	1	0	1014.07	2026.12	2	2026.12	0	0	25.95	1.7	K	NHLVEIPPNLPSSLVELR	I			Spectrum4892 scans: 6592,
1	gi|126352334|NP_001075308.1|	biglycan precursor [Equus caballus]	7082	5255	1	1	0	1014.07	2026.12	2	2026.12	0	0	53.56	0.0029	K	NHLVEIPPNLPSSLVELR	I			Spectrum5590 scans: 7384,
1	gi|126352334|NP_001075308.1|	biglycan precursor [Equus caballus]	7082	5256	1	1	0	1014.07	2026.12	2	2026.12	0	0	71.18	5e-05	K	NHLVEIPPNLPSSLVELR	I			Spectrum6607 scans: 8621,
1	gi|126352334|NP_001075308.1|	biglycan precursor [Equus caballus]	7082	5257	1	1	0	676.38	2026.12	3	2026.12	0	0	32.9	0.35	K	NHLVEIPPNLPSSLVELR	I			Spectrum6823 scans: 9024,
1	gi|126352334|NP_001075308.1|	biglycan precursor [Equus caballus]	7082	5258	1	1	0	676.38	2026.12	3	2026.12	0	0	41.26	0.048	K	NHLVEIPPNLPSSLVELR	I			Spectrum4817 scans: 6508,
1	gi|126352334|NP_001075308.1|	biglycan precursor [Equus caballus]	7082	5259	1	1	0	676.38	2026.12	3	2026.12	0	0	39.46	0.072	K	NHLVEIPPNLPSSLVELR	I			Spectrum7219 scans: 9774,
1	gi|126352334|NP_001075308.1|	biglycan precursor [Equus caballus]	7082	5260	1	1	0	1014.07	2026.12	2	2026.12	0	0	68.51	9e-05	K	NHLVEIPPNLPSSLVELR	I			Spectrum6679 scans: 8759,
1	gi|126352334|NP_001075308.1|	biglycan precursor [Equus caballus]	7082	5261	1	1	0	1014.07	2026.13	2	2026.12	0	0	79.75	6.7e-06	K	NHLVEIPPNLPSSLVELR	I			Spectrum6517 scans: 8466,
1	gi|126352334|NP_001075308.1|	biglycan precursor [Equus caballus]	7082	5262	1	1	0	1014.07	2026.13	2	2026.12	0.01	0	49.79	0.0063	K	NHLVEIPPNLPSSLVELR	I			Spectrum6160 scans: 8048,
1	gi|126352334|NP_001075308.1|	biglycan precursor [Equus caballus]	7082	5263	1	1	0	676.38	2026.13	3	2026.12	0.01	0	26.18	1.5	K	NHLVEIPPNLPSSLVELR	I			Spectrum7290 scans: 9915,
1	gi|126352334|NP_001075308.1|	biglycan precursor [Equus caballus]	7082	5264	1	1	0	1014.07	2026.13	2	2026.12	0.01	0	57.34	0.0011	K	NHLVEIPPNLPSSLVELR	I			Spectrum6305 scans: 8219,
1	gi|126352334|NP_001075308.1|	biglycan precursor [Equus caballus]	7082	5267	1	1	1	1015.99	2029.97	2	2029.97	0	0	41.6	0.073	K	EISPDTTLLDLQNNEISE	L			Spectrum4644 scans: 6313,
1	gi|126352334|NP_001075308.1|	biglycan precursor [Equus caballus]	7082	5299	1	1	1	1023.01	2044.01	2	2044.01	0	0	25.24	3.8	Y	NGISLFNNPVPYWEVQPA	T			Spectrum5624 scans: 7421,
1	gi|126352334|NP_001075308.1|	biglycan precursor [Equus caballus]	7082	6385	1	1	1	1150.58	2299.14	2	2299.15	-0.01	0	85.98	3.5e-06	K	EISPDTTLLDLQNNEISELR	K			Spectrum6624 scans: 8656,
1	gi|126352334|NP_001075308.1|	biglycan precursor [Equus caballus]	7082	6386	1	1	1	1150.58	2299.15	2	2299.15	0	0	71.09	0.0001	K	EISPDTTLLDLQNNEISELR	K			Spectrum6748 scans: 8889,
1	gi|126352334|NP_001075308.1|	biglycan precursor [Equus caballus]	7082	6387	1	1	1	1150.58	2299.15	2	2299.15	0	0	69.56	0.00015	K	EISPDTTLLDLQNNEISELR	K			Spectrum6664 scans: 8727,
1	gi|126352334|NP_001075308.1|	biglycan precursor [Equus caballus]	7082	6388	1	1	1	1150.58	2299.15	2	2299.15	0	0	91.6	9.4e-07	K	EISPDTTLLDLQNNEISELR	K			Spectrum6565 scans: 8543,
1	gi|126352334|NP_001075308.1|	biglycan precursor [Equus caballus]	7082	6389	1	1	1	1150.58	2299.15	2	2299.15	0	0	76.12	3.3e-05	K	EISPDTTLLDLQNNEISELR	K			Spectrum6492 scans: 8435,
1	gi|126352334|NP_001075308.1|	biglycan precursor [Equus caballus]	7082	6390	1	1	1	767.39	2299.15	3	2299.15	0	0	40.97	0.11	K	EISPDTTLLDLQNNEISELR	K			Spectrum6011 scans: 7871,
1	gi|126352334|NP_001075308.1|	biglycan precursor [Equus caballus]	7082	6391	1	1	1	1150.58	2299.15	2	2299.15	0	0	68.19	0.0002	K	EISPDTTLLDLQNNEISELR	K			Spectrum5893 scans: 7731,
1	gi|126352334|NP_001075308.1|	biglycan precursor [Equus caballus]	7082	6392	1	1	1	767.39	2299.15	3	2299.15	0	0	46.36	0.031	K	EISPDTTLLDLQNNEISELR	K			Spectrum6645 scans: 8691,
1	gi|126352334|NP_001075308.1|	biglycan precursor [Equus caballus]	7082	6393	1	1	1	767.39	2299.15	3	2299.15	0	0	34.03	0.55	K	EISPDTTLLDLQNNEISELR	K			Spectrum7293 scans: 9928,
1	gi|126352334|NP_001075308.1|	biglycan precursor [Equus caballus]	7082	6394	1	1	1	767.39	2299.15	3	2299.15	0	0	48.88	0.018	K	EISPDTTLLDLQNNEISELR	K			Spectrum6576 scans: 8561,
1	gi|126352334|NP_001075308.1|	biglycan precursor [Equus caballus]	7082	6395	1	1	1	1150.58	2299.15	2	2299.15	0	0	65.55	0.00039	K	EISPDTTLLDLQNNEISELR	K			Spectrum6351 scans: 8272,
1	gi|126352334|NP_001075308.1|	biglycan precursor [Equus caballus]	7082	6396	1	1	1	767.39	2299.15	3	2299.15	0	0	63.93	0.00056	K	EISPDTTLLDLQNNEISELR	K			Spectrum5051 scans: 6773,
1	gi|126352334|NP_001075308.1|	biglycan precursor [Equus caballus]	7082	6397	1	1	1	1150.58	2299.15	2	2299.15	0	0	67.45	0.00025	K	EISPDTTLLDLQNNEISELR	K			Spectrum5385 scans: 7151,
1	gi|126352334|NP_001075308.1|	biglycan precursor [Equus caballus]	7082	6398	1	1	1	767.39	2299.15	3	2299.15	0	0	71.8	9.2e-05	K	EISPDTTLLDLQNNEISELR	K			Spectrum4780 scans: 6465,
1	gi|126352334|NP_001075308.1|	biglycan precursor [Equus caballus]	7082	6399	1	1	1	1150.58	2299.15	2	2299.15	0	0	75.85	3.5e-05	K	EISPDTTLLDLQNNEISELR	K			Spectrum4781 scans: 6466,
1	gi|126352334|NP_001075308.1|	biglycan precursor [Equus caballus]	7082	6400	1	1	1	767.39	2299.15	3	2299.15	0	0	33	0.68	K	EISPDTTLLDLQNNEISELR	K			Spectrum5117 scans: 6848,
1	gi|126352334|NP_001075308.1|	biglycan precursor [Equus caballus]	7082	6401	1	1	1	1150.58	2299.15	2	2299.15	0	0	78.45	1.9e-05	K	EISPDTTLLDLQNNEISELR	K			Spectrum4858 scans: 6555,
1	gi|126352334|NP_001075308.1|	biglycan precursor [Equus caballus]	7082	6402	1	1	1	767.39	2299.15	3	2299.15	0	0	43.72	0.058	K	EISPDTTLLDLQNNEISELR	K			Spectrum6529 scans: 8482,
1	gi|126352334|NP_001075308.1|	biglycan precursor [Equus caballus]	7082	6403	1	1	1	1150.58	2299.15	2	2299.15	0	0	86.15	3.3e-06	K	EISPDTTLLDLQNNEISELR	K			Spectrum5024 scans: 6742,
1	gi|126352334|NP_001075308.1|	biglycan precursor [Equus caballus]	7082	6404	1	1	1	767.39	2299.15	3	2299.15	0	0	44.53	0.048	K	EISPDTTLLDLQNNEISELR	K			Spectrum5186 scans: 6926,
1	gi|126352334|NP_001075308.1|	biglycan precursor [Equus caballus]	7082	6405	1	1	1	767.39	2299.16	3	2299.15	0	0	64.13	0.00053	K	EISPDTTLLDLQNNEISELR	K			Spectrum4856 scans: 6553,
1	gi|126352334|NP_001075308.1|	biglycan precursor [Equus caballus]	7082	6406	1	1	1	767.39	2299.16	3	2299.15	0	0	48.2	0.021	K	EISPDTTLLDLQNNEISELR	K			Spectrum6288 scans: 8200,
1	gi|126352334|NP_001075308.1|	biglycan precursor [Equus caballus]	7082	6407	1	1	1	767.39	2299.16	3	2299.15	0	0	41.86	0.09	K	EISPDTTLLDLQNNEISELR	K			Spectrum6674 scans: 8751,
1	gi|126352334|NP_001075308.1|	biglycan precursor [Equus caballus]	7082	6408	1	1	1	767.39	2299.16	3	2299.15	0	0	39	0.17	K	EISPDTTLLDLQNNEISELR	K			Spectrum6762 scans: 8927,
1	gi|126352334|NP_001075308.1|	biglycan precursor [Equus caballus]	7082	6409	1	1	1	767.39	2299.16	3	2299.15	0	0	69.57	0.00015	K	EISPDTTLLDLQNNEISELR	K			Spectrum4963 scans: 6671,
1	gi|126352334|NP_001075308.1|	biglycan precursor [Equus caballus]	7082	6410	1	1	1	767.39	2299.16	3	2299.15	0	0	40.32	0.13	K	EISPDTTLLDLQNNEISELR	K			Spectrum6195 scans: 8092,
1	gi|126352334|NP_001075308.1|	biglycan precursor [Equus caballus]	7082	6411	1	1	1	1150.59	2299.16	2	2299.15	0	0	78.03	2.2e-05	K	EISPDTTLLDLQNNEISELR	K			Spectrum6722 scans: 8837,
1	gi|126352334|NP_001075308.1|	biglycan precursor [Equus caballus]	7082	6412	1	1	1	767.39	2299.16	3	2299.15	0	0	36.55	0.3	K	EISPDTTLLDLQNNEISELR	K			Spectrum6807 scans: 9000,
1	gi|126352334|NP_001075308.1|	biglycan precursor [Equus caballus]	7082	6413	1	1	1	767.39	2299.16	3	2299.15	0	0	46.73	0.029	K	EISPDTTLLDLQNNEISELR	K			Spectrum5934 scans: 7778,
1	gi|126352334|NP_001075308.1|	biglycan precursor [Equus caballus]	7082	6414	1	1	1	767.39	2299.16	3	2299.15	0	0	46.32	0.032	K	EISPDTTLLDLQNNEISELR	K			Spectrum6413 scans: 8344,
1	gi|126352334|NP_001075308.1|	biglycan precursor [Equus caballus]	7082	6415	1	1	1	1150.59	2299.16	2	2299.15	0	0	82.67	7.2e-06	K	EISPDTTLLDLQNNEISELR	K			Spectrum5300 scans: 7056,
1	gi|126352334|NP_001075308.1|	biglycan precursor [Equus caballus]	7082	6416	1	1	1	767.39	2299.16	3	2299.15	0	0	38.66	0.18	K	EISPDTTLLDLQNNEISELR	K			Spectrum5665 scans: 7467,
1	gi|126352334|NP_001075308.1|	biglycan precursor [Equus caballus]	7082	6417	1	1	1	1150.59	2299.16	2	2299.15	0	0	74.71	4.6e-05	K	EISPDTTLLDLQNNEISELR	K			Spectrum6014 scans: 7874,
1	gi|126352334|NP_001075308.1|	biglycan precursor [Equus caballus]	7082	6418	1	1	1	1150.59	2299.16	2	2299.15	0	0	60.89	0.0011	K	EISPDTTLLDLQNNEISELR	K			Spectrum6770 scans: 8940,
1	gi|126352334|NP_001075308.1|	biglycan precursor [Equus caballus]	7082	6419	1	1	1	1150.59	2299.16	2	2299.15	0	0	57.92	0.0022	K	EISPDTTLLDLQNNEISELR	K			Spectrum5226 scans: 6971,
1	gi|126352334|NP_001075308.1|	biglycan precursor [Equus caballus]	7082	6420	1	1	1	767.39	2299.16	3	2299.15	0.01	0	38.13	0.21	K	EISPDTTLLDLQNNEISELR	K			Spectrum6610 scans: 8626,
1	gi|126352334|NP_001075308.1|	biglycan precursor [Equus caballus]	7082	6421	1	1	1	1150.59	2299.16	2	2299.15	0.01	0	75.2	4.1e-05	K	EISPDTTLLDLQNNEISELR	K			Spectrum6609 scans: 8624,
1	gi|126352334|NP_001075308.1|	biglycan precursor [Equus caballus]	7082	6422	1	1	1	1150.59	2299.16	2	2299.15	0.01	0	70.38	0.00013	K	EISPDTTLLDLQNNEISELR	K			Spectrum5566 scans: 7356,
1	gi|126352334|NP_001075308.1|	biglycan precursor [Equus caballus]	7082	6423	1	1	1	1150.59	2299.16	2	2299.15	0.01	0	58.17	0.0021	K	EISPDTTLLDLQNNEISELR	K			Spectrum6694 scans: 8786,
1	gi|126352334|NP_001075308.1|	biglycan precursor [Equus caballus]	7082	6424	1	1	1	767.39	2299.16	3	2299.15	0.01	0	31.22	1	K	EISPDTTLLDLQNNEISELR	K			Spectrum5754 scans: 7570,
1	gi|126352334|NP_001075308.1|	biglycan precursor [Equus caballus]	7082	6425	1	1	1	1150.59	2299.16	2	2299.15	0.01	0	66.75	0.00029	K	EISPDTTLLDLQNNEISELR	K			Spectrum6116 scans: 7995,
1	gi|126352334|NP_001075308.1|	biglycan precursor [Equus caballus]	7082	6426	1	1	1	1150.59	2299.16	2	2299.15	0.01	0	77.81	2.3e-05	K	EISPDTTLLDLQNNEISELR	K			Spectrum6747 scans: 8887,
1	gi|126352334|NP_001075308.1|	biglycan precursor [Equus caballus]	7082	6427	1	1	1	767.39	2299.16	3	2299.15	0.01	0	45.17	0.042	K	EISPDTTLLDLQNNEISELR	K			Spectrum5846 scans: 7676,
1	gi|126352334|NP_001075308.1|	biglycan precursor [Equus caballus]	7082	6428	1	1	1	1150.59	2299.16	2	2299.15	0.01	0	21.92	8.7	K	EISPDTTLLDLQNNEISELR	K			Spectrum6539 scans: 8497,
1	gi|126352334|NP_001075308.1|	biglycan precursor [Equus caballus]	7082	6429	1	1	1	767.4	2299.17	3	2299.15	0.01	0	44.81	0.046	K	EISPDTTLLDLQNNEISELR	K			Spectrum5627 scans: 7424,
1	gi|126352334|NP_001075308.1|	biglycan precursor [Equus caballus]	7082	6430	1	1	1	767.4	2299.17	3	2299.15	0.01	0	44.2	0.051	K	EISPDTTLLDLQNNEISELR	K			Spectrum5717 scans: 7528,
1	gi|126352334|NP_001075308.1|	biglycan precursor [Equus caballus]	7082	6431	6	1	1	1151.08	2300.14	2	2300.15	-0.01	0	6.14	330	I	SPDTTLLDLQNNEISELRKD	D			Spectrum5124 scans: 6856,
1	gi|126352334|NP_001075308.1|	biglycan precursor [Equus caballus]	7082	6432	3	1	1	1151.08	2300.14	2	2300.15	-0.01	0	8.62	180	I	SPDTTLLDLQNNEISELRKD	D			Spectrum4695 scans: 6370,
1	gi|126352334|NP_001075308.1|	biglycan precursor [Equus caballus]	7082	6548	1	1	1	1168.1	2334.19	2	2334.18	0.01	0	65.03	0.00043	N	GISLFNNPVPYWEVQPATFR	C			Spectrum5517 scans: 7299,
1	gi|126352334|NP_001075308.1|	biglycan precursor [Equus caballus]	7082	6656	1	1	1	810.09	2427.25	3	2427.25	0	0	43.45	0.061	K	EISPDTTLLDLQNNEISELRK	D			Spectrum4624 scans: 6290,
1	gi|126352334|NP_001075308.1|	biglycan precursor [Equus caballus]	7082	6657	1	1	1	810.09	2427.25	3	2427.25	0	0	56.89	0.0028	K	EISPDTTLLDLQNNEISELRK	D			Spectrum4546 scans: 6202,
1	gi|126352334|NP_001075308.1|	biglycan precursor [Equus caballus]	7082	6658	1	1	1	810.09	2427.25	3	2427.25	0	0	45.93	0.035	K	EISPDTTLLDLQNNEISELRK	D			Spectrum4704 scans: 6380,
1	gi|126352334|NP_001075308.1|	biglycan precursor [Equus caballus]	7082	6659	1	1	1	810.09	2427.25	3	2427.25	0.01	0	58.95	0.0017	K	EISPDTTLLDLQNNEISELRK	D			Spectrum4474 scans: 6118,
1	gi|126352334|NP_001075308.1|	biglycan precursor [Equus caballus]	7082	6669	1	1	0	1219.56	2437.1	2	2437.1	0	0	80.37	6.4e-06	N	CIEMGGNPLENSGFQPGAFDGLK	L			Spectrum4720 scans: 6398,
1	gi|126352334|NP_001075308.1|	biglycan precursor [Equus caballus]	7082	6670	1	1	0	813.38	2437.11	3	2437.1	0.01	0	40.28	0.072	N	CIEMGGNPLENSGFQPGAFDGLK	L			Spectrum4713 scans: 6390,
1	gi|126352334|NP_001075308.1|	biglycan precursor [Equus caballus]	7082	6671	1	1	1	1221.59	2441.17	2	2441.17	0	0	8.42	180	R	AYYNGISLFNNPVPYWEVQPA	T			Spectrum5770 scans: 7588,
1	gi|126352334|NP_001075308.1|	biglycan precursor [Equus caballus]	7082	6672	1	1	1	814.73	2441.17	3	2441.17	0	0	33.18	0.57	R	AYYNGISLFNNPVPYWEVQPA	T			Spectrum5783 scans: 7603,
1	gi|126352334|NP_001075308.1|	biglycan precursor [Equus caballus]	7082	6685	1	1	1	817.08	2448.22	3	2448.22	0	0	42.17	0.088	Y	NGISLFNNPVPYWEVQPATFR	C			Spectrum5496 scans: 7276,
1	gi|126352334|NP_001075308.1|	biglycan precursor [Equus caballus]	7082	6901	1	1	0	1399.12	2796.23	2	2796.23	0	0	82.64	2.4e-06	R	NMNCIEMGGNPLENSGFQPGAFDGLK	L			Spectrum4801 scans: 6487,
1	gi|126352334|NP_001075308.1|	biglycan precursor [Equus caballus]	7082	6902	1	1	0	933.08	2796.23	3	2796.23	0	0	63.26	0.00022	R	NMNCIEMGGNPLENSGFQPGAFDGLK	L			Spectrum4766 scans: 6449,
1	gi|126352334|NP_001075308.1|	biglycan precursor [Equus caballus]	7082	6905	1	1	0	938.41	2812.22	3	2812.23	-0.01	0	61.19	0.00027	R	NMNCIEMGGNPLENSGFQPGAFDGLK	L	Oxidation (M)	0.01000000000000000000000000.0	Spectrum4633 scans: 6300,
1	gi|126352334|NP_001075308.1|	biglycan precursor [Equus caballus]	7082	6922	1	1	1	949.47	2845.38	3	2845.39	0	0	37.14	0.28	R	AYYNGISLFNNPVPYWEVQPATFR	C			Spectrum5611 scans: 7407,
1	gi|126352334|NP_001075308.1|	biglycan precursor [Equus caballus]	7082	6923	1	1	1	949.47	2845.39	3	2845.39	0	0	29.95	1.5	R	AYYNGISLFNNPVPYWEVQPATFR	C			Spectrum5758 scans: 7575,
1	gi|126352334|NP_001075308.1|	biglycan precursor [Equus caballus]	7082	6924	1	1	1	1423.7	2845.39	2	2845.39	0	0	48.71	0.02	R	AYYNGISLFNNPVPYWEVQPATFR	C			Spectrum5654 scans: 7455,
2	qc|QconCATMP1|Equine	degradome_1| QconCAT|MP1	2966	4	5	0	0	400.26	798.5	2	798.5	0	0	10.58	22	A	LVLVNNK	V			Spectrum2322 scans: 3756,
2	qc|QconCATMP1|Equine	degradome_1| QconCAT|MP1	2966	56	1	0	0	405.74	809.46	2	809.46	0	0	32.39	0.14	V	PAGLPDLK	N			Spectrum3079 scans: 4591,
2	qc|QconCATMP1|Equine	degradome_1| QconCAT|MP1	2966	57	1	0	0	405.74	809.46	2	809.46	0	0	11.98	16	V	PAGLPDLK	N			Spectrum3191 scans: 4712,
2	qc|QconCATMP1|Equine	degradome_1| QconCAT|MP1	2966	58	1	0	0	405.74	809.47	2	809.46	0	0	25.42	0.72	V	PAGLPDLK	N			Spectrum2993 scans: 4494,
2	qc|QconCATMP1|Equine	degradome_1| QconCAT|MP1	2966	61	1	1	0	406.21	810.4	2	810.4	0	0	30.31	0.64	G	PEGAQGPR	Y			Spectrum290 scans: 1513,
2	qc|QconCATMP1|Equine	degradome_1| QconCAT|MP1	2966	64	1	0	0	406.7	811.39	2	811.39	0	0	30.79	0.42	L	AIQFGNY	K			Spectrum3619 scans: 5174,
2	qc|QconCATMP1|Equine	degradome_1| QconCAT|MP1	2966	131	1	1	0	414.72	827.42	2	827.42	0	0	46.98	0.01	R	TGPAGAAGAR	Y			Spectrum405 scans: 1639,
2	qc|QconCATMP1|Equine	degradome_1| QconCAT|MP1	2966	132	1	1	0	414.72	827.43	2	827.42	0	0	67.64	9.1e-05	R	TGPAGAAGAR	Y			Spectrum320 scans: 1546,
2	qc|QconCATMP1|Equine	degradome_1| QconCAT|MP1	2966	143	5	1	0	415.74	829.47	2	829.47	0	0	6.11	170	Y	EINSLVR	T			Spectrum2074 scans: 3485,
2	qc|QconCATMP1|Equine	degradome_1| QconCAT|MP1	2966	145	1	1	0	416.24	830.46	2	830.47	0	0	29.29	0.81	R	YPIVSPR	E			Spectrum2081 scans: 3493,
2	qc|QconCATMP1|Equine	degradome_1| QconCAT|MP1	2966	163	1	1	0	419.21	836.4	2	836.4	0	0	33.1	0.33	R	TIEGDFR	Y			Spectrum1956 scans: 3353,
2	qc|QconCATMP1|Equine	degradome_1| QconCAT|MP1	2966	219	1	0	0	427.23	852.45	2	852.45	0	0	24.17	2.3	E	LHLDNNK	I			Spectrum785 scans: 2052,
2	qc|QconCATMP1|Equine	degradome_1| QconCAT|MP1	2966	312	1	1	0	434.72	867.42	2	867.42	0	0	50.56	0.0054	R	GPEGAQGPR	Y			Spectrum277 scans: 1499,
2	qc|QconCATMP1|Equine	degradome_1| QconCAT|MP1	2966	313	1	1	0	434.72	867.42	2	867.42	0	0	48.22	0.0093	R	GPEGAQGPR	Y			Spectrum361 scans: 1591,
2	qc|QconCATMP1|Equine	degradome_1| QconCAT|MP1	2966	320	1	1	0	435.72	869.42	2	869.42	0	0	28.1	0.87	V	HENEITK	G			Spectrum486 scans: 1728,
2	qc|QconCATMP1|Equine	degradome_1| QconCAT|MP1	2966	323	1	0	0	435.77	869.53	2	869.53	0	0	34.82	0.068	Y	ALVLVNNK	V			Spectrum2406 scans: 3848,
2	qc|QconCATMP1|Equine	degradome_1| QconCAT|MP1	2966	324	1	0	0	435.77	869.53	2	869.53	0	0	42.76	0.011	Y	ALVLVNNK	V			Spectrum2302 scans: 3734,
2	qc|QconCATMP1|Equine	degradome_1| QconCAT|MP1	2966	325	1	0	0	435.77	869.53	2	869.53	0	0	22.31	1.2	Y	ALVLVNNK	V			Spectrum2825 scans: 4312,
2	qc|QconCATMP1|Equine	degradome_1| QconCAT|MP1	2966	326	4	0	0	435.78	869.54	2	869.53	0	0	11.99	18	Y	ALVLVNNK	V			Spectrum4557 scans: 6213,
2	qc|QconCATMP1|Equine	degradome_1| QconCAT|MP1	2966	384	1	1	0	447.25	892.48	2	892.48	0	0	47.83	0.0088	K	VPGGLADHK	V			Spectrum957 scans: 2237,
2	qc|QconCATMP1|Equine	degradome_1| QconCAT|MP1	2966	385	1	1	0	447.25	892.48	2	892.48	0	0	42.84	0.028	K	VPGGLADHK	V			Spectrum858 scans: 2130,
2	qc|QconCATMP1|Equine	degradome_1| QconCAT|MP1	2966	386	1	1	0	447.25	892.48	2	892.48	0	0	22.19	3.2	K	VPGGLADHK	V			Spectrum1036 scans: 2327,
2	qc|QconCATMP1|Equine	degradome_1| QconCAT|MP1	2966	455	2	0	0	455.27	908.53	2	908.53	0	0	13.42	10	R	VPAGLPDLK	N			Spectrum4665 scans: 6336,
2	qc|QconCATMP1|Equine	degradome_1| QconCAT|MP1	2966	456	1	0	0	455.27	908.53	2	908.53	0	0	24.85	0.69	R	VPAGLPDLK	N			Spectrum4272 scans: 5892,
2	qc|QconCATMP1|Equine	degradome_1| QconCAT|MP1	2966	457	1	0	0	455.27	908.53	2	908.53	0	0	33.53	0.093	R	VPAGLPDLK	N			Spectrum3282 scans: 4810,
2	qc|QconCATMP1|Equine	degradome_1| QconCAT|MP1	2966	458	1	0	0	455.27	908.53	2	908.53	0	0	25.85	0.55	R	VPAGLPDLK	N			Spectrum6617 scans: 8642,
2	qc|QconCATMP1|Equine	degradome_1| QconCAT|MP1	2966	459	1	0	0	455.27	908.53	2	908.53	0	0	22.18	1.3	R	VPAGLPDLK	N			Spectrum3772 scans: 5346,
2	qc|QconCATMP1|Equine	degradome_1| QconCAT|MP1	2966	460	1	0	0	455.27	908.53	2	908.53	0	0	43.34	0.0098	R	VPAGLPDLK	N			Spectrum3069 scans: 4580,
2	qc|QconCATMP1|Equine	degradome_1| QconCAT|MP1	2966	461	1	0	0	455.27	908.53	2	908.53	0	0	25.11	0.59	R	VPAGLPDLK	N			Spectrum6682 scans: 8766,
2	qc|QconCATMP1|Equine	degradome_1| QconCAT|MP1	2966	462	1	0	0	455.27	908.53	2	908.53	0	0	24.38	0.72	R	VPAGLPDLK	N			Spectrum7002 scans: 9303,
2	qc|QconCATMP1|Equine	degradome_1| QconCAT|MP1	2966	463	1	0	0	455.27	908.53	2	908.53	0	0	27.29	0.37	R	VPAGLPDLK	N			Spectrum6553 scans: 8519,
2	qc|QconCATMP1|Equine	degradome_1| QconCAT|MP1	2966	464	1	0	0	455.27	908.53	2	908.53	0	0	25.17	0.6	R	VPAGLPDLK	N			Spectrum6649 scans: 8698,
2	qc|QconCATMP1|Equine	degradome_1| QconCAT|MP1	2966	465	1	0	0	455.27	908.53	2	908.53	0	0	34.98	0.063	R	VPAGLPDLK	N			Spectrum7236 scans: 9810,
2	qc|QconCATMP1|Equine	degradome_1| QconCAT|MP1	2966	466	1	0	0	455.27	908.53	2	908.53	0	0	43.02	0.0099	R	VPAGLPDLK	N			Spectrum3167 scans: 4687,
2	qc|QconCATMP1|Equine	degradome_1| QconCAT|MP1	2966	467	1	0	0	455.27	908.53	2	908.53	0	0	26.52	0.44	R	VPAGLPDLK	N			Spectrum6590 scans: 8590,
2	qc|QconCATMP1|Equine	degradome_1| QconCAT|MP1	2966	468	1	0	0	455.27	908.53	2	908.53	0	0	27.61	0.34	R	VPAGLPDLK	N			Spectrum6714 scans: 8820,
2	qc|QconCATMP1|Equine	degradome_1| QconCAT|MP1	2966	469	1	0	0	455.27	908.53	2	908.53	0	0	23.95	0.8	R	VPAGLPDLK	N			Spectrum6736 scans: 8868,
2	qc|QconCATMP1|Equine	degradome_1| QconCAT|MP1	2966	470	1	0	0	455.27	908.53	2	908.53	0	0	43.51	0.0088	R	VPAGLPDLK	N			Spectrum2980 scans: 4480,
2	qc|QconCATMP1|Equine	degradome_1| QconCAT|MP1	2966	471	1	0	0	455.27	908.53	2	908.53	0	0	21.6	1.4	R	VPAGLPDLK	N			Spectrum3958 scans: 5551,
2	qc|QconCATMP1|Equine	degradome_1| QconCAT|MP1	2966	472	2	0	0	455.27	908.53	2	908.53	0	0	12.91	10	R	VPAGLPDLK	N			Spectrum3654 scans: 5215,
2	qc|QconCATMP1|Equine	degradome_1| QconCAT|MP1	2966	473	1	0	0	455.27	908.53	2	908.53	0	0	25.09	0.61	R	VPAGLPDLK	N			Spectrum3865 scans: 5447,
2	qc|QconCATMP1|Equine	degradome_1| QconCAT|MP1	2966	474	1	0	0	455.27	908.53	2	908.53	0	0	37.31	0.037	R	VPAGLPDLK	N			Spectrum7162 scans: 9659,
2	qc|QconCATMP1|Equine	degradome_1| QconCAT|MP1	2966	475	1	0	0	455.27	908.53	2	908.53	0	0	20.87	1.6	R	VPAGLPDLK	N			Spectrum4375 scans: 6006,
2	qc|QconCATMP1|Equine	degradome_1| QconCAT|MP1	2966	476	1	0	0	455.27	908.53	2	908.53	0	0	20.87	1.6	R	VPAGLPDLK	N			Spectrum4176 scans: 5785,
2	qc|QconCATMP1|Equine	degradome_1| QconCAT|MP1	2966	493	10	0	0	457.76	913.5	2	913.5	0	0	10.35	51	K	GLQHLYAL	V			Spectrum3782 scans: 5357,
2	qc|QconCATMP1|Equine	degradome_1| QconCAT|MP1	2966	524	1	0	0	463.24	924.47	2	924.47	0	0	43.06	0.033	K	LAIQFGNY	K			Spectrum4427 scans: 6065,
2	qc|QconCATMP1|Equine	degradome_1| QconCAT|MP1	2966	525	1	0	0	463.24	924.47	2	924.47	0	0	35.17	0.2	K	LAIQFGNY	K			Spectrum4512 scans: 6163,
2	qc|QconCATMP1|Equine	degradome_1| QconCAT|MP1	2966	726	1	1	0	485.25	968.49	2	968.49	0	0	25.6	1.6	K	VHENEITK	G			Spectrum646 scans: 1901,
2	qc|QconCATMP1|Equine	degradome_1| QconCAT|MP1	2966	727	1	1	0	485.25	968.49	2	968.49	0	0	36.2	0.14	K	VHENEITK	G			Spectrum462 scans: 1702,
2	qc|QconCATMP1|Equine	degradome_1| QconCAT|MP1	2966	728	1	1	0	485.25	968.49	2	968.49	0	0	34.99	0.18	K	VHENEITK	G			Spectrum548 scans: 1797,
2	qc|QconCATMP1|Equine	degradome_1| QconCAT|MP1	2966	803	7	0	0	491.75	981.49	2	981.49	0	0	11.68	45	R	ELHLDNNK	I			Spectrum6527 scans: 8479,
2	qc|QconCATMP1|Equine	degradome_1| QconCAT|MP1	2966	804	1	0	0	491.75	981.49	2	981.49	0	0	12.06	41	R	ELHLDNNK	I			Spectrum6564 scans: 8542,
2	qc|QconCATMP1|Equine	degradome_1| QconCAT|MP1	2966	806	6	0	0	491.75	981.49	2	981.49	0	0	12.25	39	R	ELHLDNNK	I			Spectrum1699 scans: 3063,
2	qc|QconCATMP1|Equine	degradome_1| QconCAT|MP1	2966	807	1	0	0	491.75	981.49	2	981.49	0	0	36.23	0.16	R	ELHLDNNK	I			Spectrum1162 scans: 2471,
2	qc|QconCATMP1|Equine	degradome_1| QconCAT|MP1	2966	808	7	0	0	491.75	981.49	2	981.49	0	0	9.15	80	R	ELHLDNNK	I			Spectrum6629 scans: 8666,
2	qc|QconCATMP1|Equine	degradome_1| QconCAT|MP1	2966	810	3	0	0	491.75	981.49	2	981.49	0	0	9.81	68	R	ELHLDNNK	I			Spectrum7204 scans: 9747,
2	qc|QconCATMP1|Equine	degradome_1| QconCAT|MP1	2966	811	1	0	0	491.75	981.49	2	981.49	0	0	13.06	32	R	ELHLDNNK	I			Spectrum2790 scans: 4275,
2	qc|QconCATMP1|Equine	degradome_1| QconCAT|MP1	2966	812	1	0	0	491.75	981.49	2	981.49	0	0	30.71	0.55	R	ELHLDNNK	I			Spectrum1277 scans: 2597,
2	qc|QconCATMP1|Equine	degradome_1| QconCAT|MP1	2966	813	1	0	0	491.75	981.49	2	981.49	0	0	19.13	8	R	ELHLDNNK	I			Spectrum7287 scans: 9908,
2	qc|QconCATMP1|Equine	degradome_1| QconCAT|MP1	2966	815	3	0	0	491.75	981.49	2	981.49	0	0	13.62	28	R	ELHLDNNK	I			Spectrum1537 scans: 2883,
2	qc|QconCATMP1|Equine	degradome_1| QconCAT|MP1	2966	817	2	0	0	491.75	981.49	2	981.49	0	0	14.96	20	R	ELHLDNNK	I			Spectrum7261 scans: 9856,
2	qc|QconCATMP1|Equine	degradome_1| QconCAT|MP1	2966	820	2	0	0	491.75	981.49	2	981.49	0	0	25.69	1.7	R	ELHLDNNK	I			Spectrum1078 scans: 2377,
2	qc|QconCATMP1|Equine	degradome_1| QconCAT|MP1	2966	822	2	0	0	491.75	981.49	2	981.49	0	0	11.91	41	R	ELHLDNNK	I			Spectrum3237 scans: 4761,
2	qc|QconCATMP1|Equine	degradome_1| QconCAT|MP1	2966	876	1	1	0	497.27	992.53	2	992.53	0	0	51.74	0.0048	R	YEINSLVR	T			Spectrum3011 scans: 4513,
2	qc|QconCATMP1|Equine	degradome_1| QconCAT|MP1	2966	968	1	0	0	507.3	1012.59	2	1012.59	0	0	42.58	0.016	N	LPSSLVELR	V			Spectrum3611 scans: 5165,
2	qc|QconCATMP1|Equine	degradome_1| QconCAT|MP1	2966	1024	1	1	0	513.3	1024.59	2	1024.59	0	0	26.98	0.57	R	AVAEPGIQLK	E			Spectrum2705 scans: 4183,
2	qc|QconCATMP1|Equine	degradome_1| QconCAT|MP1	2966	1027	1	1	0	513.3	1024.59	2	1024.59	0	0	52.69	0.0011	R	AVAEPGIQLK	E			Spectrum2486 scans: 3935,
2	qc|QconCATMP1|Equine	degradome_1| QconCAT|MP1	2966	1028	1	1	0	513.3	1024.59	2	1024.59	0	0	10.25	29	R	AVAEPGIQLK	E			Spectrum3195 scans: 4716,
2	qc|QconCATMP1|Equine	degradome_1| QconCAT|MP1	2966	1063	1	0	0	517.31	1032.6	2	1032.6	0	0	49.14	0.0036	L	YALVLVNNK	V			Spectrum3228 scans: 4752,
2	qc|QconCATMP1|Equine	degradome_1| QconCAT|MP1	2966	1148	1	0	0	527.29	1052.57	2	1052.57	0	0	47.47	0.01	K	LAIQFGNYK	V			Spectrum3582 scans: 5134,
2	qc|QconCATMP1|Equine	degradome_1| QconCAT|MP1	2966	1406	2	1	0	555.79	1109.57	2	1109.57	0	0	11.92	45	K	IPPVNTNLEN	L			Spectrum2654 scans: 4128,
2	qc|QconCATMP1|Equine	degradome_1| QconCAT|MP1	2966	1407	2	1	0	555.79	1109.57	2	1109.57	0	0	8.11	110	K	IPPVNTNLEN	L			Spectrum2826 scans: 4313,
2	qc|QconCATMP1|Equine	degradome_1| QconCAT|MP1	2966	2114	1	0	0	612.31	1222.6	2	1222.6	0	0	13.83	35	N	SGFQPGAFDGLK	S			Spectrum3360 scans: 4893,
2	qc|QconCATMP1|Equine	degradome_1| QconCAT|MP1	2966	2115	1	0	0	612.31	1222.6	2	1222.6	0	0	43.01	0.046	N	SGFQPGAFDGLK	S			Spectrum3594 scans: 5147,
2	qc|QconCATMP1|Equine	degradome_1| QconCAT|MP1	2966	2251	1	1	0	626.27	1250.53	2	1250.53	0	0	60.09	0.00036	R	DTDLDGFPDEK	I			Spectrum2840 scans: 4329,
2	qc|QconCATMP1|Equine	degradome_1| QconCAT|MP1	2966	2252	1	1	0	626.27	1250.53	2	1250.53	0	0	60.48	0.00034	R	DTDLDGFPDEK	I			Spectrum2736 scans: 4217,
2	qc|QconCATMP1|Equine	degradome_1| QconCAT|MP1	2966	2455	1	1	0	644.29	1286.57	2	1286.57	0	0	52.34	0.0028	R	YQCTEGFVQR	S			Spectrum1895 scans: 3283,
2	qc|QconCATMP1|Equine	degradome_1| QconCAT|MP1	2966	2735	1	0	0	665.36	1328.71	2	1328.71	0	0	26.01	2.3	K	NHLVEIPPNLPS	S			Spectrum3863 scans: 5445,
2	qc|QconCATMP1|Equine	degradome_1| QconCAT|MP1	2966	2736	1	0	0	665.36	1328.71	2	1328.71	0	0	52.45	0.005	K	NHLVEIPPNLPS	S			Spectrum3494 scans: 5038,
2	qc|QconCATMP1|Equine	degradome_1| QconCAT|MP1	2966	2737	1	0	0	665.36	1328.71	2	1328.71	0	0	31.24	0.66	K	NHLVEIPPNLPS	S			Spectrum3957 scans: 5550,
2	qc|QconCATMP1|Equine	degradome_1| QconCAT|MP1	2966	2738	1	0	0	665.36	1328.71	2	1328.71	0	0	63.82	0.00035	K	NHLVEIPPNLPS	S			Spectrum3596 scans: 5149,
2	qc|QconCATMP1|Equine	degradome_1| QconCAT|MP1	2966	2739	1	0	0	665.36	1328.71	2	1328.71	0	0	38.8	0.12	K	NHLVEIPPNLPS	S			Spectrum3678 scans: 5242,
2	qc|QconCATMP1|Equine	degradome_1| QconCAT|MP1	2966	2740	1	0	0	665.36	1328.71	2	1328.71	0	0	28.44	1.2	K	NHLVEIPPNLPS	S			Spectrum3766 scans: 5340,
2	qc|QconCATMP1|Equine	degradome_1| QconCAT|MP1	2966	3018	1	1	0	693.87	1385.72	2	1385.72	0	0	42.94	0.045	K	IPPVNTNLENLY	L			Spectrum4390 scans: 6023,
2	qc|QconCATMP1|Equine	degradome_1| QconCAT|MP1	2966	3481	1	1	0	750.41	1498.8	2	1498.8	0	0	17.6	15	K	IPPVNTNLENLYL	Q			Spectrum5119 scans: 6850,
2	qc|QconCATMP1|Equine	degradome_1| QconCAT|MP1	2966	3517	1	1	0	756.78	1511.55	2	1511.55	0	0	63.04	1.9e-05	K	NTVMECDACGMQP	A			Spectrum2589 scans: 4055,
2	qc|QconCATMP1|Equine	degradome_1| QconCAT|MP1	2966	3518	1	1	0	756.78	1511.55	2	1511.55	0	0	12.96	2.1	K	NTVMECDACGMQP	A			Spectrum2689 scans: 4166,
2	qc|QconCATMP1|Equine	degradome_1| QconCAT|MP1	2966	3783	1	0	0	527.97	1580.9	3	1580.9	0	0	24.68	1.3	K	GLQHLYALVLVNNK	V			Spectrum6828 scans: 9032,
2	qc|QconCATMP1|Equine	degradome_1| QconCAT|MP1	2966	3784	1	0	0	791.46	1580.9	2	1580.9	0	0	52.64	0.0022	K	GLQHLYALVLVNNK	V			Spectrum6829 scans: 9033,
2	qc|QconCATMP1|Equine	degradome_1| QconCAT|MP1	2966	3785	1	0	0	527.97	1580.9	3	1580.9	0	0	42.43	0.023	K	GLQHLYALVLVNNK	V			Spectrum6914 scans: 9157,
2	qc|QconCATMP1|Equine	degradome_1| QconCAT|MP1	2966	3786	1	0	0	527.97	1580.9	3	1580.9	0	0	31.81	0.27	K	GLQHLYALVLVNNK	V			Spectrum6173 scans: 8064,
2	qc|QconCATMP1|Equine	degradome_1| QconCAT|MP1	2966	3787	1	0	0	527.98	1580.9	3	1580.9	0	0	37.78	0.068	K	GLQHLYALVLVNNK	V			Spectrum6951 scans: 9215,
2	qc|QconCATMP1|Equine	degradome_1| QconCAT|MP1	2966	3788	1	0	0	527.98	1580.9	3	1580.9	0	0	40.31	0.038	K	GLQHLYALVLVNNK	V			Spectrum5706 scans: 7516,
2	qc|QconCATMP1|Equine	degradome_1| QconCAT|MP1	2966	3789	1	0	0	527.98	1580.9	3	1580.9	0	0	30.26	0.38	K	GLQHLYALVLVNNK	V			Spectrum5635 scans: 7434,
2	qc|QconCATMP1|Equine	degradome_1| QconCAT|MP1	2966	3790	1	0	0	527.98	1580.9	3	1580.9	0	0	28.71	0.55	K	GLQHLYALVLVNNK	V			Spectrum6232 scans: 8137,
2	qc|QconCATMP1|Equine	degradome_1| QconCAT|MP1	2966	3791	1	0	0	791.46	1580.9	2	1580.9	0	0	57.8	0.00068	K	GLQHLYALVLVNNK	V			Spectrum6646 scans: 8693,
2	qc|QconCATMP1|Equine	degradome_1| QconCAT|MP1	2966	3792	1	0	0	791.46	1580.9	2	1580.9	0	0	73.2	2e-05	K	GLQHLYALVLVNNK	V			Spectrum5731 scans: 7544,
2	qc|QconCATMP1|Equine	degradome_1| QconCAT|MP1	2966	3793	1	0	0	791.46	1580.9	2	1580.9	0	0	67.74	6.9e-05	K	GLQHLYALVLVNNK	V			Spectrum5431 scans: 7202,
2	qc|QconCATMP1|Equine	degradome_1| QconCAT|MP1	2966	3794	1	0	0	527.98	1580.9	3	1580.9	0	0	34.41	0.15	K	GLQHLYALVLVNNK	V			Spectrum6306 scans: 8221,
2	qc|QconCATMP1|Equine	degradome_1| QconCAT|MP1	2966	3795	1	0	0	527.98	1580.9	3	1580.9	0	0	35.16	0.12	K	GLQHLYALVLVNNK	V			Spectrum5919 scans: 7761,
2	qc|QconCATMP1|Equine	degradome_1| QconCAT|MP1	2966	3796	1	0	0	527.98	1580.9	3	1580.9	0	0	27.57	0.71	K	GLQHLYALVLVNNK	V			Spectrum5334 scans: 7095,
2	qc|QconCATMP1|Equine	degradome_1| QconCAT|MP1	2966	3797	1	0	0	527.98	1580.9	3	1580.9	0	0	32.94	0.21	K	GLQHLYALVLVNNK	V			Spectrum5488 scans: 7267,
2	qc|QconCATMP1|Equine	degradome_1| QconCAT|MP1	2966	3798	1	0	0	527.98	1580.9	3	1580.9	0	0	25.16	1.2	K	GLQHLYALVLVNNK	V			Spectrum5414 scans: 7184,
2	qc|QconCATMP1|Equine	degradome_1| QconCAT|MP1	2966	3799	1	0	0	791.46	1580.9	2	1580.9	0	0	60.66	0.00035	K	GLQHLYALVLVNNK	V			Spectrum5868 scans: 7703,
2	qc|QconCATMP1|Equine	degradome_1| QconCAT|MP1	2966	3800	1	0	0	791.46	1580.9	2	1580.9	0	0	53.94	0.0016	K	GLQHLYALVLVNNK	V			Spectrum6488 scans: 8430,
2	qc|QconCATMP1|Equine	degradome_1| QconCAT|MP1	2966	3801	1	0	0	527.98	1580.9	3	1580.9	0	0	29.89	0.42	K	GLQHLYALVLVNNK	V			Spectrum5781 scans: 7601,
2	qc|QconCATMP1|Equine	degradome_1| QconCAT|MP1	2966	3802	1	0	0	527.98	1580.9	3	1580.9	0	0	32.96	0.21	K	GLQHLYALVLVNNK	V			Spectrum5850 scans: 7681,
2	qc|QconCATMP1|Equine	degradome_1| QconCAT|MP1	2966	3803	1	0	0	527.98	1580.9	3	1580.9	0	0	33.13	0.2	K	GLQHLYALVLVNNK	V			Spectrum6052 scans: 7918,
2	qc|QconCATMP1|Equine	degradome_1| QconCAT|MP1	2966	3804	1	0	0	527.98	1580.9	3	1580.9	0	0	37.36	0.075	K	GLQHLYALVLVNNK	V			Spectrum6873 scans: 9096,
2	qc|QconCATMP1|Equine	degradome_1| QconCAT|MP1	2966	3805	1	0	0	527.98	1580.9	3	1580.9	0	0	30.03	0.41	K	GLQHLYALVLVNNK	V			Spectrum5184 scans: 6924,
2	qc|QconCATMP1|Equine	degradome_1| QconCAT|MP1	2966	3806	1	0	0	791.46	1580.9	2	1580.9	0	0	63.81	0.00017	K	GLQHLYALVLVNNK	V			Spectrum6392 scans: 8320,
2	qc|QconCATMP1|Equine	degradome_1| QconCAT|MP1	2966	3807	1	0	0	791.46	1580.9	2	1580.9	0	0	80.14	4e-06	K	GLQHLYALVLVNNK	V			Spectrum5998 scans: 7857,
2	qc|QconCATMP1|Equine	degradome_1| QconCAT|MP1	2966	3808	1	0	0	527.98	1580.9	3	1580.9	0	0	34.48	0.15	K	GLQHLYALVLVNNK	V			Spectrum6113 scans: 7992,
2	qc|QconCATMP1|Equine	degradome_1| QconCAT|MP1	2966	3809	1	0	0	527.98	1580.9	3	1580.9	0	0	24.34	1.5	K	GLQHLYALVLVNNK	V			Spectrum5981 scans: 7836,
2	qc|QconCATMP1|Equine	degradome_1| QconCAT|MP1	2966	3810	1	0	0	527.98	1580.9	3	1580.9	0	0	33.16	0.2	K	GLQHLYALVLVNNK	V			Spectrum5260 scans: 7010,
2	qc|QconCATMP1|Equine	degradome_1| QconCAT|MP1	2966	3811	1	0	0	791.46	1580.9	2	1580.9	0	0	67.02	8.1e-05	K	GLQHLYALVLVNNK	V			Spectrum5659 scans: 7461,
2	qc|QconCATMP1|Equine	degradome_1| QconCAT|MP1	2966	3812	1	0	0	527.98	1580.9	3	1580.9	0	0	34.11	0.16	K	GLQHLYALVLVNNK	V			Spectrum5557 scans: 7347,
2	qc|QconCATMP1|Equine	degradome_1| QconCAT|MP1	2966	3813	1	0	0	527.98	1580.9	3	1580.9	0	0	30	0.41	K	GLQHLYALVLVNNK	V			Spectrum6381 scans: 8307,
2	qc|QconCATMP1|Equine	degradome_1| QconCAT|MP1	2966	3814	1	0	0	527.98	1580.9	3	1580.9	0	0	32.55	0.23	K	GLQHLYALVLVNNK	V			Spectrum6451 scans: 8388,
2	qc|QconCATMP1|Equine	degradome_1| QconCAT|MP1	2966	3815	1	0	0	527.98	1580.9	3	1580.9	0	0	25.72	1.1	K	GLQHLYALVLVNNK	V			Spectrum5107 scans: 6836,
2	qc|QconCATMP1|Equine	degradome_1| QconCAT|MP1	2966	3816	1	0	0	791.46	1580.9	2	1580.9	0	0	69.38	4.7e-05	K	GLQHLYALVLVNNK	V			Spectrum6283 scans: 8195,
2	qc|QconCATMP1|Equine	degradome_1| QconCAT|MP1	2966	3817	1	0	0	791.46	1580.9	2	1580.9	0	0	73	2.1e-05	K	GLQHLYALVLVNNK	V			Spectrum5939 scans: 7785,
2	qc|QconCATMP1|Equine	degradome_1| QconCAT|MP1	2966	3818	1	0	0	791.46	1580.9	2	1580.9	0	0	75.13	1.3e-05	K	GLQHLYALVLVNNK	V			Spectrum5800 scans: 7623,
2	qc|QconCATMP1|Equine	degradome_1| QconCAT|MP1	2966	3819	1	0	0	791.46	1580.9	2	1580.9	0	0	75.32	1.2e-05	K	GLQHLYALVLVNNK	V			Spectrum5513 scans: 7295,
2	qc|QconCATMP1|Equine	degradome_1| QconCAT|MP1	2966	3820	1	0	0	791.46	1580.9	2	1580.9	0	0	68.79	4.8e-05	K	GLQHLYALVLVNNK	V			Spectrum5580 scans: 7373,
2	qc|QconCATMP1|Equine	degradome_1| QconCAT|MP1	2966	3821	1	0	0	527.98	1580.9	3	1580.9	0	0	23.64	1.6	K	GLQHLYALVLVNNK	V			Spectrum6526 scans: 8478,
2	qc|QconCATMP1|Equine	degradome_1| QconCAT|MP1	2966	3822	1	0	0	791.46	1580.9	2	1580.9	0	0	63.93	0.00014	K	GLQHLYALVLVNNK	V			Spectrum6874 scans: 9097,
2	qc|QconCATMP1|Equine	degradome_1| QconCAT|MP1	2966	3823	1	0	0	791.46	1580.91	2	1580.9	0	0	54.15	0.0013	K	GLQHLYALVLVNNK	V			Spectrum6543 scans: 8503,
2	qc|QconCATMP1|Equine	degradome_1| QconCAT|MP1	2966	3824	1	0	0	791.46	1580.91	2	1580.9	0	0	64.58	0.00012	K	GLQHLYALVLVNNK	V			Spectrum6604 scans: 8617,
2	qc|QconCATMP1|Equine	degradome_1| QconCAT|MP1	2966	4110	7	1	1	570.3	1707.86	3	1707.87	-0.01	0	6.26	250	G	LADHKVDAASLRCGVP	D			Spectrum5080 scans: 6806,
2	qc|QconCATMP1|Equine	degradome_1| QconCAT|MP1	2966	4187	1	1	0	870.35	1738.69	2	1738.69	0	0	68.72	1.6e-05	K	NTVMECDACGMQPAR	N			Spectrum1959 scans: 3356,
2	qc|QconCATMP1|Equine	degradome_1| QconCAT|MP1	2966	4188	1	1	0	580.57	1738.69	3	1738.69	0	0	62.09	7.5e-05	K	NTVMECDACGMQPAR	N			Spectrum1968 scans: 3366,
2	qc|QconCATMP1|Equine	degradome_1| QconCAT|MP1	2966	4245	1	1	0	878.35	1754.69	2	1754.68	0.01	0	21.77	0.75	K	NTVMECDACGMQPAR	N	Oxidation (M)	0.000100000000000.0	Spectrum1379 scans: 2708,
2	qc|QconCATMP1|Equine	degradome_1| QconCAT|MP1	2966	4326	1	1	0	591.23	1770.68	3	1770.68	0	0	53.63	0.00028	K	NTVMECDACGMQPAR	N	2 Oxidation (M)	0.000100000010000.0	Spectrum789 scans: 2056,
2	qc|QconCATMP1|Equine	degradome_1| QconCAT|MP1	2966	4327	1	1	0	886.35	1770.68	2	1770.68	0	0	72.97	3.5e-06	K	NTVMECDACGMQPAR	N	2 Oxidation (M)	0.000100000010000.0	Spectrum758 scans: 2023,
2	qc|QconCATMP1|Equine	degradome_1| QconCAT|MP1	2966	4380	1	0	0	888.52	1775.02	2	1775.02	0	0	38.94	0.046	H	LVEIPPNLPSSLVELR	V			Spectrum4991 scans: 6703,
2	qc|QconCATMP1|Equine	degradome_1| QconCAT|MP1	2966	5039	1	1	0	978.02	1954.02	2	1954.03	0	0	74.24	4e-05	K	IPPVNTNLENLYLQGNR	C			Spectrum4032 scans: 5630,
2	qc|QconCATMP1|Equine	degradome_1| QconCAT|MP1	2966	5040	1	1	0	652.35	1954.03	3	1954.03	0	0	47.89	0.017	K	IPPVNTNLENLYLQGNR	C			Spectrum4138 scans: 5745,
2	qc|QconCATMP1|Equine	degradome_1| QconCAT|MP1	2966	5041	1	1	0	978.02	1954.03	2	1954.03	0	0	96.77	2.2e-07	K	IPPVNTNLENLYLQGNR	C			Spectrum4114 scans: 5719,
2	qc|QconCATMP1|Equine	degradome_1| QconCAT|MP1	2966	5042	1	1	0	652.35	1954.03	3	1954.03	0	0	40.48	0.094	K	IPPVNTNLENLYLQGNR	C			Spectrum4037 scans: 5636,
2	qc|QconCATMP1|Equine	degradome_1| QconCAT|MP1	2966	5043	1	1	0	978.02	1954.03	2	1954.03	0	0	31.18	0.76	K	IPPVNTNLENLYLQGNR	C			Spectrum4239 scans: 5856,
2	qc|QconCATMP1|Equine	degradome_1| QconCAT|MP1	2966	5192	1	0	0	676.38	2026.11	3	2026.12	-0.01	0	24.03	3	K	NHLVEIPPNLPSSLVELR	V			Spectrum6684 scans: 8768,
2	qc|QconCATMP1|Equine	degradome_1| QconCAT|MP1	2966	5193	1	0	0	676.38	2026.11	3	2026.12	-0.01	0	26.4	1.7	K	NHLVEIPPNLPSSLVELR	V			Spectrum6815 scans: 9010,
2	qc|QconCATMP1|Equine	degradome_1| QconCAT|MP1	2966	5194	1	0	0	676.38	2026.11	3	2026.12	-0.01	0	24.85	2.4	K	NHLVEIPPNLPSSLVELR	V			Spectrum7030 scans: 9361,
2	qc|QconCATMP1|Equine	degradome_1| QconCAT|MP1	2966	5195	1	0	0	676.38	2026.12	3	2026.12	-0.01	0	51.43	0.0052	K	NHLVEIPPNLPSSLVELR	V			Spectrum6532 scans: 8486,
2	qc|QconCATMP1|Equine	degradome_1| QconCAT|MP1	2966	5196	1	0	0	676.38	2026.12	3	2026.12	0	0	32.5	0.39	K	NHLVEIPPNLPSSLVELR	V			Spectrum6581 scans: 8568,
2	qc|QconCATMP1|Equine	degradome_1| QconCAT|MP1	2966	5197	1	0	0	1014.07	2026.12	2	2026.12	0	0	71.64	4.7e-05	K	NHLVEIPPNLPSSLVELR	V			Spectrum5809 scans: 7633,
2	qc|QconCATMP1|Equine	degradome_1| QconCAT|MP1	2966	5198	1	0	0	676.38	2026.12	3	2026.12	0	0	53.61	0.003	K	NHLVEIPPNLPSSLVELR	V			Spectrum5123 scans: 6855,
2	qc|QconCATMP1|Equine	degradome_1| QconCAT|MP1	2966	5199	1	0	0	676.38	2026.12	3	2026.12	0	0	19.71	7.3	K	NHLVEIPPNLPSSLVELR	V			Spectrum6753 scans: 8901,
2	qc|QconCATMP1|Equine	degradome_1| QconCAT|MP1	2966	5200	1	0	0	1014.07	2026.12	2	2026.12	0	0	56.45	0.0015	K	NHLVEIPPNLPSSLVELR	V			Spectrum6201 scans: 8099,
2	qc|QconCATMP1|Equine	degradome_1| QconCAT|MP1	2966	5201	1	0	0	676.38	2026.12	3	2026.12	0	0	34.69	0.23	K	NHLVEIPPNLPSSLVELR	V			Spectrum7090 scans: 9495,
2	qc|QconCATMP1|Equine	degradome_1| QconCAT|MP1	2966	5202	1	0	0	676.38	2026.12	3	2026.12	0	0	28.05	1.1	K	NHLVEIPPNLPSSLVELR	V			Spectrum6910 scans: 9152,
2	qc|QconCATMP1|Equine	degradome_1| QconCAT|MP1	2966	5203	1	0	0	676.38	2026.12	3	2026.12	0	0	25.02	2.1	K	NHLVEIPPNLPSSLVELR	V			Spectrum6619 scans: 8645,
2	qc|QconCATMP1|Equine	degradome_1| QconCAT|MP1	2966	5204	1	0	0	1014.07	2026.12	2	2026.12	0	0	59.83	0.00071	K	NHLVEIPPNLPSSLVELR	V			Spectrum6073 scans: 7944,
2	qc|QconCATMP1|Equine	degradome_1| QconCAT|MP1	2966	5205	1	0	0	1014.07	2026.12	2	2026.12	0	0	56.96	0.0014	K	NHLVEIPPNLPSSLVELR	V			Spectrum6264 scans: 8174,
2	qc|QconCATMP1|Equine	degradome_1| QconCAT|MP1	2966	5206	1	0	0	1014.07	2026.12	2	2026.12	0	0	67.68	0.00012	K	NHLVEIPPNLPSSLVELR	V			Spectrum5673 scans: 7476,
2	qc|QconCATMP1|Equine	degradome_1| QconCAT|MP1	2966	5207	1	0	0	1014.07	2026.12	2	2026.12	0	0	64.49	0.00024	K	NHLVEIPPNLPSSLVELR	V			Spectrum5198 scans: 6940,
2	qc|QconCATMP1|Equine	degradome_1| QconCAT|MP1	2966	5208	1	0	0	1014.07	2026.12	2	2026.12	0	0	71.37	4.9e-05	K	NHLVEIPPNLPSSLVELR	V			Spectrum6715 scans: 8823,
2	qc|QconCATMP1|Equine	degradome_1| QconCAT|MP1	2966	5209	1	0	0	676.38	2026.12	3	2026.12	0	0	41.26	0.051	K	NHLVEIPPNLPSSLVELR	V			Spectrum6867 scans: 9088,
2	qc|QconCATMP1|Equine	degradome_1| QconCAT|MP1	2966	5210	1	0	0	676.38	2026.12	3	2026.12	0	0	28.98	0.88	K	NHLVEIPPNLPSSLVELR	V			Spectrum6965 scans: 9236,
2	qc|QconCATMP1|Equine	degradome_1| QconCAT|MP1	2966	5211	1	0	0	1014.07	2026.12	2	2026.12	0	0	49.7	0.0072	K	NHLVEIPPNLPSSLVELR	V			Spectrum5948 scans: 7795,
2	qc|QconCATMP1|Equine	degradome_1| QconCAT|MP1	2966	5212	1	0	0	676.38	2026.12	3	2026.12	0	0	29.99	0.67	K	NHLVEIPPNLPSSLVELR	V			Spectrum6707 scans: 8807,
2	qc|QconCATMP1|Equine	degradome_1| QconCAT|MP1	2966	5213	1	0	0	1014.07	2026.12	2	2026.12	0	0	80.5	6e-06	K	NHLVEIPPNLPSSLVELR	V			Spectrum5274 scans: 7027,
2	qc|QconCATMP1|Equine	degradome_1| QconCAT|MP1	2966	5214	1	0	0	676.38	2026.12	3	2026.12	0	0	21.98	4.3	K	NHLVEIPPNLPSSLVELR	V			Spectrum7275 scans: 9888,
2	qc|QconCATMP1|Equine	degradome_1| QconCAT|MP1	2966	5215	1	0	0	676.38	2026.12	3	2026.12	0	0	25.99	1.7	K	NHLVEIPPNLPSSLVELR	V			Spectrum7187 scans: 9708,
2	qc|QconCATMP1|Equine	degradome_1| QconCAT|MP1	2966	5216	1	0	0	1014.07	2026.12	2	2026.12	0	0	60.96	0.00052	K	NHLVEIPPNLPSSLVELR	V			Spectrum5504 scans: 7285,
2	qc|QconCATMP1|Equine	degradome_1| QconCAT|MP1	2966	5217	1	0	0	676.38	2026.12	3	2026.12	0	0	57.94	0.001	K	NHLVEIPPNLPSSLVELR	V			Spectrum5935 scans: 7780,
2	qc|QconCATMP1|Equine	degradome_1| QconCAT|MP1	2966	5218	1	0	0	676.38	2026.12	3	2026.12	0	0	47.26	0.012	K	NHLVEIPPNLPSSLVELR	V			Spectrum6473 scans: 8413,
2	qc|QconCATMP1|Equine	degradome_1| QconCAT|MP1	2966	5219	1	0	0	1014.07	2026.12	2	2026.12	0	0	71.51	4.6e-05	K	NHLVEIPPNLPSSLVELR	V			Spectrum5116 scans: 6847,
2	qc|QconCATMP1|Equine	degradome_1| QconCAT|MP1	2966	5220	1	0	0	1014.07	2026.12	2	2026.12	0	0	68.6	8.9e-05	K	NHLVEIPPNLPSSLVELR	V			Spectrum5429 scans: 7200,
2	qc|QconCATMP1|Equine	degradome_1| QconCAT|MP1	2966	5221	1	0	0	1014.07	2026.12	2	2026.12	0	0	50.63	0.0056	K	NHLVEIPPNLPSSLVELR	V			Spectrum4974 scans: 6683,
2	qc|QconCATMP1|Equine	degradome_1| QconCAT|MP1	2966	5222	1	0	0	1014.07	2026.12	2	2026.12	0	0	55.84	0.0017	K	NHLVEIPPNLPSSLVELR	V			Spectrum6349 scans: 8270,
2	qc|QconCATMP1|Equine	degradome_1| QconCAT|MP1	2966	5223	1	0	0	676.38	2026.12	3	2026.12	0	0	52.03	0.0041	K	NHLVEIPPNLPSSLVELR	V			Spectrum5280 scans: 7034,
2	qc|QconCATMP1|Equine	degradome_1| QconCAT|MP1	2966	5224	1	0	0	676.38	2026.12	3	2026.12	0	0	47.02	0.013	K	NHLVEIPPNLPSSLVELR	V			Spectrum4982 scans: 6692,
2	qc|QconCATMP1|Equine	degradome_1| QconCAT|MP1	2966	5225	1	0	0	676.38	2026.12	3	2026.12	0	0	61.4	0.00047	K	NHLVEIPPNLPSSLVELR	V			Spectrum6065 scans: 7934,
2	qc|QconCATMP1|Equine	degradome_1| QconCAT|MP1	2966	5226	1	0	0	676.38	2026.12	3	2026.12	0	0	32.73	0.35	K	NHLVEIPPNLPSSLVELR	V			Spectrum7067 scans: 9445,
2	qc|QconCATMP1|Equine	degradome_1| QconCAT|MP1	2966	5227	1	0	0	676.38	2026.12	3	2026.12	0	0	53.69	0.0028	K	NHLVEIPPNLPSSLVELR	V			Spectrum5511 scans: 7293,
2	qc|QconCATMP1|Equine	degradome_1| QconCAT|MP1	2966	5228	1	0	0	676.38	2026.12	3	2026.12	0	0	46.47	0.015	K	NHLVEIPPNLPSSLVELR	V			Spectrum5799 scans: 7622,
2	qc|QconCATMP1|Equine	degradome_1| QconCAT|MP1	2966	5229	1	0	0	676.38	2026.12	3	2026.12	0	0	56.44	0.0015	K	NHLVEIPPNLPSSLVELR	V			Spectrum6185 scans: 8080,
2	qc|QconCATMP1|Equine	degradome_1| QconCAT|MP1	2966	5230	1	0	0	676.38	2026.12	3	2026.12	0	0	23.95	2.6	K	NHLVEIPPNLPSSLVELR	V			Spectrum7003 scans: 9304,
2	qc|QconCATMP1|Equine	degradome_1| QconCAT|MP1	2966	5231	1	0	0	676.38	2026.12	3	2026.12	0	0	29.88	0.66	K	NHLVEIPPNLPSSLVELR	V			Spectrum6650 scans: 8699,
2	qc|QconCATMP1|Equine	degradome_1| QconCAT|MP1	2966	5232	1	0	0	1014.07	2026.12	2	2026.12	0	0	76.03	1.6e-05	K	NHLVEIPPNLPSSLVELR	V			Spectrum5878 scans: 7714,
2	qc|QconCATMP1|Equine	degradome_1| QconCAT|MP1	2966	5233	1	0	0	676.38	2026.12	3	2026.12	0	0	27.98	1	K	NHLVEIPPNLPSSLVELR	V			Spectrum7158 scans: 9649,
2	qc|QconCATMP1|Equine	degradome_1| QconCAT|MP1	2966	5234	1	0	0	676.38	2026.12	3	2026.12	0	0	52.41	0.0037	K	NHLVEIPPNLPSSLVELR	V			Spectrum5867 scans: 7702,
2	qc|QconCATMP1|Equine	degradome_1| QconCAT|MP1	2966	5235	1	0	0	676.38	2026.12	3	2026.12	0	0	52.48	0.0036	K	NHLVEIPPNLPSSLVELR	V			Spectrum6247 scans: 8155,
2	qc|QconCATMP1|Equine	degradome_1| QconCAT|MP1	2966	5236	1	0	0	676.38	2026.12	3	2026.12	0	0	50.67	0.0055	K	NHLVEIPPNLPSSLVELR	V			Spectrum6399 scans: 8328,
2	qc|QconCATMP1|Equine	degradome_1| QconCAT|MP1	2966	5237	1	0	0	676.38	2026.12	3	2026.12	0	0	51.83	0.0042	K	NHLVEIPPNLPSSLVELR	V			Spectrum6326 scans: 8244,
2	qc|QconCATMP1|Equine	degradome_1| QconCAT|MP1	2966	5238	1	0	0	1014.07	2026.12	2	2026.12	0	0	53.23	0.0031	K	NHLVEIPPNLPSSLVELR	V			Spectrum6010 scans: 7870,
2	qc|QconCATMP1|Equine	degradome_1| QconCAT|MP1	2966	5239	1	0	0	676.38	2026.12	3	2026.12	0	0	53.28	0.003	K	NHLVEIPPNLPSSLVELR	V			Spectrum5438 scans: 7210,
2	qc|QconCATMP1|Equine	degradome_1| QconCAT|MP1	2966	5240	1	0	0	676.38	2026.12	3	2026.12	0	0	54.11	0.0025	K	NHLVEIPPNLPSSLVELR	V			Spectrum5658 scans: 7460,
2	qc|QconCATMP1|Equine	degradome_1| QconCAT|MP1	2966	5241	1	0	0	676.38	2026.12	3	2026.12	0	0	51.94	0.0041	K	NHLVEIPPNLPSSLVELR	V			Spectrum5730 scans: 7543,
2	qc|QconCATMP1|Equine	degradome_1| QconCAT|MP1	2966	5242	1	0	0	1014.07	2026.12	2	2026.12	0	0	80.33	6e-06	K	NHLVEIPPNLPSSLVELR	V			Spectrum5039 scans: 6760,
2	qc|QconCATMP1|Equine	degradome_1| QconCAT|MP1	2966	5243	1	0	0	676.38	2026.12	3	2026.12	0	0	53.88	0.0026	K	NHLVEIPPNLPSSLVELR	V			Spectrum5199 scans: 6942,
2	qc|QconCATMP1|Equine	degradome_1| QconCAT|MP1	2966	5244	1	0	0	676.38	2026.12	3	2026.12	0	0	49.24	0.0077	K	NHLVEIPPNLPSSLVELR	V			Spectrum4897 scans: 6598,
2	qc|QconCATMP1|Equine	degradome_1| QconCAT|MP1	2966	5245	1	0	0	676.38	2026.12	3	2026.12	0	0	60.18	0.00062	K	NHLVEIPPNLPSSLVELR	V			Spectrum6124 scans: 8006,
2	qc|QconCATMP1|Equine	degradome_1| QconCAT|MP1	2966	5246	1	0	0	676.38	2026.12	3	2026.12	0	0	53.1	0.0032	K	NHLVEIPPNLPSSLVELR	V			Spectrum5997 scans: 7856,
2	qc|QconCATMP1|Equine	degradome_1| QconCAT|MP1	2966	5247	1	0	0	676.38	2026.12	3	2026.12	0	0	57.04	0.0013	K	NHLVEIPPNLPSSLVELR	V			Spectrum5048 scans: 6770,
2	qc|QconCATMP1|Equine	degradome_1| QconCAT|MP1	2966	5248	1	0	0	1014.07	2026.12	2	2026.12	0	0	75.87	1.7e-05	K	NHLVEIPPNLPSSLVELR	V			Spectrum5350 scans: 7112,
2	qc|QconCATMP1|Equine	degradome_1| QconCAT|MP1	2966	5249	1	0	0	676.38	2026.12	3	2026.12	0	0	56.75	0.0014	K	NHLVEIPPNLPSSLVELR	V			Spectrum5353 scans: 7116,
2	qc|QconCATMP1|Equine	degradome_1| QconCAT|MP1	2966	5250	1	0	0	676.38	2026.12	3	2026.12	0	0	28.9	0.83	K	NHLVEIPPNLPSSLVELR	V			Spectrum7112 scans: 9543,
2	qc|QconCATMP1|Equine	degradome_1| QconCAT|MP1	2966	5251	1	0	0	676.38	2026.12	3	2026.12	0	0	61.13	0.00051	K	NHLVEIPPNLPSSLVELR	V			Spectrum5579 scans: 7372,
2	qc|QconCATMP1|Equine	degradome_1| QconCAT|MP1	2966	5252	1	0	0	676.38	2026.12	3	2026.12	0	0	28.68	0.9	K	NHLVEIPPNLPSSLVELR	V			Spectrum7260 scans: 9854,
2	qc|QconCATMP1|Equine	degradome_1| QconCAT|MP1	2966	5253	1	0	0	1014.07	2026.12	2	2026.12	0	0	63.93	0.00027	K	NHLVEIPPNLPSSLVELR	V			Spectrum5737 scans: 7551,
2	qc|QconCATMP1|Equine	degradome_1| QconCAT|MP1	2966	5254	1	0	0	1014.07	2026.12	2	2026.12	0	0	25.95	1.7	K	NHLVEIPPNLPSSLVELR	V			Spectrum4892 scans: 6592,
2	qc|QconCATMP1|Equine	degradome_1| QconCAT|MP1	2966	5255	1	0	0	1014.07	2026.12	2	2026.12	0	0	53.56	0.0029	K	NHLVEIPPNLPSSLVELR	V			Spectrum5590 scans: 7384,
2	qc|QconCATMP1|Equine	degradome_1| QconCAT|MP1	2966	5256	1	0	0	1014.07	2026.12	2	2026.12	0	0	71.18	5e-05	K	NHLVEIPPNLPSSLVELR	V			Spectrum6607 scans: 8621,
2	qc|QconCATMP1|Equine	degradome_1| QconCAT|MP1	2966	5257	1	0	0	676.38	2026.12	3	2026.12	0	0	32.9	0.35	K	NHLVEIPPNLPSSLVELR	V			Spectrum6823 scans: 9024,
2	qc|QconCATMP1|Equine	degradome_1| QconCAT|MP1	2966	5258	1	0	0	676.38	2026.12	3	2026.12	0	0	41.26	0.048	K	NHLVEIPPNLPSSLVELR	V			Spectrum4817 scans: 6508,
2	qc|QconCATMP1|Equine	degradome_1| QconCAT|MP1	2966	5259	1	0	0	676.38	2026.12	3	2026.12	0	0	39.46	0.072	K	NHLVEIPPNLPSSLVELR	V			Spectrum7219 scans: 9774,
2	qc|QconCATMP1|Equine	degradome_1| QconCAT|MP1	2966	5260	1	0	0	1014.07	2026.12	2	2026.12	0	0	68.51	9e-05	K	NHLVEIPPNLPSSLVELR	V			Spectrum6679 scans: 8759,
2	qc|QconCATMP1|Equine	degradome_1| QconCAT|MP1	2966	5261	1	0	0	1014.07	2026.13	2	2026.12	0	0	79.75	6.7e-06	K	NHLVEIPPNLPSSLVELR	V			Spectrum6517 scans: 8466,
2	qc|QconCATMP1|Equine	degradome_1| QconCAT|MP1	2966	5262	1	0	0	1014.07	2026.13	2	2026.12	0.01	0	49.79	0.0063	K	NHLVEIPPNLPSSLVELR	V			Spectrum6160 scans: 8048,
2	qc|QconCATMP1|Equine	degradome_1| QconCAT|MP1	2966	5263	1	0	0	676.38	2026.13	3	2026.12	0.01	0	26.18	1.5	K	NHLVEIPPNLPSSLVELR	V			Spectrum7290 scans: 9915,
2	qc|QconCATMP1|Equine	degradome_1| QconCAT|MP1	2966	5264	1	0	0	1014.07	2026.13	2	2026.12	0.01	0	57.34	0.0011	K	NHLVEIPPNLPSSLVELR	V			Spectrum6305 scans: 8219,
2	qc|QconCATMP1|Equine	degradome_1| QconCAT|MP1	2966	6669	1	0	0	1219.56	2437.1	2	2437.1	0	0	80.37	6.4e-06	N	CIEMGGNPLENSGFQPGAFDGLK	S			Spectrum4720 scans: 6398,
2	qc|QconCATMP1|Equine	degradome_1| QconCAT|MP1	2966	6670	1	0	0	813.38	2437.11	3	2437.1	0.01	0	40.28	0.072	N	CIEMGGNPLENSGFQPGAFDGLK	S			Spectrum4713 scans: 6390,
2	qc|QconCATMP1|Equine	degradome_1| QconCAT|MP1	2966	6901	1	0	0	1399.12	2796.23	2	2796.23	0	0	82.64	2.4e-06	R	NMNCIEMGGNPLENSGFQPGAFDGLK	S			Spectrum4801 scans: 6487,
2	qc|QconCATMP1|Equine	degradome_1| QconCAT|MP1	2966	6902	1	0	0	933.08	2796.23	3	2796.23	0	0	63.26	0.00022	R	NMNCIEMGGNPLENSGFQPGAFDGLK	S			Spectrum4766 scans: 6449,
2	qc|QconCATMP1|Equine	degradome_1| QconCAT|MP1	2966	6905	1	0	0	938.41	2812.22	3	2812.23	-0.01	0	61.19	0.00027	R	NMNCIEMGGNPLENSGFQPGAFDGLK	S	Oxidation (M)	0.01000000000000000000000000.0	Spectrum4633 scans: 6300,
3	gi|338717324|XP_001917563.2|	PREDICTED: aggrecan core protein [Equus caballus]	2743	117	1	1	1	413.23	824.45	2	824.45	0	0	32.82	0.18	R	LPGGVVFH	Y			Spectrum3144 scans: 4662,
3	gi|338717324|XP_001917563.2|	PREDICTED: aggrecan core protein [Equus caballus]	2743	143	5	0	0	415.74	829.47	2	829.47	0	0	6.11	170	Y	EINSLVR	Y			Spectrum2074 scans: 3485,
3	gi|338717324|XP_001917563.2|	PREDICTED: aggrecan core protein [Equus caballus]	2743	145	1	0	0	416.24	830.46	2	830.47	0	0	29.29	0.81	R	YPIVSPR	T			Spectrum2081 scans: 3493,
3	gi|338717324|XP_001917563.2|	PREDICTED: aggrecan core protein [Equus caballus]	2743	163	1	0	0	419.21	836.4	2	836.4	0	0	33.1	0.33	R	TIEGDFR	W			Spectrum1956 scans: 3353,
3	gi|338717324|XP_001917563.2|	PREDICTED: aggrecan core protein [Equus caballus]	2743	185	1	1	1	423.25	844.48	2	844.48	0	0	20.48	5.8	R	YPIVTPR	P			Spectrum2216 scans: 3640,
3	gi|338717324|XP_001917563.2|	PREDICTED: aggrecan core protein [Equus caballus]	2743	241	1	1	1	430.24	858.46	2	858.46	0	0	48.72	0.011	L	VATEGQVR	V			Spectrum465 scans: 1705,
3	gi|338717324|XP_001917563.2|	PREDICTED: aggrecan core protein [Equus caballus]	2743	299	9	1	1	432.22	862.42	2	862.41	0	0	13.65	39	D	LSGTSGRAD	V			Spectrum1898 scans: 3287,
3	gi|338717324|XP_001917563.2|	PREDICTED: aggrecan core protein [Equus caballus]	2743	308	1	1	1	433.73	865.45	2	865.45	0	0	50.38	0.0047	R	LATTGQLY	L			Spectrum2912 scans: 4406,
3	gi|338717324|XP_001917563.2|	PREDICTED: aggrecan core protein [Equus caballus]	2743	341	1	1	1	438.22	874.43	2	874.43	0	0	35.88	0.2	C	SAGWLADR	S			Spectrum2607 scans: 4076,
3	gi|338717324|XP_001917563.2|	PREDICTED: aggrecan core protein [Equus caballus]	2743	342	1	1	1	438.22	874.43	2	874.43	0	0	34.44	0.28	C	SAGWLADR	S			Spectrum2711 scans: 4190,
3	gi|338717324|XP_001917563.2|	PREDICTED: aggrecan core protein [Equus caballus]	2743	380	1	1	1	446.25	890.48	2	890.48	0	0	23.52	3.2	K	GIVFHYR	A			Spectrum2638 scans: 4110,
3	gi|338717324|XP_001917563.2|	PREDICTED: aggrecan core protein [Equus caballus]	2743	396	1	1	1	448.26	894.51	2	894.51	0	0	42.52	0.014	R	YPIHLPR	E			Spectrum2809 scans: 4296,
3	gi|338717324|XP_001917563.2|	PREDICTED: aggrecan core protein [Equus caballus]	2743	397	1	1	1	448.26	894.51	2	894.51	0	0	38.39	0.036	R	YPIHLPR	E			Spectrum2914 scans: 4408,
3	gi|338717324|XP_001917563.2|	PREDICTED: aggrecan core protein [Equus caballus]	2743	398	1	1	1	448.26	894.51	2	894.51	0	0	43.17	0.012	R	YPIHLPR	E			Spectrum2707 scans: 4186,
3	gi|338717324|XP_001917563.2|	PREDICTED: aggrecan core protein [Equus caballus]	2743	399	1	1	1	448.26	894.51	2	894.51	0	0	36.46	0.057	R	YPIHLPR	E			Spectrum3027 scans: 4530,
3	gi|338717324|XP_001917563.2|	PREDICTED: aggrecan core protein [Equus caballus]	2743	400	1	1	1	448.26	894.51	2	894.51	0	0	35.53	0.091	R	YPIHLPR	E			Spectrum3160 scans: 4679,
3	gi|338717324|XP_001917563.2|	PREDICTED: aggrecan core protein [Equus caballus]	2743	401	1	1	1	448.26	894.51	2	894.51	0	0	22.6	1.7	R	YPIHLPR	E			Spectrum3517 scans: 5062,
3	gi|338717324|XP_001917563.2|	PREDICTED: aggrecan core protein [Equus caballus]	2743	537	3	1	1	465.22	928.43	2	928.43	0	0	12.56	26	R	YTLDFDR	A			Spectrum3361 scans: 4894,
3	gi|338717324|XP_001917563.2|	PREDICTED: aggrecan core protein [Equus caballus]	2743	538	1	1	1	465.22	928.43	2	928.43	0	0	22.79	2.5	R	YTLDFDR	A			Spectrum3108 scans: 4623,
3	gi|338717324|XP_001917563.2|	PREDICTED: aggrecan core protein [Equus caballus]	2743	539	1	1	1	465.22	928.43	2	928.43	0	0	27.67	0.8	R	YTLDFDR	A			Spectrum3218 scans: 4741,
3	gi|338717324|XP_001917563.2|	PREDICTED: aggrecan core protein [Equus caballus]	2743	626	1	1	1	470.75	939.48	2	939.48	0	0	43.21	0.029	R	LEQFTFR	E			Spectrum3339 scans: 4871,
3	gi|338717324|XP_001917563.2|	PREDICTED: aggrecan core protein [Equus caballus]	2743	637	1	1	1	473.25	944.49	2	944.49	0	0	70.44	8.2e-05	N	CGGNLLGVR	T			Spectrum2593 scans: 4060,
3	gi|338717324|XP_001917563.2|	PREDICTED: aggrecan core protein [Equus caballus]	2743	638	1	1	1	473.25	944.49	2	944.49	0	0	67.37	0.00017	N	CGGNLLGVR	T			Spectrum2693 scans: 4171,
3	gi|338717324|XP_001917563.2|	PREDICTED: aggrecan core protein [Equus caballus]	2743	663	7	1	1	475.28	948.54	2	948.54	0	0	13.58	15	R	SVRYPISK	A			Spectrum1366 scans: 2694,
3	gi|338717324|XP_001917563.2|	PREDICTED: aggrecan core protein [Equus caballus]	2743	670	1	1	1	476.73	951.44	2	951.44	0	0	40.04	0.062	R	VNSAYQDR	V			Spectrum434 scans: 1670,
3	gi|338717324|XP_001917563.2|	PREDICTED: aggrecan core protein [Equus caballus]	2743	671	1	1	1	476.73	951.44	2	951.44	0	0	36.54	0.14	R	VNSAYQDR	V			Spectrum658 scans: 1914,
3	gi|338717324|XP_001917563.2|	PREDICTED: aggrecan core protein [Equus caballus]	2743	747	1	1	1	486.78	971.54	2	971.54	0	0	33.58	0.27	L	LVATEGQVR	V			Spectrum1203 scans: 2517,
3	gi|338717324|XP_001917563.2|	PREDICTED: aggrecan core protein [Equus caballus]	2743	876	1	0	0	497.27	992.53	2	992.53	0	0	51.74	0.0048	R	YEINSLVR	Y			Spectrum3011 scans: 4513,
3	gi|338717324|XP_001917563.2|	PREDICTED: aggrecan core protein [Equus caballus]	2743	1114	1	1	1	523.27	1044.53	2	1044.54	0	0	60.01	0.00085	Y	AGWLADGSLR	Y			Spectrum3552 scans: 5101,
3	gi|338717324|XP_001917563.2|	PREDICTED: aggrecan core protein [Equus caballus]	2743	1175	8	1	1	529.76	1057.5	2	1057.49	0.01	0	13.58	28	Q	EAGEGPSGILE	L			Spectrum629 scans: 1883,
3	gi|338717324|XP_001917563.2|	PREDICTED: aggrecan core protein [Equus caballus]	2743	1328	1	1	1	546.75	1091.49	2	1091.49	0	0	51.65	0.0042	R	ETWVDAESR	C			Spectrum2120 scans: 3536,
3	gi|338717324|XP_001917563.2|	PREDICTED: aggrecan core protein [Equus caballus]	2743	1342	9	1	1	547.74	1093.46	2	1093.46	0	0	4.76	110	V	EDISGFPSGGE	V			Spectrum1159 scans: 2467,
3	gi|338717324|XP_001917563.2|	PREDICTED: aggrecan core protein [Equus caballus]	2743	1421	1	1	1	557.28	1112.54	2	1112.54	0	0	43.15	0.033	R	PACGGDKPGVR	T			Spectrum342 scans: 1570,
3	gi|338717324|XP_001917563.2|	PREDICTED: aggrecan core protein [Equus caballus]	2743	1509	1	1	1	560.26	1118.5	2	1118.5	0	0	42.06	0.038	C	VGDMDSSPGVR	T			Spectrum1238 scans: 2555,
3	gi|338717324|XP_001917563.2|	PREDICTED: aggrecan core protein [Equus caballus]	2743	1733	1	1	1	578.27	1154.53	2	1154.53	0	0	40.65	0.057	R	ITCTDPASYK	R			Spectrum1391 scans: 2722,
3	gi|338717324|XP_001917563.2|	PREDICTED: aggrecan core protein [Equus caballus]	2743	1818	7	1	1	587.29	1172.57	2	1172.58	0	0	11.58	60	F	RGQPSEGSVSGL	P			Spectrum4126 scans: 5732,
3	gi|338717324|XP_001917563.2|	PREDICTED: aggrecan core protein [Equus caballus]	2743	1819	1	1	1	587.33	1172.65	2	1172.65	0	0	43.5	0.035	R	VLLGTSLTIPC	Y			Spectrum4751 scans: 6433,
3	gi|338717324|XP_001917563.2|	PREDICTED: aggrecan core protein [Equus caballus]	2743	2143	2	1	1	616.31	1230.6	2	1230.6	0	0	10.41	85	C	DAGWLADQTVR	Y			Spectrum3332 scans: 4863,
3	gi|338717324|XP_001917563.2|	PREDICTED: aggrecan core protein [Equus caballus]	2743	2178	1	1	1	618.84	1235.66	2	1235.66	0	0	37.16	0.14	R	LATTGQLYLAW	Q			Spectrum5408 scans: 7176,
3	gi|338717324|XP_001917563.2|	PREDICTED: aggrecan core protein [Equus caballus]	2743	2455	1	0	0	644.29	1286.57	2	1286.57	0	0	52.34	0.0028	R	YQCTEGFVQR	H			Spectrum1895 scans: 3283,
3	gi|338717324|XP_001917563.2|	PREDICTED: aggrecan core protein [Equus caballus]	2743	2468	6	1	1	646.78	1291.54	2	1291.54	0.01	0	6.2	76	I	HDLVSSAMSGSGE	P	Oxidation (M)	0.0000000100000.0	Spectrum952 scans: 2231,
3	gi|338717324|XP_001917563.2|	PREDICTED: aggrecan core protein [Equus caballus]	2743	2697	2	1	1	660.28	1318.55	2	1318.56	-0.01	0	4.51	91	R	WSDGHSLQFEN	W			Spectrum2901 scans: 4394,
3	gi|338717324|XP_001917563.2|	PREDICTED: aggrecan core protein [Equus caballus]	2743	2910	1	1	1	684.82	1367.63	2	1367.63	0	0	61.3	0.00055	K	CYAGWLADGSLR	Y			Spectrum4006 scans: 5603,
3	gi|338717324|XP_001917563.2|	PREDICTED: aggrecan core protein [Equus caballus]	2743	2927	1	1	1	687.3	1372.58	2	1372.58	0	0	44.27	0.012	R	CQPSGQWEEPR	I			Spectrum1836 scans: 3216,
3	gi|338717324|XP_001917563.2|	PREDICTED: aggrecan core protein [Equus caballus]	2743	2928	1	1	1	687.3	1372.58	2	1372.58	0	0	54.18	0.0014	R	CQPSGQWEEPR	I			Spectrum1739 scans: 3108,
3	gi|338717324|XP_001917563.2|	PREDICTED: aggrecan core protein [Equus caballus]	2743	2986	1	1	1	691.3	1380.59	2	1380.59	0	0	46.35	0.0081	K	FTFHEAANECR	R			Spectrum1990 scans: 3391,
3	gi|338717324|XP_001917563.2|	PREDICTED: aggrecan core protein [Equus caballus]	2743	2987	1	1	1	461.2	1380.59	3	1380.59	0	0	25.01	1.1	K	FTFHEAANECR	R			Spectrum1989 scans: 3390,
3	gi|338717324|XP_001917563.2|	PREDICTED: aggrecan core protein [Equus caballus]	2743	2988	1	1	1	461.2	1380.59	3	1380.59	0	0	25.29	1.2	K	FTFHEAANECR	R			Spectrum2078 scans: 3490,
3	gi|338717324|XP_001917563.2|	PREDICTED: aggrecan core protein [Equus caballus]	2743	2989	1	1	1	461.2	1380.59	3	1380.59	0	0	22.66	2.2	K	FTFHEAANECR	R			Spectrum2173 scans: 3594,
3	gi|338717324|XP_001917563.2|	PREDICTED: aggrecan core protein [Equus caballus]	2743	2990	1	1	1	691.3	1380.59	2	1380.59	0	0	63.53	0.00018	K	FTFHEAANECR	R			Spectrum2079 scans: 3491,
3	gi|338717324|XP_001917563.2|	PREDICTED: aggrecan core protein [Equus caballus]	2743	2995	1	1	1	691.39	1380.76	2	1380.76	0	0	45.74	0.013	N	SLSVSIPEPSPLR	V			Spectrum3838 scans: 5418,
3	gi|338717324|XP_001917563.2|	PREDICTED: aggrecan core protein [Equus caballus]	2743	3089	2	1	1	704.38	1406.74	2	1406.73	0.01	0	21.31	6.5	G	QLYAAWSRGLDK	C			Spectrum5178 scans: 6917,
3	gi|338717324|XP_001917563.2|	PREDICTED: aggrecan core protein [Equus caballus]	2743	3095	4	1	1	705.84	1409.67	2	1409.68	-0.01	0	11.49	60	G	EGPSGILELSGAHSG	A			Spectrum2420 scans: 3863,
3	gi|338717324|XP_001917563.2|	PREDICTED: aggrecan core protein [Equus caballus]	2743	3103	1	1	1	471.61	1411.8	3	1411.8	0	0	13.91	20	K	EVVLLVATEGQVR	V			Spectrum4109 scans: 5713,
3	gi|338717324|XP_001917563.2|	PREDICTED: aggrecan core protein [Equus caballus]	2743	3104	1	1	1	706.91	1411.8	2	1411.8	0	0	76.03	1.3e-05	K	EVVLLVATEGQVR	V			Spectrum4435 scans: 6074,
3	gi|338717324|XP_001917563.2|	PREDICTED: aggrecan core protein [Equus caballus]	2743	3105	1	1	1	471.61	1411.8	3	1411.8	0	0	26.76	1.1	K	EVVLLVATEGQVR	V			Spectrum5896 scans: 7735,
3	gi|338717324|XP_001917563.2|	PREDICTED: aggrecan core protein [Equus caballus]	2743	3106	1	1	1	471.61	1411.8	3	1411.8	0	0	11.5	36	K	EVVLLVATEGQVR	V			Spectrum5381 scans: 7146,
3	gi|338717324|XP_001917563.2|	PREDICTED: aggrecan core protein [Equus caballus]	2743	3107	1	1	1	706.91	1411.8	2	1411.8	0	0	61.08	0.0004	K	EVVLLVATEGQVR	V			Spectrum6915 scans: 9158,
3	gi|338717324|XP_001917563.2|	PREDICTED: aggrecan core protein [Equus caballus]	2743	3108	1	1	1	706.91	1411.8	2	1411.8	0	0	57.7	0.00086	K	EVVLLVATEGQVR	V			Spectrum5229 scans: 6975,
3	gi|338717324|XP_001917563.2|	PREDICTED: aggrecan core protein [Equus caballus]	2743	3109	1	1	1	706.91	1411.8	2	1411.8	0	0	79.43	5.8e-06	K	EVVLLVATEGQVR	V			Spectrum5835 scans: 7664,
3	gi|338717324|XP_001917563.2|	PREDICTED: aggrecan core protein [Equus caballus]	2743	3110	1	1	1	706.91	1411.8	2	1411.8	0	0	68.61	7e-05	K	EVVLLVATEGQVR	V			Spectrum5765 scans: 7583,
3	gi|338717324|XP_001917563.2|	PREDICTED: aggrecan core protein [Equus caballus]	2743	3111	1	1	1	471.61	1411.8	3	1411.8	0	0	27.28	0.95	K	EVVLLVATEGQVR	V			Spectrum6246 scans: 8153,
3	gi|338717324|XP_001917563.2|	PREDICTED: aggrecan core protein [Equus caballus]	2743	3112	1	1	1	706.91	1411.8	2	1411.8	0	0	76.38	1.2e-05	K	EVVLLVATEGQVR	V			Spectrum6866 scans: 9087,
3	gi|338717324|XP_001917563.2|	PREDICTED: aggrecan core protein [Equus caballus]	2743	3113	1	1	1	706.91	1411.8	2	1411.8	0	0	63.1	0.00025	K	EVVLLVATEGQVR	V			Spectrum5463 scans: 7239,
3	gi|338717324|XP_001917563.2|	PREDICTED: aggrecan core protein [Equus caballus]	2743	3114	1	1	1	706.91	1411.8	2	1411.8	0	0	70.19	4.9e-05	K	EVVLLVATEGQVR	V			Spectrum4661 scans: 6332,
3	gi|338717324|XP_001917563.2|	PREDICTED: aggrecan core protein [Equus caballus]	2743	3115	1	1	1	706.91	1411.8	2	1411.8	0	0	75.33	1.5e-05	K	EVVLLVATEGQVR	V			Spectrum4586 scans: 6246,
3	gi|338717324|XP_001917563.2|	PREDICTED: aggrecan core protein [Equus caballus]	2743	3116	1	1	1	706.91	1411.8	2	1411.8	0	0	78.85	6.6e-06	K	EVVLLVATEGQVR	V			Spectrum6548 scans: 8510,
3	gi|338717324|XP_001917563.2|	PREDICTED: aggrecan core protein [Equus caballus]	2743	3117	1	1	1	471.61	1411.8	3	1411.8	0	0	30.25	0.48	K	EVVLLVATEGQVR	V			Spectrum6390 scans: 8317,
3	gi|338717324|XP_001917563.2|	PREDICTED: aggrecan core protein [Equus caballus]	2743	3118	1	1	1	706.91	1411.8	2	1411.8	0	0	80.83	4.2e-06	K	EVVLLVATEGQVR	V			Spectrum4185 scans: 5795,
3	gi|338717324|XP_001917563.2|	PREDICTED: aggrecan core protein [Equus caballus]	2743	3119	1	1	1	706.91	1411.8	2	1411.8	0	0	82.83	2.7e-06	K	EVVLLVATEGQVR	V			Spectrum6214 scans: 8115,
3	gi|338717324|XP_001917563.2|	PREDICTED: aggrecan core protein [Equus caballus]	2743	3120	1	1	1	706.91	1411.8	2	1411.8	0	0	66.4	0.00012	K	EVVLLVATEGQVR	V			Spectrum5306 scans: 7063,
3	gi|338717324|XP_001917563.2|	PREDICTED: aggrecan core protein [Equus caballus]	2743	3121	1	1	1	706.91	1411.8	2	1411.8	0	0	79.43	5.8e-06	K	EVVLLVATEGQVR	V			Spectrum6497 scans: 8442,
3	gi|338717324|XP_001917563.2|	PREDICTED: aggrecan core protein [Equus caballus]	2743	3122	1	1	1	706.91	1411.8	2	1411.8	0	0	76.07	1.3e-05	K	EVVLLVATEGQVR	V			Spectrum6429 scans: 8362,
3	gi|338717324|XP_001917563.2|	PREDICTED: aggrecan core protein [Equus caballus]	2743	3123	1	1	1	706.91	1411.8	2	1411.8	0	0	84.17	2e-06	K	EVVLLVATEGQVR	V			Spectrum6030 scans: 7893,
3	gi|338717324|XP_001917563.2|	PREDICTED: aggrecan core protein [Equus caballus]	2743	3124	1	1	1	706.91	1411.8	2	1411.8	0	0	43.39	0.023	K	EVVLLVATEGQVR	V			Spectrum4076 scans: 5678,
3	gi|338717324|XP_001917563.2|	PREDICTED: aggrecan core protein [Equus caballus]	2743	3125	2	1	1	471.61	1411.8	3	1411.8	0	0	16.83	11	K	EVVLLVATEGQVR	V			Spectrum6152 scans: 8039,
3	gi|338717324|XP_001917563.2|	PREDICTED: aggrecan core protein [Equus caballus]	2743	3126	1	1	1	471.61	1411.8	3	1411.8	0	0	21.31	3.8	K	EVVLLVATEGQVR	V			Spectrum5824 scans: 7651,
3	gi|338717324|XP_001917563.2|	PREDICTED: aggrecan core protein [Equus caballus]	2743	3127	1	1	1	706.91	1411.8	2	1411.8	0	0	72.44	2.9e-05	K	EVVLLVATEGQVR	V			Spectrum5903 scans: 7743,
3	gi|338717324|XP_001917563.2|	PREDICTED: aggrecan core protein [Equus caballus]	2743	3128	1	1	1	706.91	1411.8	2	1411.8	0	0	76.12	1.2e-05	K	EVVLLVATEGQVR	V			Spectrum4283 scans: 5904,
3	gi|338717324|XP_001917563.2|	PREDICTED: aggrecan core protein [Equus caballus]	2743	3129	1	1	1	706.91	1411.8	2	1411.8	0	0	69.02	6.4e-05	K	EVVLLVATEGQVR	V			Spectrum5964 scans: 7816,
3	gi|338717324|XP_001917563.2|	PREDICTED: aggrecan core protein [Equus caballus]	2743	3130	1	1	1	706.91	1411.8	2	1411.8	0	0	63.41	0.00023	K	EVVLLVATEGQVR	V			Spectrum5384 scans: 7150,
3	gi|338717324|XP_001917563.2|	PREDICTED: aggrecan core protein [Equus caballus]	2743	3131	1	1	1	706.91	1411.8	2	1411.8	0	0	82.87	2.6e-06	K	EVVLLVATEGQVR	V			Spectrum6155 scans: 8043,
3	gi|338717324|XP_001917563.2|	PREDICTED: aggrecan core protein [Equus caballus]	2743	3132	1	1	1	706.91	1411.8	2	1411.8	0	0	81.39	3.7e-06	K	EVVLLVATEGQVR	V			Spectrum4742 scans: 6423,
3	gi|338717324|XP_001917563.2|	PREDICTED: aggrecan core protein [Equus caballus]	2743	3133	1	1	1	706.91	1411.8	2	1411.8	0	0	65.74	0.00014	K	EVVLLVATEGQVR	V			Spectrum5620 scans: 7417,
3	gi|338717324|XP_001917563.2|	PREDICTED: aggrecan core protein [Equus caballus]	2743	3134	1	1	1	706.91	1411.8	2	1411.8	0	0	78.22	7e-06	K	EVVLLVATEGQVR	V			Spectrum6091 scans: 7967,
3	gi|338717324|XP_001917563.2|	PREDICTED: aggrecan core protein [Equus caballus]	2743	3135	1	1	1	471.61	1411.8	3	1411.8	0	0	6.22	110	K	EVVLLVATEGQVR	V			Spectrum5548 scans: 7336,
3	gi|338717324|XP_001917563.2|	PREDICTED: aggrecan core protein [Equus caballus]	2743	3136	1	1	1	706.91	1411.8	2	1411.8	0	0	64.27	0.00017	K	EVVLLVATEGQVR	V			Spectrum5534 scans: 7320,
3	gi|338717324|XP_001917563.2|	PREDICTED: aggrecan core protein [Equus caballus]	2743	3137	1	1	1	706.91	1411.8	2	1411.8	0	0	63.38	0.00021	K	EVVLLVATEGQVR	V			Spectrum4987 scans: 6698,
3	gi|338717324|XP_001917563.2|	PREDICTED: aggrecan core protein [Equus caballus]	2743	3138	1	1	1	706.91	1411.8	2	1411.8	0	0	69.19	5.4e-05	K	EVVLLVATEGQVR	V			Spectrum4909 scans: 6611,
3	gi|338717324|XP_001917563.2|	PREDICTED: aggrecan core protein [Equus caballus]	2743	3139	1	1	1	706.91	1411.8	2	1411.8	0	0	72.33	2.6e-05	K	EVVLLVATEGQVR	V			Spectrum5057 scans: 6780,
3	gi|338717324|XP_001917563.2|	PREDICTED: aggrecan core protein [Equus caballus]	2743	3140	1	1	1	706.91	1411.8	2	1411.8	0	0	61.28	0.00033	K	EVVLLVATEGQVR	V			Spectrum6285 scans: 8197,
3	gi|338717324|XP_001917563.2|	PREDICTED: aggrecan core protein [Equus caballus]	2743	3141	1	1	1	706.91	1411.8	2	1411.8	0	0	85.25	1.3e-06	K	EVVLLVATEGQVR	V			Spectrum6355 scans: 8277,
3	gi|338717324|XP_001917563.2|	PREDICTED: aggrecan core protein [Equus caballus]	2743	3142	1	1	1	706.91	1411.8	2	1411.8	0	0	80.55	3.9e-06	K	EVVLLVATEGQVR	V			Spectrum5694 scans: 7501,
3	gi|338717324|XP_001917563.2|	PREDICTED: aggrecan core protein [Equus caballus]	2743	3143	1	1	1	471.61	1411.8	3	1411.8	0	0	15.62	12	K	EVVLLVATEGQVR	V			Spectrum5254 scans: 7003,
3	gi|338717324|XP_001917563.2|	PREDICTED: aggrecan core protein [Equus caballus]	2743	3144	1	1	1	471.61	1411.8	3	1411.8	0	0	8.24	67	K	EVVLLVATEGQVR	V			Spectrum4365 scans: 5995,
3	gi|338717324|XP_001917563.2|	PREDICTED: aggrecan core protein [Equus caballus]	2743	3145	1	1	1	706.91	1411.8	2	1411.8	0	0	86.17	1.1e-06	K	EVVLLVATEGQVR	V			Spectrum4508 scans: 6158,
3	gi|338717324|XP_001917563.2|	PREDICTED: aggrecan core protein [Equus caballus]	2743	3146	1	1	1	706.91	1411.8	2	1411.8	0	0	80.84	3.7e-06	K	EVVLLVATEGQVR	V			Spectrum4822 scans: 6514,
3	gi|338717324|XP_001917563.2|	PREDICTED: aggrecan core protein [Equus caballus]	2743	3147	1	1	1	706.91	1411.8	2	1411.8	0	0	68.22	7.3e-05	K	EVVLLVATEGQVR	V			Spectrum5153 scans: 6889,
3	gi|338717324|XP_001917563.2|	PREDICTED: aggrecan core protein [Equus caballus]	2743	3148	1	1	1	471.61	1411.8	3	1411.8	0	0	27.63	0.84	K	EVVLLVATEGQVR	V			Spectrum5003 scans: 6717,
3	gi|338717324|XP_001917563.2|	PREDICTED: aggrecan core protein [Equus caballus]	2743	3149	1	1	1	471.61	1411.81	3	1411.8	0	0	14.52	17	K	EVVLLVATEGQVR	V			Spectrum6051 scans: 7916,
3	gi|338717324|XP_001917563.2|	PREDICTED: aggrecan core protein [Equus caballus]	2743	3150	1	1	1	706.91	1411.81	2	1411.8	0	0	68.94	5.7e-05	K	EVVLLVATEGQVR	V			Spectrum6959 scans: 9228,
3	gi|338717324|XP_001917563.2|	PREDICTED: aggrecan core protein [Equus caballus]	2743	3151	2	1	1	471.61	1411.81	3	1411.8	0	0	3.69	190	K	EVVLLVATEGQVR	V			Spectrum4826 scans: 6518,
3	gi|338717324|XP_001917563.2|	PREDICTED: aggrecan core protein [Equus caballus]	2743	3152	1	1	1	706.91	1411.81	2	1411.8	0	0	44.78	0.013	K	EVVLLVATEGQVR	V			Spectrum7033 scans: 9365,
3	gi|338717324|XP_001917563.2|	PREDICTED: aggrecan core protein [Equus caballus]	2743	3153	1	1	1	706.91	1411.81	2	1411.8	0.01	0	51.29	0.0031	K	EVVLLVATEGQVR	V			Spectrum4352 scans: 5980,
3	gi|338717324|XP_001917563.2|	PREDICTED: aggrecan core protein [Equus caballus]	2743	3340	1	1	1	739.32	1476.63	2	1476.63	0	0	50.53	0.0032	R	TPCVGDMDSSPGVR	T			Spectrum2144 scans: 3561,
3	gi|338717324|XP_001917563.2|	PREDICTED: aggrecan core protein [Equus caballus]	2743	3341	1	1	1	739.32	1476.63	2	1476.63	0	0	64.81	0.00012	R	TPCVGDMDSSPGVR	T			Spectrum2046 scans: 3453,
3	gi|338717324|XP_001917563.2|	PREDICTED: aggrecan core protein [Equus caballus]	2743	3342	1	1	1	739.32	1476.63	2	1476.63	0	0	72.08	2.4e-05	R	TPCVGDMDSSPGVR	T			Spectrum1958 scans: 3355,
3	gi|338717324|XP_001917563.2|	PREDICTED: aggrecan core protein [Equus caballus]	2743	3730	1	1	1	522.26	1563.74	3	1563.75	0	0	41.85	0.057	K	GTVACGDPPVVEHAR	T			Spectrum1412 scans: 2745,
3	gi|338717324|XP_001917563.2|	PREDICTED: aggrecan core protein [Equus caballus]	2743	3731	1	1	1	782.88	1563.74	2	1563.75	0	0	52.09	0.0058	K	GTVACGDPPVVEHAR	T			Spectrum1424 scans: 2758,
3	gi|338717324|XP_001917563.2|	PREDICTED: aggrecan core protein [Equus caballus]	2743	3917	1	1	1	543.57	1627.69	3	1627.69	0	0	41.15	0.027	R	EGCYGDKDEFPGVR	T			Spectrum2349 scans: 3787,
3	gi|338717324|XP_001917563.2|	PREDICTED: aggrecan core protein [Equus caballus]	2743	3918	1	1	1	814.85	1627.69	2	1627.69	0	0	45.34	0.01	R	EGCYGDKDEFPGVR	T			Spectrum2273 scans: 3701,
3	gi|338717324|XP_001917563.2|	PREDICTED: aggrecan core protein [Equus caballus]	2743	3919	1	1	1	543.57	1627.69	3	1627.69	0	0	33.96	0.14	R	EGCYGDKDEFPGVR	T			Spectrum2454 scans: 3901,
3	gi|338717324|XP_001917563.2|	PREDICTED: aggrecan core protein [Equus caballus]	2743	3920	1	1	1	543.57	1627.69	3	1627.69	0	0	22.6	2	R	EGCYGDKDEFPGVR	T			Spectrum2266 scans: 3693,
3	gi|338717324|XP_001917563.2|	PREDICTED: aggrecan core protein [Equus caballus]	2743	3921	1	1	1	814.85	1627.69	2	1627.69	0	0	57.4	0.00066	R	EGCYGDKDEFPGVR	T			Spectrum2363 scans: 3802,
3	gi|338717324|XP_001917563.2|	PREDICTED: aggrecan core protein [Equus caballus]	2743	3922	1	1	1	814.85	1627.69	2	1627.69	0	0	47.41	0.0065	R	EGCYGDKDEFPGVR	T			Spectrum2473 scans: 3921,
3	gi|338717324|XP_001917563.2|	PREDICTED: aggrecan core protein [Equus caballus]	2743	3933	1	1	1	818.88	1635.74	2	1635.74	0	0	57.37	0.0012	R	TYGVRPSSETYDVY	C			Spectrum2831 scans: 4319,
3	gi|338717324|XP_001917563.2|	PREDICTED: aggrecan core protein [Equus caballus]	2743	4019	1	1	1	842.85	1683.68	2	1683.68	0	0	89.01	1.9e-07	W	QSGMDMCSAGWLADR	S			Spectrum3793 scans: 5369,
3	gi|338717324|XP_001917563.2|	PREDICTED: aggrecan core protein [Equus caballus]	2743	4038	1	1	1	846.93	1691.84	2	1691.84	0	0	66.8	0.00022	K	KGTVACGDPPVVEHAR	T			Spectrum1255 scans: 2573,
3	gi|338717324|XP_001917563.2|	PREDICTED: aggrecan core protein [Equus caballus]	2743	4039	4	1	1	423.97	1691.84	4	1691.84	0	0	14.23	43	K	KGTVACGDPPVVEHAR	T			Spectrum1252 scans: 2570,
3	gi|338717324|XP_001917563.2|	PREDICTED: aggrecan core protein [Equus caballus]	2743	4040	1	1	1	564.95	1691.84	3	1691.84	0	0	45.62	0.03	K	KGTVACGDPPVVEHAR	T			Spectrum1247 scans: 2565,
3	gi|338717324|XP_001917563.2|	PREDICTED: aggrecan core protein [Equus caballus]	2743	4060	1	1	1	850.94	1699.87	2	1699.87	0	0	22.91	5.5	R	VSLPNYPAIPTDATLE	L			Spectrum4520 scans: 6172,
3	gi|338717324|XP_001917563.2|	PREDICTED: aggrecan core protein [Equus caballus]	2743	4070	9	1	1	851.41	1700.8	2	1700.79	0.01	0	2.61	460	P	WATEVPSASEKPSPSE	E			Spectrum893 scans: 2167,
3	gi|338717324|XP_001917563.2|	PREDICTED: aggrecan core protein [Equus caballus]	2743	4183	1	1	1	869.88	1737.75	2	1737.75	0	0	30.36	0.36	K	GEWNDVPCNYQLPF	T			Spectrum5261 scans: 7011,
3	gi|338717324|XP_001917563.2|	PREDICTED: aggrecan core protein [Equus caballus]	2743	4235	1	1	1	877.37	1752.73	2	1752.73	0	0	75.46	6.9e-06	R	PSSETYDVYCYVDR	L			Spectrum3423 scans: 4961,
3	gi|338717324|XP_001917563.2|	PREDICTED: aggrecan core protein [Equus caballus]	2743	4318	5	1	1	590.6	1768.78	3	1768.79	-0.02	0	5.58	130	G	FSGTTSGIHDLVSSAMSG	S	Oxidation (M)	0.000000000000000100.0	Spectrum5378 scans: 7143,
3	gi|338717324|XP_001917563.2|	PREDICTED: aggrecan core protein [Equus caballus]	2743	4459	4	0	1	894.45	1786.88	2	1786.9	-0.01	0	13.4	52	T	PFKEEEGLGSVELSGLP	S			Spectrum4054 scans: 5654,
3	gi|338717324|XP_001917563.2|	PREDICTED: aggrecan core protein [Equus caballus]	2743	5323	1	1	1	1027.94	2053.87	2	2053.88	-0.01	0	69.12	3.7e-05	Y	LAWQSGMDMCSAGWLADR	S			Spectrum6799 scans: 8987,
3	gi|338717324|XP_001917563.2|	PREDICTED: aggrecan core protein [Equus caballus]	2743	5324	1	1	1	1027.95	2053.88	2	2053.88	0	0	75.11	1e-05	Y	LAWQSGMDMCSAGWLADR	S			Spectrum4756 scans: 6438,
3	gi|338717324|XP_001917563.2|	PREDICTED: aggrecan core protein [Equus caballus]	2743	5325	1	1	1	1027.95	2053.88	2	2053.88	0	0	66.89	7e-05	Y	LAWQSGMDMCSAGWLADR	S			Spectrum6409 scans: 8339,
3	gi|338717324|XP_001917563.2|	PREDICTED: aggrecan core protein [Equus caballus]	2743	5326	1	1	1	1027.95	2053.88	2	2053.88	0	0	75.91	9.4e-06	Y	LAWQSGMDMCSAGWLADR	S			Spectrum4888 scans: 6587,
3	gi|338717324|XP_001917563.2|	PREDICTED: aggrecan core protein [Equus caballus]	2743	5329	1	1	1	1027.95	2053.89	2	2053.88	0	0	82.53	2.1e-06	Y	LAWQSGMDMCSAGWLADR	S			Spectrum5376 scans: 7140,
3	gi|338717324|XP_001917563.2|	PREDICTED: aggrecan core protein [Equus caballus]	2743	5332	1	1	1	1028.53	2055.05	2	2055.05	0	0	39.74	0.13	R	VSLPNYPAIPTDATLELQN	L			Spectrum4721 scans: 6399,
3	gi|338717324|XP_001917563.2|	PREDICTED: aggrecan core protein [Equus caballus]	2743	5432	1	1	1	1062.45	2122.88	2	2122.89	-0.01	0	48	0.0031	Y	CFAEEMEGEVFYATSPEK	F			Spectrum4565 scans: 6222,
3	gi|338717324|XP_001917563.2|	PREDICTED: aggrecan core protein [Equus caballus]	2743	5442	1	1	1	1064.47	2126.92	2	2126.92	0	0	57.77	0.00062	K	GEWNDVPCNYQLPFTCK	K			Spectrum4366 scans: 5997,
3	gi|338717324|XP_001917563.2|	PREDICTED: aggrecan core protein [Equus caballus]	2743	5443	1	1	1	709.98	2126.92	3	2126.92	0	0	47.99	0.0061	K	GEWNDVPCNYQLPFTCK	K			Spectrum4370 scans: 6001,
3	gi|338717324|XP_001917563.2|	PREDICTED: aggrecan core protein [Equus caballus]	2743	5464	1	1	1	715.68	2144.01	3	2144.01	0	0	26.6	2.1	R	CEVMHGIEDSEATLEVVVK	G			Spectrum6186 scans: 8081,
3	gi|338717324|XP_001917563.2|	PREDICTED: aggrecan core protein [Equus caballus]	2743	5465	1	1	1	715.68	2144.02	3	2144.01	0	0	19.28	12	R	CEVMHGIEDSEATLEVVVK	G			Spectrum6278 scans: 8189,
3	gi|338717324|XP_001917563.2|	PREDICTED: aggrecan core protein [Equus caballus]	2743	5466	1	1	1	715.68	2144.02	3	2144.01	0.01	0	16.29	25	R	CEVMHGIEDSEATLEVVVK	G			Spectrum6079 scans: 7952,
3	gi|338717324|XP_001917563.2|	PREDICTED: aggrecan core protein [Equus caballus]	2743	6109	8	1	1	741.71	2222.1	3	2222.11	-0.01	0	8.11	200	S	VDVSDPDNSLSVSIPEPSPLR	V			Spectrum4080 scans: 5682,
3	gi|338717324|XP_001917563.2|	PREDICTED: aggrecan core protein [Equus caballus]	2743	6110	1	1	1	741.71	2222.1	3	2222.11	0	0	19.69	14	S	VDVSDPDNSLSVSIPEPSPLR	V			Spectrum4140 scans: 5747,
3	gi|338717324|XP_001917563.2|	PREDICTED: aggrecan core protein [Equus caballus]	2743	6111	1	1	1	1112.06	2222.11	2	2222.11	0	0	76.24	3.1e-05	S	VDVSDPDNSLSVSIPEPSPLR	V			Spectrum4023 scans: 5621,
3	gi|338717324|XP_001917563.2|	PREDICTED: aggrecan core protein [Equus caballus]	2743	6112	1	1	1	1112.06	2222.11	2	2222.11	0	0	75.27	3.9e-05	S	VDVSDPDNSLSVSIPEPSPLR	V			Spectrum4115 scans: 5720,
3	gi|338717324|XP_001917563.2|	PREDICTED: aggrecan core protein [Equus caballus]	2743	6113	1	1	1	1112.06	2222.11	2	2222.11	0	0	33.73	0.56	S	VDVSDPDNSLSVSIPEPSPLR	V			Spectrum4199 scans: 5811,
3	gi|338717324|XP_001917563.2|	PREDICTED: aggrecan core protein [Equus caballus]	2743	6344	9	1	1	763.38	2287.12	3	2287.13	-0.02	0	2.01	790	A	SGVEDLGGLPSGGEIHLEPTAPGV	E			Spectrum4849 scans: 6544,
3	gi|338717324|XP_001917563.2|	PREDICTED: aggrecan core protein [Equus caballus]	2743	6490	1	1	1	775.75	2324.23	3	2324.24	0	0	56.59	0.0024	R	VSLPNYPAIPTDATLELQNLR	S			Spectrum4944 scans: 6650,
3	gi|338717324|XP_001917563.2|	PREDICTED: aggrecan core protein [Equus caballus]	2743	6491	1	1	1	775.75	2324.24	3	2324.24	0	0	26.89	2.2	R	VSLPNYPAIPTDATLELQNLR	S			Spectrum5016 scans: 6733,
3	gi|338717324|XP_001917563.2|	PREDICTED: aggrecan core protein [Equus caballus]	2743	6492	1	1	1	1163.13	2324.24	2	2324.24	0	0	71.63	7.3e-05	R	VSLPNYPAIPTDATLELQNLR	S			Spectrum5018 scans: 6735,
3	gi|338717324|XP_001917563.2|	PREDICTED: aggrecan core protein [Equus caballus]	2743	6493	1	1	1	1163.13	2324.24	2	2324.24	0	0	83.28	5e-06	R	VSLPNYPAIPTDATLELQNLR	S			Spectrum4946 scans: 6652,
3	gi|338717324|XP_001917563.2|	PREDICTED: aggrecan core protein [Equus caballus]	2743	6618	4	1	1	1193.51	2385.01	2	2385.01	0	0	4.75	91	R	YDAICYTGEDFVDIPENFFA	V			Spectrum6190 scans: 8086,
3	gi|338717324|XP_001917563.2|	PREDICTED: aggrecan core protein [Equus caballus]	2743	6619	1	1	1	1193.51	2385.01	2	2385.01	0	0	24.3	1.1	R	YDAICYTGEDFVDIPENFFA	V			Spectrum6128 scans: 8011,
3	gi|338717324|XP_001917563.2|	PREDICTED: aggrecan core protein [Equus caballus]	2743	6620	1	1	1	1193.51	2385.01	2	2385.01	0	0	11.65	20	R	YDAICYTGEDFVDIPENFFA	V			Spectrum6069 scans: 7939,
3	gi|338717324|XP_001917563.2|	PREDICTED: aggrecan core protein [Equus caballus]	2743	7237	1	1	1	879.65	3514.55	4	3514.56	-0.01	0	6.55	99	G	YEQCDAGWLSDQTVRYPIVSPRTPCVGDMD	S			Spectrum6924 scans: 9171,
3	gi|338717324|XP_001917563.2|	PREDICTED: aggrecan core protein [Equus caballus]	2743	7242	1	1	1	1187.89	3560.66	3	3560.66	0	0	29.24	1.3	N	SAIIATPEQLQAAYEDGFHQCDAGWLADQTVR	Y			Spectrum5207 scans: 6950,
3	gi|338717324|XP_001917563.2|	PREDICTED: aggrecan core protein [Equus caballus]	2743	7243	1	1	1	1187.9	3560.66	3	3560.66	0	0	65.44	0.00033	N	SAIIATPEQLQAAYEDGFHQCDAGWLADQTVR	Y			Spectrum5040 scans: 6761,
3	gi|338717324|XP_001917563.2|	PREDICTED: aggrecan core protein [Equus caballus]	2743	7244	1	1	1	1187.9	3560.66	3	3560.66	0	0	27.78	1.9	N	SAIIATPEQLQAAYEDGFHQCDAGWLADQTVR	Y			Spectrum4977 scans: 6686,
3	gi|338717324|XP_001917563.2|	PREDICTED: aggrecan core protein [Equus caballus]	2743	7269	1	1	1	1296.94	3887.8	3	3887.8	0	0	62.32	0.00058	R	EQQSHLSSIVTPEEQEFVNNNAQDYQWIGLNDR	T			Spectrum4891 scans: 6591,
3	gi|338717324|XP_001917563.2|	PREDICTED: aggrecan core protein [Equus caballus]	2743	7277	1	1	1	1037.73	4146.9	4	4146.92	-0.01	0	37.25	0.17	R	ACLQNSAIIATPEQLQAAYEDGFHQCDAGWLADQTVR	Y			Spectrum5251 scans: 7000,
3	gi|338717324|XP_001917563.2|	PREDICTED: aggrecan core protein [Equus caballus]	2743	7278	1	1	1	1037.74	4146.92	4	4146.92	0.01	0	43.46	0.047	R	ACLQNSAIIATPEQLQAAYEDGFHQCDAGWLADQTVR	Y			Spectrum5175 scans: 6914,
3	gi|338717324|XP_001917563.2|	PREDICTED: aggrecan core protein [Equus caballus]	2743	7279	1	1	1	1383.32	4146.94	3	4146.92	0.02	0	32.95	0.59	R	ACLQNSAIIATPEQLQAAYEDGFHQCDAGWLADQTVR	Y			Spectrum5165 scans: 6903,
4	gi|126352424|NP_001075325.1|	cartilage oligomeric matrix protein [Equus caballus]	2686	247	1	1	1	431.71	861.4	2	861.4	0	0	48.71	0.011	K	ADCVLER	D			Spectrum1407 scans: 2739,
4	gi|126352424|NP_001075325.1|	cartilage oligomeric matrix protein [Equus caballus]	2686	318	1	1	1	435.26	868.51	2	868.51	0	0	49.63	0.0023	R	VSVRPLAQ	C			Spectrum1884 scans: 3270,
4	gi|126352424|NP_001075325.1|	cartilage oligomeric matrix protein [Equus caballus]	2686	497	1	1	1	458.69	915.38	2	915.38	0	0	30.01	0.23	R	DNCPTVPN	S			Spectrum1298 scans: 2620,
4	gi|126352424|NP_001075325.1|	cartilage oligomeric matrix protein [Equus caballus]	2686	635	1	1	1	473.21	944.41	2	944.41	0	0	42.08	0.022	R	NAVDNCPR	V			Spectrum375 scans: 1606,
4	gi|126352424|NP_001075325.1|	cartilage oligomeric matrix protein [Equus caballus]	2686	743	1	1	0	486.75	971.49	2	971.49	0	0	13.54	30	S	FYVVMWK	Q			Spectrum4556 scans: 6212,
4	gi|126352424|NP_001075325.1|	cartilage oligomeric matrix protein [Equus caballus]	2686	744	2	1	0	486.76	971.5	2	971.49	0	0	7.52	130	S	FYVVMWK	Q			Spectrum4618 scans: 6283,
4	gi|126352424|NP_001075325.1|	cartilage oligomeric matrix protein [Equus caballus]	2686	1024	1	0	0	513.3	1024.59	2	1024.59	0	0	26.98	0.57	R	AVAEPGIQLK	A			Spectrum2705 scans: 4183,
4	gi|126352424|NP_001075325.1|	cartilage oligomeric matrix protein [Equus caballus]	2686	1027	1	0	0	513.3	1024.59	2	1024.59	0	0	52.69	0.0011	R	AVAEPGIQLK	A			Spectrum2486 scans: 3935,
4	gi|126352424|NP_001075325.1|	cartilage oligomeric matrix protein [Equus caballus]	2686	1028	1	0	0	513.3	1024.59	2	1024.59	0	0	10.25	29	R	AVAEPGIQLK	A			Spectrum3195 scans: 4716,
4	gi|126352424|NP_001075325.1|	cartilage oligomeric matrix protein [Equus caballus]	2686	1106	1	1	1	522.78	1043.54	2	1043.54	0	0	17.26	16	G	TELGPQMLR	E			Spectrum3128 scans: 4644,
4	gi|126352424|NP_001075325.1|	cartilage oligomeric matrix protein [Equus caballus]	2686	1135	1	1	1	526.25	1050.49	2	1050.49	0	0	51.35	0.0057	R	CINTSPGFR	C			Spectrum1869 scans: 3253,
4	gi|126352424|NP_001075325.1|	cartilage oligomeric matrix protein [Equus caballus]	2686	1366	1	1	1	551.29	1100.57	2	1100.56	0	0	38.74	0.11	L	GTELGPQMLR	E			Spectrum3116 scans: 4631,
4	gi|126352424|NP_001075325.1|	cartilage oligomeric matrix protein [Equus caballus]	2686	1654	1	1	1	577.21	1152.41	2	1152.41	0	0	32.61	0.024	K	WGDACDNCR	S			Spectrum1131 scans: 2435,
4	gi|126352424|NP_001075325.1|	cartilage oligomeric matrix protein [Equus caballus]	2686	2117	1	1	1	612.77	1223.52	2	1223.52	0	0	13.03	23	C	PDGTPSPCHEK	A			Spectrum1226 scans: 2542,
4	gi|126352424|NP_001075325.1|	cartilage oligomeric matrix protein [Equus caballus]	2686	2251	1	0	0	626.27	1250.53	2	1250.53	0	0	60.09	0.00036	R	DTDLDGFPDEK	L			Spectrum2840 scans: 4329,
4	gi|126352424|NP_001075325.1|	cartilage oligomeric matrix protein [Equus caballus]	2686	2252	1	0	0	626.27	1250.53	2	1250.53	0	0	60.48	0.00034	R	DTDLDGFPDEK	L			Spectrum2736 scans: 4217,
4	gi|126352424|NP_001075325.1|	cartilage oligomeric matrix protein [Equus caballus]	2686	2419	1	1	1	641.75	1281.49	2	1281.49	0	0	38.07	0.018	Q	CAPGSCFPGVAC	T			Spectrum3064 scans: 4574,
4	gi|126352424|NP_001075325.1|	cartilage oligomeric matrix protein [Equus caballus]	2686	2606	1	1	1	655.82	1309.63	2	1309.63	0	0	21.67	5.9	R	LVPNPGQEDADR	D			Spectrum1402 scans: 2734,
4	gi|126352424|NP_001075325.1|	cartilage oligomeric matrix protein [Equus caballus]	2686	2708	1	1	1	662.24	1322.47	2	1322.47	0	0	45.07	0.00092	R	GDACDDDIDGDR	I			Spectrum847 scans: 2118,
4	gi|126352424|NP_001075325.1|	cartilage oligomeric matrix protein [Equus caballus]	2686	2709	1	1	1	662.24	1322.47	2	1322.47	0	0	63.77	1.2e-05	R	GDACDDDIDGDR	I			Spectrum933 scans: 2211,
4	gi|126352424|NP_001075325.1|	cartilage oligomeric matrix protein [Equus caballus]	2686	2745	1	1	1	665.84	1329.66	2	1329.66	0	0	35.27	0.28	C	AVGWAGNGLLCGR	D			Spectrum3781 scans: 5356,
4	gi|126352424|NP_001075325.1|	cartilage oligomeric matrix protein [Equus caballus]	2686	3084	1	1	1	469.53	1405.57	3	1405.57	0	0	24.8	0.69	K	NDDQKDTDQDGR	G			Spectrum40 scans: 1152,
4	gi|126352424|NP_001075325.1|	cartilage oligomeric matrix protein [Equus caballus]	2686	3211	1	1	0	477.58	1429.72	3	1429.73	0	0	10.13	96	R	WFLQHRPQVGY	I			Spectrum4937 scans: 6642,
4	gi|126352424|NP_001075325.1|	cartilage oligomeric matrix protein [Equus caballus]	2686	3212	1	1	0	477.58	1429.73	3	1429.73	0	0	12.17	61	R	WFLQHRPQVGY	I			Spectrum4846 scans: 6541,
4	gi|126352424|NP_001075325.1|	cartilage oligomeric matrix protein [Equus caballus]	2686	3213	4	1	0	477.58	1429.73	3	1429.73	0	0	5.33	290	R	WFLQHRPQVGY	I			Spectrum5026 scans: 6744,
4	gi|126352424|NP_001075325.1|	cartilage oligomeric matrix protein [Equus caballus]	2686	3214	1	1	0	477.58	1429.73	3	1429.73	0	0	18.4	14	R	WFLQHRPQVGY	I			Spectrum4708 scans: 6384,
4	gi|126352424|NP_001075325.1|	cartilage oligomeric matrix protein [Equus caballus]	2686	3354	1	1	1	741.3	1480.59	2	1480.59	0	0	37.09	0.033	L	AQCAPGSCFPGVAC	T			Spectrum3042 scans: 4547,
4	gi|126352424|NP_001075325.1|	cartilage oligomeric matrix protein [Equus caballus]	2686	3372	1	1	1	496.25	1485.74	3	1485.74	0	0	42.14	0.065	R	ELQETNAALQDVR	E			Spectrum2367 scans: 3806,
4	gi|126352424|NP_001075325.1|	cartilage oligomeric matrix protein [Equus caballus]	2686	3373	1	1	1	743.88	1485.74	2	1485.74	0	0	70.85	8.8e-05	R	ELQETNAALQDVR	E			Spectrum2362 scans: 3801,
4	gi|126352424|NP_001075325.1|	cartilage oligomeric matrix protein [Equus caballus]	2686	3374	1	1	1	743.88	1485.75	2	1485.74	0	0	57.2	0.0019	R	ELQETNAALQDVR	E			Spectrum2480 scans: 3928,
4	gi|126352424|NP_001075325.1|	cartilage oligomeric matrix protein [Equus caballus]	2686	3517	1	0	0	756.78	1511.55	2	1511.55	0	0	63.04	1.9e-05	K	NTVMECDACGMQP	A			Spectrum2589 scans: 4055,
4	gi|126352424|NP_001075325.1|	cartilage oligomeric matrix protein [Equus caballus]	2686	3518	1	0	0	756.78	1511.55	2	1511.55	0	0	12.96	2.1	K	NTVMECDACGMQP	A			Spectrum2689 scans: 4166,
4	gi|126352424|NP_001075325.1|	cartilage oligomeric matrix protein [Equus caballus]	2686	3585	1	1	1	766.32	1530.62	2	1530.62	0	0	28.63	0.27	R	FCPDGTPSPCHEK	A			Spectrum1143 scans: 2448,
4	gi|126352424|NP_001075325.1|	cartilage oligomeric matrix protein [Equus caballus]	2686	3586	1	1	1	766.32	1530.62	2	1530.62	0	0	48.3	0.0028	R	FCPDGTPSPCHEK	A			Spectrum1221 scans: 2537,
4	gi|126352424|NP_001075325.1|	cartilage oligomeric matrix protein [Equus caballus]	2686	3587	1	1	1	511.22	1530.62	3	1530.62	0	0	19.06	2.4	R	FCPDGTPSPCHEK	A			Spectrum1209 scans: 2524,
4	gi|126352424|NP_001075325.1|	cartilage oligomeric matrix protein [Equus caballus]	2686	3673	1	1	1	778.38	1554.75	2	1554.75	0	0	53.97	0.004	R	NALWHTGDTASQVR	L			Spectrum2499 scans: 3949,
4	gi|126352424|NP_001075325.1|	cartilage oligomeric matrix protein [Equus caballus]	2686	3674	1	1	1	778.38	1554.75	2	1554.75	0	0	50.38	0.0085	R	NALWHTGDTASQVR	L			Spectrum2394 scans: 3835,
4	gi|126352424|NP_001075325.1|	cartilage oligomeric matrix protein [Equus caballus]	2686	3675	1	1	1	519.26	1554.76	3	1554.75	0	0	25.36	2.6	R	NALWHTGDTASQVR	L			Spectrum2498 scans: 3948,
4	gi|126352424|NP_001075325.1|	cartilage oligomeric matrix protein [Equus caballus]	2686	3676	1	1	1	519.26	1554.76	3	1554.75	0.01	0	48.2	0.015	R	NALWHTGDTASQVR	L			Spectrum2395 scans: 3836,
4	gi|126352424|NP_001075325.1|	cartilage oligomeric matrix protein [Equus caballus]	2686	3860	1	1	1	531.56	1591.65	3	1591.65	0	0	35	0.069	R	GDACDDDIDGDRIR	N			Spectrum1528 scans: 2874,
4	gi|126352424|NP_001075325.1|	cartilage oligomeric matrix protein [Equus caballus]	2686	3861	1	1	1	796.83	1591.65	2	1591.65	0	0	54.38	0.0008	R	GDACDDDIDGDRIR	N			Spectrum1529 scans: 2875,
4	gi|126352424|NP_001075325.1|	cartilage oligomeric matrix protein [Equus caballus]	2686	3869	1	1	1	799.33	1596.64	2	1596.64	0	0	72.74	8.2e-06	R	DGVGDVCQGDFDADK	V			Spectrum2346 scans: 3783,
4	gi|126352424|NP_001075325.1|	cartilage oligomeric matrix protein [Equus caballus]	2686	3953	1	1	0	824.42	1646.82	2	1646.82	0	0	47.05	0.022	N	WVVLNQGMEIVQTM	N			Spectrum5568 scans: 7358,
4	gi|126352424|NP_001075325.1|	cartilage oligomeric matrix protein [Equus caballus]	2686	3960	1	1	1	826.87	1651.72	2	1651.71	0	0	59.32	0.00051	R	CNDTIPEDYEIQR	L			Spectrum2627 scans: 4098,
4	gi|126352424|NP_001075325.1|	cartilage oligomeric matrix protein [Equus caballus]	2686	4187	1	0	0	870.35	1738.69	2	1738.69	0	0	68.72	1.6e-05	K	NTVMECDACGMQPAR	T			Spectrum1959 scans: 3356,
4	gi|126352424|NP_001075325.1|	cartilage oligomeric matrix protein [Equus caballus]	2686	4188	1	0	0	580.57	1738.69	3	1738.69	0	0	62.09	7.5e-05	K	NTVMECDACGMQPAR	T			Spectrum1968 scans: 3366,
4	gi|126352424|NP_001075325.1|	cartilage oligomeric matrix protein [Equus caballus]	2686	4245	1	0	0	878.35	1754.69	2	1754.68	0.01	0	21.77	0.75	K	NTVMECDACGMQPAR	T	Oxidation (M)	0.000100000000000.0	Spectrum1379 scans: 2708,
4	gi|126352424|NP_001075325.1|	cartilage oligomeric matrix protein [Equus caballus]	2686	4326	1	0	0	591.23	1770.68	3	1770.68	0	0	53.63	0.00028	K	NTVMECDACGMQPAR	T	2 Oxidation (M)	0.000100000010000.0	Spectrum789 scans: 2056,
4	gi|126352424|NP_001075325.1|	cartilage oligomeric matrix protein [Equus caballus]	2686	4327	1	0	0	886.35	1770.68	2	1770.68	0	0	72.97	3.5e-06	K	NTVMECDACGMQPAR	T	2 Oxidation (M)	0.000100000010000.0	Spectrum758 scans: 2023,
4	gi|126352424|NP_001075325.1|	cartilage oligomeric matrix protein [Equus caballus]	2686	4381	1	1	1	888.88	1775.74	2	1775.74	0	0	27.12	0.44	K	DNCVTVPNSGQEDADR	D			Spectrum1434 scans: 2768,
4	gi|126352424|NP_001075325.1|	cartilage oligomeric matrix protein [Equus caballus]	2686	4395	1	1	1	892.34	1782.67	2	1782.67	0	0	74.25	1.8e-06	R	NTDGDKWGDACDNCR	S			Spectrum1177 scans: 2488,
4	gi|126352424|NP_001075325.1|	cartilage oligomeric matrix protein [Equus caballus]	2686	4396	1	1	1	595.23	1782.67	3	1782.67	0	0	36.74	0.011	R	NTDGDKWGDACDNCR	S			Spectrum1268 scans: 2587,
4	gi|126352424|NP_001075325.1|	cartilage oligomeric matrix protein [Equus caballus]	2686	4397	1	1	1	595.23	1782.67	3	1782.67	0	0	47.2	0.001	R	NTDGDKWGDACDNCR	S			Spectrum1169 scans: 2478,
4	gi|126352424|NP_001075325.1|	cartilage oligomeric matrix protein [Equus caballus]	2686	4398	1	1	1	892.34	1782.67	2	1782.67	0	0	54.66	0.00018	R	NTDGDKWGDACDNCR	S			Spectrum1319 scans: 2643,
4	gi|126352424|NP_001075325.1|	cartilage oligomeric matrix protein [Equus caballus]	2686	4629	1	1	1	912.36	1822.71	2	1822.72	-0.01	0	63.81	3.6e-05	Y	CADVNECNANPCFPR	V			Spectrum2139 scans: 3556,
4	gi|126352424|NP_001075325.1|	cartilage oligomeric matrix protein [Equus caballus]	2686	4724	1	1	1	926.36	1850.7	2	1850.7	0	0	41.09	0.0046	K	DSDGDGIGDVCDNCPQK	S			Spectrum1663 scans: 3023,
4	gi|126352424|NP_001075325.1|	cartilage oligomeric matrix protein [Equus caballus]	2686	4725	1	1	1	926.36	1850.71	2	1850.7	0	0	33.55	0.027	K	DSDGDGIGDVCDNCPQK	S			Spectrum1810 scans: 3186,
4	gi|126352424|NP_001075325.1|	cartilage oligomeric matrix protein [Equus caballus]	2686	4726	1	1	1	926.36	1850.71	2	1850.7	0	0	46.8	0.0014	K	DSDGDGIGDVCDNCPQK	S			Spectrum1769 scans: 3140,
4	gi|126352424|NP_001075325.1|	cartilage oligomeric matrix protein [Equus caballus]	2686	4806	1	1	0	626.97	1877.88	3	1877.88	0	0	46.86	0.019	K	IDVCPENAEVTLTDFR	A			Spectrum4238 scans: 5855,
4	gi|126352424|NP_001075325.1|	cartilage oligomeric matrix protein [Equus caballus]	2686	4807	1	1	0	939.95	1877.88	2	1877.88	0	0	97.31	1.7e-07	K	IDVCPENAEVTLTDFR	A			Spectrum4234 scans: 5851,
4	gi|126352424|NP_001075325.1|	cartilage oligomeric matrix protein [Equus caballus]	2686	4808	1	1	0	939.95	1877.88	2	1877.88	0	0	67.75	0.00016	K	IDVCPENAEVTLTDFR	A			Spectrum4331 scans: 5957,
4	gi|126352424|NP_001075325.1|	cartilage oligomeric matrix protein [Equus caballus]	2686	4883	1	1	1	635.62	1903.83	3	1903.83	0	0	46.69	0.0094	R	KDNCVTVPNSGQEDADR	D			Spectrum1122 scans: 2425,
4	gi|126352424|NP_001075325.1|	cartilage oligomeric matrix protein [Equus caballus]	2686	4884	1	1	1	952.92	1903.83	2	1903.83	0	0	84.24	1.7e-06	R	KDNCVTVPNSGQEDADR	D			Spectrum1132 scans: 2436,
4	gi|126352424|NP_001075325.1|	cartilage oligomeric matrix protein [Equus caballus]	2686	4984	1	1	1	964.96	1927.91	2	1927.92	0	0	77.37	1.8e-05	R	AFQTVVLDPEGDAQIDPN	W			Spectrum4223 scans: 5838,
4	gi|126352424|NP_001075325.1|	cartilage oligomeric matrix protein [Equus caballus]	2686	4999	1	1	1	646.59	1936.74	3	1936.74	0	0	41.98	0.003	R	DVDHDFVGDACDSDQDK	D			Spectrum2017 scans: 3421,
4	gi|126352424|NP_001075325.1|	cartilage oligomeric matrix protein [Equus caballus]	2686	5288	1	1	1	680.31	2037.9	3	2037.9	0	0	13.03	24	R	DGVGDVCQGDFDADKVVDK	I			Spectrum2729 scans: 4209,
4	gi|126352424|NP_001075325.1|	cartilage oligomeric matrix protein [Equus caballus]	2686	5289	1	1	1	1019.96	2037.9	2	2037.9	0	0	83.2	2.3e-06	R	DGVGDVCQGDFDADKVVDK	I			Spectrum2718 scans: 4197,
4	gi|126352424|NP_001075325.1|	cartilage oligomeric matrix protein [Equus caballus]	2686	5414	1	1	1	704.27	2109.78	3	2109.78	0	0	69.49	3e-06	K	DTDQDGRGDACDDDIDGDR	I			Spectrum973 scans: 2255,
4	gi|126352424|NP_001075325.1|	cartilage oligomeric matrix protein [Equus caballus]	2686	5415	1	1	1	1055.9	2109.78	2	2109.78	0	0	79.07	3.5e-07	K	DTDQDGRGDACDDDIDGDR	I			Spectrum963 scans: 2243,
4	gi|126352424|NP_001075325.1|	cartilage oligomeric matrix protein [Equus caballus]	2686	5431	1	1	1	1062.43	2122.86	2	2122.85	0	0	50.36	0.0011	R	CEACPPGYSGPTHEGVGMAF	A			Spectrum3703 scans: 5270,
4	gi|126352424|NP_001075325.1|	cartilage oligomeric matrix protein [Equus caballus]	2686	6201	1	1	1	1128.54	2255.07	2	2255.08	-0.01	0	70.18	0.0001	R	FYEGPELVADSNVVLDTTMR	G			Spectrum5531 scans: 7316,
4	gi|126352424|NP_001075325.1|	cartilage oligomeric matrix protein [Equus caballus]	2686	6202	1	1	1	1128.54	2255.07	2	2255.08	-0.01	0	91.85	6.9e-07	R	FYEGPELVADSNVVLDTTMR	G			Spectrum5139 scans: 6872,
4	gi|126352424|NP_001075325.1|	cartilage oligomeric matrix protein [Equus caballus]	2686	6203	1	1	1	1128.54	2255.07	2	2255.08	-0.01	0	66.2	0.00025	R	FYEGPELVADSNVVLDTTMR	G			Spectrum5434 scans: 7205,
4	gi|126352424|NP_001075325.1|	cartilage oligomeric matrix protein [Equus caballus]	2686	6204	1	1	1	1128.54	2255.07	2	2255.08	-0.01	0	76.38	2.6e-05	R	FYEGPELVADSNVVLDTTMR	G			Spectrum5941 scans: 7787,
4	gi|126352424|NP_001075325.1|	cartilage oligomeric matrix protein [Equus caballus]	2686	6205	1	1	1	1128.54	2255.07	2	2255.08	-0.01	0	87.06	2.2e-06	R	FYEGPELVADSNVVLDTTMR	G			Spectrum6446 scans: 8381,
4	gi|126352424|NP_001075325.1|	cartilage oligomeric matrix protein [Equus caballus]	2686	6206	1	1	1	1128.54	2255.07	2	2255.08	-0.01	0	87.78	1.9e-06	R	FYEGPELVADSNVVLDTTMR	G			Spectrum4840 scans: 6534,
4	gi|126352424|NP_001075325.1|	cartilage oligomeric matrix protein [Equus caballus]	2686	6207	1	1	1	1128.54	2255.07	2	2255.08	-0.01	0	68.29	0.00017	R	FYEGPELVADSNVVLDTTMR	G			Spectrum6282 scans: 8193,
4	gi|126352424|NP_001075325.1|	cartilage oligomeric matrix protein [Equus caballus]	2686	6208	1	1	1	1128.54	2255.07	2	2255.08	-0.01	0	80.8	9.3e-06	R	FYEGPELVADSNVVLDTTMR	G			Spectrum6375 scans: 8300,
4	gi|126352424|NP_001075325.1|	cartilage oligomeric matrix protein [Equus caballus]	2686	6209	1	1	1	1128.54	2255.07	2	2255.08	0	0	83.74	4.7e-06	R	FYEGPELVADSNVVLDTTMR	G			Spectrum5615 scans: 7411,
4	gi|126352424|NP_001075325.1|	cartilage oligomeric matrix protein [Equus caballus]	2686	6210	1	1	1	1128.54	2255.08	2	2255.08	0	0	87.92	1.9e-06	R	FYEGPELVADSNVVLDTTMR	G			Spectrum6102 scans: 7979,
4	gi|126352424|NP_001075325.1|	cartilage oligomeric matrix protein [Equus caballus]	2686	6211	1	1	1	1128.54	2255.08	2	2255.08	0	0	104.55	4.1e-08	R	FYEGPELVADSNVVLDTTMR	G			Spectrum4994 scans: 6707,
4	gi|126352424|NP_001075325.1|	cartilage oligomeric matrix protein [Equus caballus]	2686	6212	1	1	1	1128.55	2255.08	2	2255.08	0	0	85.17	3.5e-06	R	FYEGPELVADSNVVLDTTMR	G			Spectrum6779 scans: 8960,
4	gi|126352424|NP_001075325.1|	cartilage oligomeric matrix protein [Equus caballus]	2686	6213	1	1	1	1128.55	2255.08	2	2255.08	0	0	76.14	2.8e-05	R	FYEGPELVADSNVVLDTTMR	G			Spectrum6012 scans: 7872,
4	gi|126352424|NP_001075325.1|	cartilage oligomeric matrix protein [Equus caballus]	2686	6214	1	1	1	1128.55	2255.08	2	2255.08	0	0	85.27	3.4e-06	R	FYEGPELVADSNVVLDTTMR	G			Spectrum4919 scans: 6622,
4	gi|126352424|NP_001075325.1|	cartilage oligomeric matrix protein [Equus caballus]	2686	6215	1	1	1	1128.55	2255.08	2	2255.08	0	0	117.78	1.9e-09	R	FYEGPELVADSNVVLDTTMR	G			Spectrum5157 scans: 6894,
4	gi|126352424|NP_001075325.1|	cartilage oligomeric matrix protein [Equus caballus]	2686	6216	1	1	1	1128.55	2255.08	2	2255.08	0	0	105.96	2.9e-08	R	FYEGPELVADSNVVLDTTMR	G			Spectrum5246 scans: 6994,
4	gi|126352424|NP_001075325.1|	cartilage oligomeric matrix protein [Equus caballus]	2686	6217	1	1	1	1128.55	2255.08	2	2255.08	0	0	81.78	7.7e-06	R	FYEGPELVADSNVVLDTTMR	G			Spectrum5066 scans: 6790,
4	gi|126352424|NP_001075325.1|	cartilage oligomeric matrix protein [Equus caballus]	2686	6218	1	1	1	1128.55	2255.08	2	2255.08	0	0	81.4	8.4e-06	R	FYEGPELVADSNVVLDTTMR	G			Spectrum5771 scans: 7589,
4	gi|126352424|NP_001075325.1|	cartilage oligomeric matrix protein [Equus caballus]	2686	6219	4	1	1	752.7	2255.08	3	2255.08	0	0	3.21	560	R	FYEGPELVADSNVVLDTTMR	G			Spectrum4895 scans: 6595,
4	gi|126352424|NP_001075325.1|	cartilage oligomeric matrix protein [Equus caballus]	2686	6220	1	1	1	1128.55	2255.08	2	2255.08	0	0	89.09	1.4e-06	R	FYEGPELVADSNVVLDTTMR	G			Spectrum5318 scans: 7077,
4	gi|126352424|NP_001075325.1|	cartilage oligomeric matrix protein [Equus caballus]	2686	6221	1	1	1	1128.55	2255.08	2	2255.08	0.01	0	76.35	2.8e-05	R	FYEGPELVADSNVVLDTTMR	G			Spectrum5865 scans: 7699,
4	gi|126352424|NP_001075325.1|	cartilage oligomeric matrix protein [Equus caballus]	2686	6222	1	1	1	1128.55	2255.09	2	2255.08	0.01	0	97.09	2.3e-07	R	FYEGPELVADSNVVLDTTMR	G			Spectrum5697 scans: 7504,
4	gi|126352424|NP_001075325.1|	cartilage oligomeric matrix protein [Equus caballus]	2686	6223	1	1	1	1128.55	2255.09	2	2255.08	0.01	0	85.07	3.8e-06	R	FYEGPELVADSNVVLDTTMR	G			Spectrum6328 scans: 8246,
4	gi|126352424|NP_001075325.1|	cartilage oligomeric matrix protein [Equus caballus]	2686	6224	1	1	1	1128.55	2255.09	2	2255.08	0.01	0	72.69	6.4e-05	R	FYEGPELVADSNVVLDTTMR	G			Spectrum6150 scans: 8037,
4	gi|126352424|NP_001075325.1|	cartilage oligomeric matrix protein [Equus caballus]	2686	6338	1	1	1	759.3	2274.89	3	2274.89	0	0	5.81	18	K	QVCTDIDECETGQHNCVPN	S			Spectrum1919 scans: 3312,
4	gi|126352424|NP_001075325.1|	cartilage oligomeric matrix protein [Equus caballus]	2686	6339	1	1	1	1138.45	2274.9	2	2274.89	0	0	47.15	0.0014	K	QVCTDIDECETGQHNCVPN	S			Spectrum1906 scans: 3297,
4	gi|126352424|NP_001075325.1|	cartilage oligomeric matrix protein [Equus caballus]	2686	6479	1	1	1	775	2321.98	3	2321.99	0	0	29.06	0.33	R	CEACPPGYSGPTHEGVGMAFAK	A			Spectrum2968 scans: 4467,
4	gi|126352424|NP_001075325.1|	cartilage oligomeric matrix protein [Equus caballus]	2686	6480	1	1	1	775	2321.98	3	2321.99	0	0	23.51	1.2	R	CEACPPGYSGPTHEGVGMAFAK	A			Spectrum3067 scans: 4577,
4	gi|126352424|NP_001075325.1|	cartilage oligomeric matrix protein [Equus caballus]	2686	6481	1	1	1	775	2321.99	3	2321.99	0	0	25.17	0.85	R	CEACPPGYSGPTHEGVGMAFAK	A			Spectrum2871 scans: 4362,
4	gi|126352424|NP_001075325.1|	cartilage oligomeric matrix protein [Equus caballus]	2686	6607	2	1	1	595.75	2378.95	4	2378.96	-0.01	0	3.58	45	K	DTDQDGRGDACDDDIDGDRIR	N			Spectrum1522 scans: 2867,
4	gi|126352424|NP_001075325.1|	cartilage oligomeric matrix protein [Equus caballus]	2686	6959	1	1	1	963.76	2888.25	3	2888.25	0	0	16.47	7.7	R	LVPNPGQEDADRDGVGDVCQGDFDADK	V			Spectrum2599 scans: 4067,
4	gi|126352424|NP_001075325.1|	cartilage oligomeric matrix protein [Equus caballus]	2686	6985	1	1	1	969.04	2904.1	3	2904.11	-0.01	0	43.4	0.0012	R	DVDHDFVGDACDSDQDKDGDGHQDSR	D			Spectrum1977 scans: 3376,
4	gi|126352424|NP_001075325.1|	cartilage oligomeric matrix protein [Equus caballus]	2686	6986	1	1	1	969.04	2904.1	3	2904.11	-0.01	0	46.14	0.00065	R	DVDHDFVGDACDSDQDKDGDGHQDSR	D			Spectrum2095 scans: 3508,
4	gi|126352424|NP_001075325.1|	cartilage oligomeric matrix protein [Equus caballus]	2686	6987	1	1	1	727.03	2904.11	4	2904.11	0	0	24.63	0.1	R	DVDHDFVGDACDSDQDKDGDGHQDSR	D			Spectrum2055 scans: 3463,
4	gi|126352424|NP_001075325.1|	cartilage oligomeric matrix protein [Equus caballus]	2686	6988	1	1	1	727.04	2904.11	4	2904.11	0	0	38.75	0.0041	R	DVDHDFVGDACDSDQDKDGDGHQDSR	D			Spectrum1967 scans: 3365,
4	gi|126352424|NP_001075325.1|	cartilage oligomeric matrix protein [Equus caballus]	2686	6989	1	1	1	727.04	2904.12	4	2904.11	0	0	27.17	0.062	R	DVDHDFVGDACDSDQDKDGDGHQDSR	D			Spectrum2148 scans: 3566,
4	gi|126352424|NP_001075325.1|	cartilage oligomeric matrix protein [Equus caballus]	2686	7195	1	1	1	1110.84	3329.51	3	3329.51	0	0	19.64	7.7	R	LVPNPGQEDADRDGVGDVCQGDFDADKVVDK	I			Spectrum2873 scans: 4364,
4	gi|126352424|NP_001075325.1|	cartilage oligomeric matrix protein [Equus caballus]	2686	7266	1	1	1	967.61	3866.42	4	3866.43	-0.01	0	18.05	0.15	R	DNCPTVPNSAQQDSDSDGQGDACDEDDDNDGVPDSR	D			Spectrum1686 scans: 3048,
4	gi|126352424|NP_001075325.1|	cartilage oligomeric matrix protein [Equus caballus]	2686	7267	1	1	1	1289.82	3866.44	3	3866.43	0.01	0	33.35	0.0049	R	DNCPTVPNSAQQDSDSDGQGDACDEDDDNDGVPDSR	D			Spectrum1710 scans: 3076,
4	gi|126352424|NP_001075325.1|	cartilage oligomeric matrix protein [Equus caballus]	2686	7294	1	1	1	1173.24	4688.95	4	4688.95	0	0	16.53	2.2	R	KDNCVTVPNSGQEDADRDGIGDACDTDADGDGVPNEGDNCPLVR	N			Spectrum2668 scans: 4144,
4	gi|126352424|NP_001075325.1|	cartilage oligomeric matrix protein [Equus caballus]	2686	7295	1	1	1	1173.25	4688.95	4	4688.95	0	0	21.88	0.66	R	KDNCVTVPNSGQEDADRDGIGDACDTDADGDGVPNEGDNCPLVR	N			Spectrum2778 scans: 4262,
5	gi|126352546|NP_001075394.1|	decorin precursor [Equus caballus]	1497	147	4	1	1	416.71	831.41	2	831.41	0	0	8.44	100	L	GPVCPFR	C			Spectrum2259 scans: 3685,
5	gi|126352546|NP_001075394.1|	decorin precursor [Equus caballus]	1497	219	1	0	0	427.23	852.45	2	852.45	0	0	24.17	2.3	E	LHLDNNK	L			Spectrum785 scans: 2052,
5	gi|126352546|NP_001075394.1|	decorin precursor [Equus caballus]	1497	305	1	1	1	433.22	864.43	2	864.43	0	0	21.39	5.1	R	SAIQLGNY	K			Spectrum3356 scans: 4889,
5	gi|126352546|NP_001075394.1|	decorin precursor [Equus caballus]	1497	306	1	1	1	433.22	864.43	2	864.43	0	0	37.83	0.12	R	SAIQLGNY	K			Spectrum3454 scans: 4996,
5	gi|126352546|NP_001075394.1|	decorin precursor [Equus caballus]	1497	320	1	0	0	435.72	869.42	2	869.42	0	0	28.1	0.87	V	HENEITK	V			Spectrum486 scans: 1728,
5	gi|126352546|NP_001075394.1|	decorin precursor [Equus caballus]	1497	334	1	1	1	437.19	872.37	2	872.37	0	0	26.41	0.75	R	CQCHLR	V			Spectrum374 scans: 1605,
5	gi|126352546|NP_001075394.1|	decorin precursor [Equus caballus]	1497	335	6	1	1	437.2	872.38	2	872.37	0	0	7.4	53	R	CQCHLR	V			Spectrum469 scans: 1709,
5	gi|126352546|NP_001075394.1|	decorin precursor [Equus caballus]	1497	336	2	1	1	437.2	872.38	2	872.37	0	0	10.15	28	R	CQCHLR	V			Spectrum285 scans: 1508,
5	gi|126352546|NP_001075394.1|	decorin precursor [Equus caballus]	1497	370	1	1	1	442.78	883.55	2	883.55	0	0	38.46	0.023	H	ALILVNNK	I			Spectrum2642 scans: 4115,
5	gi|126352546|NP_001075394.1|	decorin precursor [Equus caballus]	1497	384	1	0	0	447.25	892.48	2	892.48	0	0	47.83	0.0088	K	VPGGLADHK	Y			Spectrum957 scans: 2237,
5	gi|126352546|NP_001075394.1|	decorin precursor [Equus caballus]	1497	385	1	0	0	447.25	892.48	2	892.48	0	0	42.84	0.028	K	VPGGLADHK	Y			Spectrum858 scans: 2130,
5	gi|126352546|NP_001075394.1|	decorin precursor [Equus caballus]	1497	386	1	0	0	447.25	892.48	2	892.48	0	0	22.19	3.2	K	VPGGLADHK	Y			Spectrum1036 scans: 2327,
5	gi|126352546|NP_001075394.1|	decorin precursor [Equus caballus]	1497	424	8	1	1	451.75	901.49	2	901.49	0	0	21.04	7.5	K	ISPGAFTPL	V			Spectrum4500 scans: 6149,
5	gi|126352546|NP_001075394.1|	decorin precursor [Equus caballus]	1497	541	1	1	1	465.28	928.54	2	928.54	0	0	49.94	0.0066	S	PGAFTPLVK	L			Spectrum3814 scans: 5392,
5	gi|126352546|NP_001075394.1|	decorin precursor [Equus caballus]	1497	726	1	0	0	485.25	968.49	2	968.49	0	0	25.6	1.6	R	VHENEITK	V			Spectrum646 scans: 1901,
5	gi|126352546|NP_001075394.1|	decorin precursor [Equus caballus]	1497	727	1	0	0	485.25	968.49	2	968.49	0	0	36.2	0.14	R	VHENEITK	V			Spectrum462 scans: 1702,
5	gi|126352546|NP_001075394.1|	decorin precursor [Equus caballus]	1497	728	1	0	0	485.25	968.49	2	968.49	0	0	34.99	0.18	R	VHENEITK	V			Spectrum548 scans: 1797,
5	gi|126352546|NP_001075394.1|	decorin precursor [Equus caballus]	1497	771	1	1	1	489.26	976.5	2	976.5	0	0	12.15	51	W	EIQPSTFR	C			Spectrum2027 scans: 3432,
5	gi|126352546|NP_001075394.1|	decorin precursor [Equus caballus]	1497	803	7	0	0	491.75	981.49	2	981.49	0	0	11.68	45	R	ELHLDNNK	L			Spectrum6527 scans: 8479,
5	gi|126352546|NP_001075394.1|	decorin precursor [Equus caballus]	1497	804	1	0	0	491.75	981.49	2	981.49	0	0	12.06	41	R	ELHLDNNK	L			Spectrum6564 scans: 8542,
5	gi|126352546|NP_001075394.1|	decorin precursor [Equus caballus]	1497	806	6	0	0	491.75	981.49	2	981.49	0	0	12.25	39	R	ELHLDNNK	L			Spectrum1699 scans: 3063,
5	gi|126352546|NP_001075394.1|	decorin precursor [Equus caballus]	1497	807	1	0	0	491.75	981.49	2	981.49	0	0	36.23	0.16	R	ELHLDNNK	L			Spectrum1162 scans: 2471,
5	gi|126352546|NP_001075394.1|	decorin precursor [Equus caballus]	1497	808	7	0	0	491.75	981.49	2	981.49	0	0	9.15	80	R	ELHLDNNK	L			Spectrum6629 scans: 8666,
5	gi|126352546|NP_001075394.1|	decorin precursor [Equus caballus]	1497	810	3	0	0	491.75	981.49	2	981.49	0	0	9.81	68	R	ELHLDNNK	L			Spectrum7204 scans: 9747,
5	gi|126352546|NP_001075394.1|	decorin precursor [Equus caballus]	1497	811	1	0	0	491.75	981.49	2	981.49	0	0	13.06	32	R	ELHLDNNK	L			Spectrum2790 scans: 4275,
5	gi|126352546|NP_001075394.1|	decorin precursor [Equus caballus]	1497	812	1	0	0	491.75	981.49	2	981.49	0	0	30.71	0.55	R	ELHLDNNK	L			Spectrum1277 scans: 2597,
5	gi|126352546|NP_001075394.1|	decorin precursor [Equus caballus]	1497	813	1	0	0	491.75	981.49	2	981.49	0	0	19.13	8	R	ELHLDNNK	L			Spectrum7287 scans: 9908,
5	gi|126352546|NP_001075394.1|	decorin precursor [Equus caballus]	1497	815	3	0	0	491.75	981.49	2	981.49	0	0	13.62	28	R	ELHLDNNK	L			Spectrum1537 scans: 2883,
5	gi|126352546|NP_001075394.1|	decorin precursor [Equus caballus]	1497	817	2	0	0	491.75	981.49	2	981.49	0	0	14.96	20	R	ELHLDNNK	L			Spectrum7261 scans: 9856,
5	gi|126352546|NP_001075394.1|	decorin precursor [Equus caballus]	1497	820	2	0	0	491.75	981.49	2	981.49	0	0	25.69	1.7	R	ELHLDNNK	L			Spectrum1078 scans: 2377,
5	gi|126352546|NP_001075394.1|	decorin precursor [Equus caballus]	1497	822	2	0	0	491.75	981.49	2	981.49	0	0	11.91	41	R	ELHLDNNK	L			Spectrum3237 scans: 4761,
5	gi|126352546|NP_001075394.1|	decorin precursor [Equus caballus]	1497	873	1	1	1	497.25	992.48	2	992.47	0	0	54.36	0.0032	K	AVFNGLNQM	I			Spectrum3976 scans: 5571,
5	gi|126352546|NP_001075394.1|	decorin precursor [Equus caballus]	1497	936	1	1	1	503.81	1005.6	2	1005.6	0	0	29.48	0.2	K	NLHALILVN	N			Spectrum4174 scans: 5783,
5	gi|126352546|NP_001075394.1|	decorin precursor [Equus caballus]	1497	937	2	1	1	503.81	1005.6	2	1005.6	0	0	16.6	4.8	K	NLHALILVN	N			Spectrum4288 scans: 5909,
5	gi|126352546|NP_001075394.1|	decorin precursor [Equus caballus]	1497	983	1	1	1	508.79	1015.57	2	1015.57	0	0	13.86	28	I	SPGAFTPLVK	L			Spectrum3818 scans: 5396,
5	gi|126352546|NP_001075394.1|	decorin precursor [Equus caballus]	1497	1066	1	1	1	517.79	1033.56	2	1033.56	0	0	15.77	17	K	YIQVVYLH	N			Spectrum3662 scans: 5224,
5	gi|126352546|NP_001075394.1|	decorin precursor [Equus caballus]	1497	1244	1	1	1	536.3	1070.59	2	1070.6	0	0	23.16	3.1	C	SDLGLDKVPK	D			Spectrum2314 scans: 3747,
5	gi|126352546|NP_001075394.1|	decorin precursor [Equus caballus]	1497	1245	1	1	1	536.31	1070.6	2	1070.6	0	0	49.03	0.0064	C	SDLGLDKVPK	D			Spectrum2204 scans: 3627,
5	gi|126352546|NP_001075394.1|	decorin precursor [Equus caballus]	1497	1556	1	1	1	565.33	1128.65	2	1128.65	0	0	52.25	0.0028	K	ISPGAFTPLVK	L			Spectrum3797 scans: 5374,
5	gi|126352546|NP_001075394.1|	decorin precursor [Equus caballus]	1497	1557	1	1	1	565.33	1128.65	2	1128.65	0	0	43.14	0.023	K	ISPGAFTPLVK	L			Spectrum3891 scans: 5478,
5	gi|126352546|NP_001075394.1|	decorin precursor [Equus caballus]	1497	1559	1	1	1	565.34	1128.66	2	1128.65	0.01	0	11.93	32	K	ISPGAFTPLVK	L			Spectrum7196 scans: 9729,
5	gi|126352546|NP_001075394.1|	decorin precursor [Equus caballus]	1497	1775	1	1	1	582.29	1162.57	2	1162.58	-0.01	0	26.1	2.2	Y	WEIQPSTFR	C			Spectrum3622 scans: 5177,
5	gi|126352546|NP_001075394.1|	decorin precursor [Equus caballus]	1497	1776	1	1	1	582.3	1162.58	2	1162.58	0	0	21.25	6.3	Y	WEIQPSTFR	C			Spectrum3660 scans: 5222,
5	gi|126352546|NP_001075394.1|	decorin precursor [Equus caballus]	1497	1777	1	1	1	582.3	1162.58	2	1162.58	0	0	26.87	1.7	Y	WEIQPSTFR	C			Spectrum3564 scans: 5114,
5	gi|126352546|NP_001075394.1|	decorin precursor [Equus caballus]	1497	1792	1	1	1	583.31	1164.6	2	1164.6	0	0	30.98	0.63	K	ITEIKDGDFK	N			Spectrum1715 scans: 3081,
5	gi|126352546|NP_001075394.1|	decorin precursor [Equus caballus]	1497	1793	1	1	1	583.31	1164.6	2	1164.6	0	0	26.97	1.7	K	ITEIKDGDFK	N			Spectrum1808 scans: 3184,
5	gi|126352546|NP_001075394.1|	decorin precursor [Equus caballus]	1497	1929	1	1	1	591.86	1181.7	2	1181.7	0	0	53.57	0.00099	M	IVVELGTNPLK	S			Spectrum3701 scans: 5268,
5	gi|126352546|NP_001075394.1|	decorin precursor [Equus caballus]	1497	1930	1	1	1	591.86	1181.7	2	1181.7	0	0	44.2	0.0086	M	IVVELGTNPLK	S			Spectrum3785 scans: 5361,
5	gi|126352546|NP_001075394.1|	decorin precursor [Equus caballus]	1497	2162	1	1	1	617.31	1232.61	2	1232.61	0	0	65.62	0.00027	R	VVQCSDLGLDK	V			Spectrum2171 scans: 3592,
5	gi|126352546|NP_001075394.1|	decorin precursor [Equus caballus]	1497	2222	1	1	1	624.87	1247.73	2	1247.73	0	0	28.72	0.33	K	NLHALILVNNK	I			Spectrum3796 scans: 5372,
5	gi|126352546|NP_001075394.1|	decorin precursor [Equus caballus]	1497	2223	1	1	1	624.87	1247.73	2	1247.73	0	0	40.22	0.023	K	NLHALILVNNK	I			Spectrum3370 scans: 4904,
5	gi|126352546|NP_001075394.1|	decorin precursor [Equus caballus]	1497	2224	4	1	1	416.92	1247.73	3	1247.73	0	0	12.35	14	K	NLHALILVNNK	I			Spectrum3409 scans: 4946,
5	gi|126352546|NP_001075394.1|	decorin precursor [Equus caballus]	1497	2226	1	1	1	624.88	1247.74	2	1247.73	0	0	36.73	0.053	K	NLHALILVNNK	I			Spectrum3572 scans: 5123,
5	gi|126352546|NP_001075394.1|	decorin precursor [Equus caballus]	1497	2668	1	1	1	657.38	1312.74	2	1312.74	0	0	62.96	0.00027	Q	MIVVELGTNPLK	S			Spectrum4316 scans: 5940,
5	gi|126352546|NP_001075394.1|	decorin precursor [Equus caballus]	1497	2721	1	1	1	663.31	1324.61	2	1324.61	0	0	82.89	3.5e-06	K	SSGIENGAFQGMK	K			Spectrum2584 scans: 4049,
5	gi|126352546|NP_001075394.1|	decorin precursor [Equus caballus]	1497	2795	1	1	1	671.31	1340.6	2	1340.6	0	0	65.84	0.00015	K	SSGIENGAFQGMK	K	Oxidation (M)	0.0000000000010.0	Spectrum1753 scans: 3123,
5	gi|126352546|NP_001075394.1|	decorin precursor [Equus caballus]	1497	3699	1	1	1	779.42	1556.82	2	1556.82	0	0	65.07	0.0003	R	VVQCSDLGLDKVPK	D			Spectrum2560 scans: 4019,
5	gi|126352546|NP_001075394.1|	decorin precursor [Equus caballus]	1497	3700	1	1	1	519.95	1556.82	3	1556.82	0	0	49.31	0.01	R	VVQCSDLGLDKVPK	D			Spectrum2559 scans: 4018,
5	gi|126352546|NP_001075394.1|	decorin precursor [Equus caballus]	1497	3701	1	1	1	779.42	1556.82	2	1556.82	0	0	46.78	0.018	R	VVQCSDLGLDKVPK	D			Spectrum2644 scans: 4117,
5	gi|126352546|NP_001075394.1|	decorin precursor [Equus caballus]	1497	3715	6	1	1	780.92	1559.82	2	1559.82	0	0	12.04	63	Q	MIVVELGTNPLKSSG	I	Oxidation (M)	0.100000000000000.0	Spectrum4121 scans: 5726,
5	gi|126352546|NP_001075394.1|	decorin precursor [Equus caballus]	1497	4049	1	1	1	566.3	1695.87	3	1695.87	0	0	27.48	1.8	K	DLPPDTTLLDLQNNK	I			Spectrum4085 scans: 5688,
5	gi|126352546|NP_001075394.1|	decorin precursor [Equus caballus]	1497	4050	1	1	1	566.3	1695.87	3	1695.87	0	0	39.99	0.11	K	DLPPDTTLLDLQNNK	I			Spectrum3978 scans: 5573,
5	gi|126352546|NP_001075394.1|	decorin precursor [Equus caballus]	1497	4051	1	1	1	848.94	1695.87	2	1695.87	0	0	66.42	0.00023	K	DLPPDTTLLDLQNNK	I			Spectrum4183 scans: 5793,
5	gi|126352546|NP_001075394.1|	decorin precursor [Equus caballus]	1497	4052	1	1	1	848.94	1695.87	2	1695.87	0	0	71.26	7.8e-05	K	DLPPDTTLLDLQNNK	I			Spectrum4075 scans: 5677,
5	gi|126352546|NP_001075394.1|	decorin precursor [Equus caballus]	1497	4053	1	1	1	848.94	1695.87	2	1695.87	0	0	67.15	0.0002	K	DLPPDTTLLDLQNNK	I			Spectrum3975 scans: 5570,
5	gi|126352546|NP_001075394.1|	decorin precursor [Equus caballus]	1497	4054	1	1	1	848.94	1695.87	2	1695.87	0	0	67.84	0.00017	K	DLPPDTTLLDLQNNK	I			Spectrum4282 scans: 5903,
5	gi|126352546|NP_001075394.1|	decorin precursor [Equus caballus]	1497	4662	1	1	1	917.97	1833.93	2	1833.93	0	0	48.7	0.016	R	IHEVLDLEPLGPVCPF	R			Spectrum5510 scans: 7291,
5	gi|126352546|NP_001075394.1|	decorin precursor [Equus caballus]	1497	4663	1	1	1	917.97	1833.93	2	1833.93	0	0	63.86	0.00049	R	IHEVLDLEPLGPVCPF	R			Spectrum5574 scans: 7366,
5	gi|126352546|NP_001075394.1|	decorin precursor [Equus caballus]	1497	4664	1	1	1	917.98	1833.94	2	1833.93	0	0	39.18	0.14	R	IHEVLDLEPLGPVCPF	R			Spectrum5662 scans: 7464,
5	gi|126352546|NP_001075394.1|	decorin precursor [Equus caballus]	1497	4730	1	1	1	926.45	1850.89	2	1850.9	0	0	66.12	0.00027	F	SNPVQYWEIQPSTFR	C			Spectrum4418 scans: 6054,
5	gi|126352546|NP_001075394.1|	decorin precursor [Equus caballus]	1497	4731	1	1	1	617.97	1850.89	3	1850.9	0	0	29.92	1.1	F	SNPVQYWEIQPSTFR	C			Spectrum4458 scans: 6100,
5	gi|126352546|NP_001075394.1|	decorin precursor [Equus caballus]	1497	4732	1	1	1	617.97	1850.9	3	1850.9	0.01	0	26.07	2.9	F	SNPVQYWEIQPSTFR	C			Spectrum4476 scans: 6120,
5	gi|126352546|NP_001075394.1|	decorin precursor [Equus caballus]	1497	5099	1	1	1	664.35	1990.03	3	1990.03	0	0	43.15	0.055	R	IHEVLDLEPLGPVCPFR	C			Spectrum5377 scans: 7142,
5	gi|126352546|NP_001075394.1|	decorin precursor [Equus caballus]	1497	5100	1	1	1	664.35	1990.03	3	1990.03	0	0	27.53	2	R	IHEVLDLEPLGPVCPFR	C			Spectrum6149 scans: 8036,
5	gi|126352546|NP_001075394.1|	decorin precursor [Equus caballus]	1497	5101	1	1	1	664.35	1990.03	3	1990.03	0	0	17.26	22	R	IHEVLDLEPLGPVCPFR	C			Spectrum6433 scans: 8367,
5	gi|126352546|NP_001075394.1|	decorin precursor [Equus caballus]	1497	5102	1	1	1	664.35	1990.03	3	1990.03	0	0	22.41	6.6	R	IHEVLDLEPLGPVCPFR	C			Spectrum6275 scans: 8186,
5	gi|126352546|NP_001075394.1|	decorin precursor [Equus caballus]	1497	5103	1	1	1	664.35	1990.03	3	1990.03	0	0	30.11	1.1	R	IHEVLDLEPLGPVCPFR	C			Spectrum5529 scans: 7314,
5	gi|126352546|NP_001075394.1|	decorin precursor [Equus caballus]	1497	5104	1	1	1	664.35	1990.03	3	1990.03	0	0	31.53	0.82	R	IHEVLDLEPLGPVCPFR	C			Spectrum5956 scans: 7806,
5	gi|126352546|NP_001075394.1|	decorin precursor [Equus caballus]	1497	5105	1	1	1	664.35	1990.03	3	1990.03	0	0	33.41	0.53	R	IHEVLDLEPLGPVCPFR	C			Spectrum5819 scans: 7645,
5	gi|126352546|NP_001075394.1|	decorin precursor [Equus caballus]	1497	5106	1	1	1	664.35	1990.03	3	1990.03	0	0	35.2	0.35	R	IHEVLDLEPLGPVCPFR	C			Spectrum5891 scans: 7729,
5	gi|126352546|NP_001075394.1|	decorin precursor [Equus caballus]	1497	5107	1	1	1	664.35	1990.03	3	1990.03	0	0	31.43	0.84	R	IHEVLDLEPLGPVCPFR	C			Spectrum5598 scans: 7393,
5	gi|126352546|NP_001075394.1|	decorin precursor [Equus caballus]	1497	5108	1	1	1	664.35	1990.03	3	1990.03	0	0	33.92	0.47	R	IHEVLDLEPLGPVCPFR	C			Spectrum5749 scans: 7565,
5	gi|126352546|NP_001075394.1|	decorin precursor [Equus caballus]	1497	5109	1	1	1	664.35	1990.03	3	1990.03	0	0	29.76	1.2	R	IHEVLDLEPLGPVCPFR	C			Spectrum5680 scans: 7484,
5	gi|126352546|NP_001075394.1|	decorin precursor [Equus caballus]	1497	5110	1	1	1	664.35	1990.03	3	1990.03	0	0	33.6	0.51	R	IHEVLDLEPLGPVCPFR	C			Spectrum5456 scans: 7231,
5	gi|126352546|NP_001075394.1|	decorin precursor [Equus caballus]	1497	5111	1	1	1	664.35	1990.03	3	1990.03	0	0	20.21	11	R	IHEVLDLEPLGPVCPFR	C			Spectrum5221 scans: 6966,
5	gi|126352546|NP_001075394.1|	decorin precursor [Equus caballus]	1497	5112	1	1	1	664.35	1990.03	3	1990.03	0	0	25.71	3.1	R	IHEVLDLEPLGPVCPFR	C			Spectrum4939 scans: 6644,
5	gi|126352546|NP_001075394.1|	decorin precursor [Equus caballus]	1497	5113	1	1	1	664.35	1990.03	3	1990.03	0	0	19.42	13	R	IHEVLDLEPLGPVCPFR	C			Spectrum5298 scans: 7054,
5	gi|126352546|NP_001075394.1|	decorin precursor [Equus caballus]	1497	5114	1	1	1	664.35	1990.03	3	1990.03	0	0	31.73	0.78	R	IHEVLDLEPLGPVCPFR	C			Spectrum6085 scans: 7960,
5	gi|126352546|NP_001075394.1|	decorin precursor [Equus caballus]	1497	5115	1	1	1	664.35	1990.03	3	1990.03	0	0	28.56	1.6	R	IHEVLDLEPLGPVCPFR	C			Spectrum6347 scans: 8268,
5	gi|126352546|NP_001075394.1|	decorin precursor [Equus caballus]	1497	5116	1	1	1	664.35	1990.04	3	1990.03	0	0	22.7	6.1	R	IHEVLDLEPLGPVCPFR	C			Spectrum5019 scans: 6736,
5	gi|126352546|NP_001075394.1|	decorin precursor [Equus caballus]	1497	5117	1	1	1	996.03	1990.04	2	1990.03	0	0	92.61	6.5e-07	R	IHEVLDLEPLGPVCPFR	C			Spectrum5996 scans: 7854,
5	gi|126352546|NP_001075394.1|	decorin precursor [Equus caballus]	1497	5118	1	1	1	664.35	1990.04	3	1990.03	0	0	30.68	0.98	R	IHEVLDLEPLGPVCPFR	C			Spectrum6022 scans: 7884,
5	gi|126352546|NP_001075394.1|	decorin precursor [Equus caballus]	1497	5119	1	1	1	664.36	1990.04	3	1990.03	0.01	0	19.63	12	R	IHEVLDLEPLGPVCPFR	C			Spectrum4961 scans: 6668,
5	gi|126352546|NP_001075394.1|	decorin precursor [Equus caballus]	1497	5134	1	1	1	999.99	1997.96	2	1997.96	0	0	79.47	1.2e-05	L	FSNPVQYWEIQPSTFR	C			Spectrum4901 scans: 6602,
5	gi|126352546|NP_001075394.1|	decorin precursor [Equus caballus]	1497	5135	1	1	1	666.99	1997.96	3	1997.96	0	0	10.72	92	L	FSNPVQYWEIQPSTFR	C			Spectrum4941 scans: 6646,
5	gi|126352546|NP_001075394.1|	decorin precursor [Equus caballus]	1497	5287	1	1	1	1019.5	2036.99	2	2036.98	0	0	39.66	0.12	Y	SGVSLFSNPVQYWEIQPS	T			Spectrum5651 scans: 7452,
5	gi|126352546|NP_001075394.1|	decorin precursor [Equus caballus]	1497	5483	1	1	1	1079.09	2156.16	2	2156.17	0	0	70.09	8.9e-05	K	AVFNGLNQMIVVELGTNPLK	S			Spectrum6058 scans: 7925,
5	gi|126352546|NP_001075394.1|	decorin precursor [Equus caballus]	1497	5484	1	1	1	1079.09	2156.17	2	2156.17	0	0	53.05	0.0044	K	AVFNGLNQMIVVELGTNPLK	S			Spectrum6218 scans: 8120,
5	gi|126352546|NP_001075394.1|	decorin precursor [Equus caballus]	1497	5485	1	1	1	1079.09	2156.17	2	2156.17	0	0	108.3	1.3e-08	K	AVFNGLNQMIVVELGTNPLK	S			Spectrum5813 scans: 7638,
5	gi|126352546|NP_001075394.1|	decorin precursor [Equus caballus]	1497	5486	1	1	1	1079.09	2156.17	2	2156.17	0	0	117.16	1.7e-09	K	AVFNGLNQMIVVELGTNPLK	S			Spectrum5732 scans: 7545,
5	gi|126352546|NP_001075394.1|	decorin precursor [Equus caballus]	1497	5487	1	1	1	1079.09	2156.17	2	2156.17	0	0	120.82	7.3e-10	K	AVFNGLNQMIVVELGTNPLK	S			Spectrum5881 scans: 7718,
5	gi|126352546|NP_001075394.1|	decorin precursor [Equus caballus]	1497	5488	1	1	1	1079.09	2156.17	2	2156.17	0	0	41.88	0.053	K	AVFNGLNQMIVVELGTNPLK	S			Spectrum6407 scans: 8337,
5	gi|126352546|NP_001075394.1|	decorin precursor [Equus caballus]	1497	5489	1	1	1	1079.09	2156.17	2	2156.17	0.01	0	98.46	1.2e-07	K	AVFNGLNQMIVVELGTNPLK	S			Spectrum6009 scans: 7869,
5	gi|126352546|NP_001075394.1|	decorin precursor [Equus caballus]	1497	6583	1	1	1	1180.07	2358.12	2	2358.12	0	0	26.05	2.7	K	ASYSGVSLFSNPVQYWEIQPS	T			Spectrum5718 scans: 7529,
5	gi|126352546|NP_001075394.1|	decorin precursor [Equus caballus]	1497	6651	1	1	1	807.04	2418.1	3	2418.1	0	0	67.1	0.00015	Y	LHNNNISAVGSNDFCPPGYNTK	K			Spectrum2817 scans: 4304,
5	gi|126352546|NP_001075394.1|	decorin precursor [Equus caballus]	1497	6673	1	1	1	1221.61	2441.2	2	2441.2	0	0	63.27	0.00065	Y	SGVSLFSNPVQYWEIQPSTFR	C			Spectrum5722 scans: 7534,
5	gi|126352546|NP_001075394.1|	decorin precursor [Equus caballus]	1497	6674	1	1	1	814.74	2441.2	3	2441.2	0	0	37.59	0.24	Y	SGVSLFSNPVQYWEIQPSTFR	C			Spectrum5713 scans: 7524,
5	gi|126352546|NP_001075394.1|	decorin precursor [Equus caballus]	1497	6675	1	1	1	814.74	2441.2	3	2441.2	0	0	48.28	0.02	Y	SGVSLFSNPVQYWEIQPSTFR	C			Spectrum5634 scans: 7433,
5	gi|126352546|NP_001075394.1|	decorin precursor [Equus caballus]	1497	6676	1	1	1	1221.61	2441.2	2	2441.2	0	0	84.35	5.1e-06	Y	SGVSLFSNPVQYWEIQPSTFR	C			Spectrum5576 scans: 7368,
5	gi|126352546|NP_001075394.1|	decorin precursor [Equus caballus]	1497	6677	1	1	1	1221.61	2441.2	2	2441.2	0	0	65.01	0.00044	Y	SGVSLFSNPVQYWEIQPSTFR	C			Spectrum5652 scans: 7453,
5	gi|126352546|NP_001075394.1|	decorin precursor [Equus caballus]	1497	6678	1	1	1	814.74	2441.2	3	2441.2	0	0	37.24	0.26	Y	SGVSLFSNPVQYWEIQPSTFR	C			Spectrum5562 scans: 7352,
5	gi|126352546|NP_001075394.1|	decorin precursor [Equus caballus]	1497	6888	1	1	1	1382.17	2762.33	2	2762.33	0	0	62.63	0.00074	K	ASYSGVSLFSNPVQYWEIQPSTFR	C			Spectrum5738 scans: 7552,
5	gi|126352546|NP_001075394.1|	decorin precursor [Equus caballus]	1497	6889	1	1	1	921.79	2762.33	3	2762.33	0	0	48.31	0.02	K	ASYSGVSLFSNPVQYWEIQPSTFR	C			Spectrum5707 scans: 7517,
5	gi|126352546|NP_001075394.1|	decorin precursor [Equus caballus]	1497	6890	1	1	1	1382.17	2762.33	2	2762.33	0	0	69.71	0.00015	K	ASYSGVSLFSNPVQYWEIQPSTFR	C			Spectrum5671 scans: 7474,
6	gi|149714762|XP_001504468.1|	PREDICTED: keratin, type II cytoskeletal 5 isoform 1 [Equus caballus]	1342	17	1	1	0	401.72	801.43	2	801.43	0	0	31.56	0.64	E	EREQIK	T			Spectrum236 scans: 1453,
6	gi|149714762|XP_001504468.1|	PREDICTED: keratin, type II cytoskeletal 5 isoform 1 [Equus caballus]	1342	55	1	1	1	405.71	809.4	2	809.4	0	0	10.41	55	R	QSSVSFR	S			Spectrum1480 scans: 2818,
6	gi|149714762|XP_001504468.1|	PREDICTED: keratin, type II cytoskeletal 5 isoform 1 [Equus caballus]	1342	83	1	1	0	408.75	815.48	2	815.48	0	0	25.02	1.9	N	KVELEAK	V			Spectrum894 scans: 2168,
6	gi|149714762|XP_001504468.1|	PREDICTED: keratin, type II cytoskeletal 5 isoform 1 [Equus caballus]	1342	127	1	1	0	414.22	826.42	2	826.42	0	0	34.8	0.22	K	FASFIDK	V			Spectrum3022 scans: 4525,
6	gi|149714762|XP_001504468.1|	PREDICTED: keratin, type II cytoskeletal 5 isoform 1 [Equus caballus]	1342	337	1	1	0	437.22	872.43	2	872.44	0	0	27.03	1.5	N	AIADAEQR	G			Spectrum632 scans: 1886,
6	gi|149714762|XP_001504468.1|	PREDICTED: keratin, type II cytoskeletal 5 isoform 1 [Equus caballus]	1342	437	1	1	0	453.74	905.46	2	905.46	0	0	45.05	0.026	R	FLEQQNK	V			Spectrum1170 scans: 2480,
6	gi|149714762|XP_001504468.1|	PREDICTED: keratin, type II cytoskeletal 5 isoform 1 [Equus caballus]	1342	479	1	1	0	455.71	909.41	2	909.41	0	0	27.17	0.99	K	YEDEINK	R			Spectrum945 scans: 2224,
6	gi|149714762|XP_001504468.1|	PREDICTED: keratin, type II cytoskeletal 5 isoform 1 [Equus caballus]	1342	586	1	1	0	469.75	937.49	2	937.49	0	0	35.86	0.15	R	SLYNLGGSK	R			Spectrum2418 scans: 3861,
6	gi|149714762|XP_001504468.1|	PREDICTED: keratin, type II cytoskeletal 5 isoform 1 [Equus caballus]	1342	640	3	1	0	473.26	944.5	2	944.5	0	0	23.78	3.3	R	GRLDSELR	N			Spectrum1468 scans: 2805,
6	gi|149714762|XP_001504468.1|	PREDICTED: keratin, type II cytoskeletal 5 isoform 1 [Equus caballus]	1342	927	1	1	0	503.24	1004.46	2	1004.46	0	0	33.36	0.31	K	LLEGEECR	L			Spectrum1276 scans: 2596,
6	gi|149714762|XP_001504468.1|	PREDICTED: keratin, type II cytoskeletal 5 isoform 1 [Equus caballus]	1342	973	1	1	1	508.24	1014.46	2	1014.46	0	0	34.02	0.2	K	HEISEMNR	M			Spectrum782 scans: 2049,
6	gi|149714762|XP_001504468.1|	PREDICTED: keratin, type II cytoskeletal 5 isoform 1 [Equus caballus]	1342	974	2	1	1	508.24	1014.46	2	1014.46	0	0	13.1	25	K	HEISEMNR	M			Spectrum994 scans: 2278,
6	gi|149714762|XP_001504468.1|	PREDICTED: keratin, type II cytoskeletal 5 isoform 1 [Equus caballus]	1342	1030	1	1	0	513.73	1025.45	2	1025.45	0	0	53.51	0.0021	K	DVDAAYMNK	V			Spectrum1599 scans: 2950,
6	gi|149714762|XP_001504468.1|	PREDICTED: keratin, type II cytoskeletal 5 isoform 1 [Equus caballus]	1342	1083	1	1	0	519.76	1037.5	2	1037.5	0	0	37.52	0.12	N	KYEDEINK	R			Spectrum784 scans: 2051,
6	gi|149714762|XP_001504468.1|	PREDICTED: keratin, type II cytoskeletal 5 isoform 1 [Equus caballus]	1342	1099	9	1	1	522.23	1042.44	2	1042.45	-0.01	0	6.77	68	L	MDEINFMK	M	Oxidation (M)	0.10000000.0	Spectrum3043 scans: 4549,
6	gi|149714762|XP_001504468.1|	PREDICTED: keratin, type II cytoskeletal 5 isoform 1 [Equus caballus]	1342	1171	5	1	1	529.3	1056.59	2	1056.59	0	0	28.48	0.86	R	LRAEIDNVK	K			Spectrum1503 scans: 2847,
6	gi|149714762|XP_001504468.1|	PREDICTED: keratin, type II cytoskeletal 5 isoform 1 [Equus caballus]	1342	1227	1	1	0	533.76	1065.51	2	1065.51	0	0	29.56	0.81	K	YEDEINKR	T			Spectrum714 scans: 1976,
6	gi|149714762|XP_001504468.1|	PREDICTED: keratin, type II cytoskeletal 5 isoform 1 [Equus caballus]	1342	1228	1	1	0	533.76	1065.51	2	1065.51	0	0	33.75	0.34	K	YEDEINKR	T			Spectrum812 scans: 2081,
6	gi|149714762|XP_001504468.1|	PREDICTED: keratin, type II cytoskeletal 5 isoform 1 [Equus caballus]	1342	1338	1	1	1	547.26	1092.51	2	1092.52	-0.01	0	28.47	1.1	K	AQYEEIANR	S			Spectrum1500 scans: 2843,
6	gi|149714762|XP_001504468.1|	PREDICTED: keratin, type II cytoskeletal 5 isoform 1 [Equus caballus]	1342	1339	1	1	1	547.27	1092.52	2	1092.52	0	0	15.55	23	K	AQYEEIANR	S			Spectrum1541 scans: 2887,
6	gi|149714762|XP_001504468.1|	PREDICTED: keratin, type II cytoskeletal 5 isoform 1 [Equus caballus]	1342	1341	1	1	1	547.27	1092.52	2	1092.52	0	0	46.85	0.018	K	AQYEEIANR	S			Spectrum1425 scans: 2759,
6	gi|149714762|XP_001504468.1|	PREDICTED: keratin, type II cytoskeletal 5 isoform 1 [Equus caballus]	1342	1386	9	1	1	553.76	1105.51	2	1105.52	0	0	10.83	56	Y	GGGSGFGGGLGGGLG	G			Spectrum494 scans: 1737,
6	gi|149714762|XP_001504468.1|	PREDICTED: keratin, type II cytoskeletal 5 isoform 1 [Equus caballus]	1342	1425	4	1	1	558.28	1114.54	2	1114.54	0	0	12.16	42	L	QNAIADAEQR	G			Spectrum1029 scans: 2318,
6	gi|149714762|XP_001504468.1|	PREDICTED: keratin, type II cytoskeletal 5 isoform 1 [Equus caballus]	1342	1550	1	1	1	564.8	1127.58	2	1127.58	0	0	26.41	1.8	R	LSGEGVGPVNIS	V			Spectrum3162 scans: 4681,
6	gi|149714762|XP_001504468.1|	PREDICTED: keratin, type II cytoskeletal 5 isoform 1 [Equus caballus]	1342	1564	1	1	0	567.28	1132.55	2	1132.55	0	0	38.32	0.14	R	KLLEGEECR	L			Spectrum1185 scans: 2497,
6	gi|149714762|XP_001504468.1|	PREDICTED: keratin, type II cytoskeletal 5 isoform 1 [Equus caballus]	1342	1565	1	1	0	567.29	1132.56	2	1132.55	0	0	46.01	0.023	R	KLLEGEECR	L			Spectrum1294 scans: 2615,
6	gi|149714762|XP_001504468.1|	PREDICTED: keratin, type II cytoskeletal 5 isoform 1 [Equus caballus]	1342	1653	1	1	0	576.78	1151.55	2	1151.55	0	0	30.6	0.65	K	NKYEDEINK	R			Spectrum1025 scans: 2313,
6	gi|149714762|XP_001504468.1|	PREDICTED: keratin, type II cytoskeletal 5 isoform 1 [Equus caballus]	1342	1733	8	0	0	578.27	1154.53	2	1154.53	0	0	12.59	36	D	VDAAYMNKVE	L	Oxidation (M)	0.0000010000.0	Spectrum1391 scans: 2722,
6	gi|149714762|XP_001504468.1|	PREDICTED: keratin, type II cytoskeletal 5 isoform 1 [Equus caballus]	1342	1734	1	1	0	578.27	1154.53	2	1154.53	0	0	48.12	0.01	R	EYQELMNTK	L			Spectrum2068 scans: 3479,
6	gi|149714762|XP_001504468.1|	PREDICTED: keratin, type II cytoskeletal 5 isoform 1 [Equus caballus]	1342	1928	10	1	1	591.79	1181.56	2	1181.57	-0.01	0	7.66	130	G	VGFGSGGGSGSSVK	F			Spectrum1432 scans: 2766,
6	gi|149714762|XP_001504468.1|	PREDICTED: keratin, type II cytoskeletal 5 isoform 1 [Equus caballus]	1342	1970	1	1	1	597.79	1193.57	2	1193.57	0	0	62.39	0.00052	K	YEELQQTAGR	H			Spectrum1280 scans: 2600,
6	gi|149714762|XP_001504468.1|	PREDICTED: keratin, type II cytoskeletal 5 isoform 1 [Equus caballus]	1342	1989	1	1	0	599.33	1196.65	2	1196.65	0	0	27.66	1.1	L	NLQIDPTIQR	V			Spectrum2776 scans: 4260,
6	gi|149714762|XP_001504468.1|	PREDICTED: keratin, type II cytoskeletal 5 isoform 1 [Equus caballus]	1342	2134	1	1	1	614.82	1227.62	2	1227.62	0	0	49.53	0.0082	N	LQNAIADAEQR	G			Spectrum1818 scans: 3195,
6	gi|149714762|XP_001504468.1|	PREDICTED: keratin, type II cytoskeletal 5 isoform 1 [Equus caballus]	1342	2182	1	1	0	619.79	1237.56	2	1237.56	0	0	54.3	0.0024	R	NMQDLVEDFK	N			Spectrum4182 scans: 5792,
6	gi|149714762|XP_001504468.1|	PREDICTED: keratin, type II cytoskeletal 5 isoform 1 [Equus caballus]	1342	2194	1	1	1	621.79	1241.56	2	1241.56	0	0	50.87	0.0043	R	TEAESWYQTK	Y			Spectrum2231 scans: 3656,
6	gi|149714762|XP_001504468.1|	PREDICTED: keratin, type II cytoskeletal 5 isoform 1 [Equus caballus]	1342	2291	1	1	0	632.35	1262.68	2	1262.69	0	0	69.24	7.9e-05	K	LALDVEIATYR	K			Spectrum6310 scans: 8225,
6	gi|149714762|XP_001504468.1|	PREDICTED: keratin, type II cytoskeletal 5 isoform 1 [Equus caballus]	1342	2292	1	1	0	632.35	1262.68	2	1262.69	0	0	38.88	0.087	K	LALDVEIATYR	K			Spectrum6013 scans: 7873,
6	gi|149714762|XP_001504468.1|	PREDICTED: keratin, type II cytoskeletal 5 isoform 1 [Equus caballus]	1342	2293	1	1	0	632.35	1262.68	2	1262.69	0	0	51.95	0.0042	K	LALDVEIATYR	K			Spectrum5839 scans: 7668,
6	gi|149714762|XP_001504468.1|	PREDICTED: keratin, type II cytoskeletal 5 isoform 1 [Equus caballus]	1342	2294	1	1	0	632.35	1262.69	2	1262.69	0	0	45.01	0.024	K	LALDVEIATYR	K			Spectrum5341 scans: 7102,
6	gi|149714762|XP_001504468.1|	PREDICTED: keratin, type II cytoskeletal 5 isoform 1 [Equus caballus]	1342	2295	1	1	0	632.35	1262.69	2	1262.69	0	0	52.83	0.0036	K	LALDVEIATYR	K			Spectrum4672 scans: 6344,
6	gi|149714762|XP_001504468.1|	PREDICTED: keratin, type II cytoskeletal 5 isoform 1 [Equus caballus]	1342	2296	1	1	0	632.35	1262.69	2	1262.69	0	0	48.36	0.01	K	LALDVEIATYR	K			Spectrum6159 scans: 8047,
6	gi|149714762|XP_001504468.1|	PREDICTED: keratin, type II cytoskeletal 5 isoform 1 [Equus caballus]	1342	2297	1	1	0	632.35	1262.69	2	1262.69	0	0	75.75	1.8e-05	K	LALDVEIATYR	K			Spectrum4363 scans: 5993,
6	gi|149714762|XP_001504468.1|	PREDICTED: keratin, type II cytoskeletal 5 isoform 1 [Equus caballus]	1342	2298	1	1	0	632.35	1262.69	2	1262.69	0	0	68.55	9.6e-05	K	LALDVEIATYR	K			Spectrum5209 scans: 6952,
6	gi|149714762|XP_001504468.1|	PREDICTED: keratin, type II cytoskeletal 5 isoform 1 [Equus caballus]	1342	2299	1	1	0	632.35	1262.69	2	1262.69	0	0	68.92	8.8e-05	K	LALDVEIATYR	K			Spectrum4771 scans: 6455,
6	gi|149714762|XP_001504468.1|	PREDICTED: keratin, type II cytoskeletal 5 isoform 1 [Equus caballus]	1342	2300	1	1	0	632.35	1262.69	2	1262.69	0	0	69.33	8e-05	K	LALDVEIATYR	K			Spectrum4449 scans: 6090,
6	gi|149714762|XP_001504468.1|	PREDICTED: keratin, type II cytoskeletal 5 isoform 1 [Equus caballus]	1342	2301	1	1	0	632.35	1262.69	2	1262.69	0	0	75.64	1.9e-05	K	LALDVEIATYR	K			Spectrum4267 scans: 5887,
6	gi|149714762|XP_001504468.1|	PREDICTED: keratin, type II cytoskeletal 5 isoform 1 [Equus caballus]	1342	2302	1	1	0	632.35	1262.69	2	1262.69	0	0	59	0.00087	K	LALDVEIATYR	K			Spectrum4884 scans: 6583,
6	gi|149714762|XP_001504468.1|	PREDICTED: keratin, type II cytoskeletal 5 isoform 1 [Equus caballus]	1342	2303	1	1	0	632.35	1262.69	2	1262.69	0	0	55.08	0.0022	K	LALDVEIATYR	K			Spectrum4177 scans: 5786,
6	gi|149714762|XP_001504468.1|	PREDICTED: keratin, type II cytoskeletal 5 isoform 1 [Equus caballus]	1342	2304	1	1	0	632.35	1262.69	2	1262.69	0	0	51.97	0.0044	K	LALDVEIATYR	K			Spectrum6455 scans: 8392,
6	gi|149714762|XP_001504468.1|	PREDICTED: keratin, type II cytoskeletal 5 isoform 1 [Equus caballus]	1342	2305	1	1	0	632.35	1262.69	2	1262.69	0	0	72.47	3.9e-05	K	LALDVEIATYR	K			Spectrum4526 scans: 6179,
6	gi|149714762|XP_001504468.1|	PREDICTED: keratin, type II cytoskeletal 5 isoform 1 [Equus caballus]	1342	2306	1	1	0	632.35	1262.69	2	1262.69	0	0	48.3	0.01	K	LALDVEIATYR	K			Spectrum5453 scans: 7227,
6	gi|149714762|XP_001504468.1|	PREDICTED: keratin, type II cytoskeletal 5 isoform 1 [Equus caballus]	1342	2307	1	1	0	632.35	1262.69	2	1262.69	0	0	52.48	0.0039	K	LALDVEIATYR	K			Spectrum5725 scans: 7537,
6	gi|149714762|XP_001504468.1|	PREDICTED: keratin, type II cytoskeletal 5 isoform 1 [Equus caballus]	1342	2308	1	1	0	632.35	1262.69	2	1262.69	0	0	52.96	0.0033	K	LALDVEIATYR	K			Spectrum6072 scans: 7943,
6	gi|149714762|XP_001504468.1|	PREDICTED: keratin, type II cytoskeletal 5 isoform 1 [Equus caballus]	1342	2309	1	1	0	632.35	1262.69	2	1262.69	0	0	68.94	8.3e-05	K	LALDVEIATYR	K			Spectrum4979 scans: 6688,
6	gi|149714762|XP_001504468.1|	PREDICTED: keratin, type II cytoskeletal 5 isoform 1 [Equus caballus]	1342	2310	1	1	0	632.35	1262.69	2	1262.69	0	0	28.98	0.85	K	LALDVEIATYR	K			Spectrum6877 scans: 9101,
6	gi|149714762|XP_001504468.1|	PREDICTED: keratin, type II cytoskeletal 5 isoform 1 [Equus caballus]	1342	2311	1	1	0	632.35	1262.69	2	1262.69	0	0	69.49	7.3e-05	K	LALDVEIATYR	K			Spectrum6383 scans: 8309,
6	gi|149714762|XP_001504468.1|	PREDICTED: keratin, type II cytoskeletal 5 isoform 1 [Equus caballus]	1342	2312	1	1	0	632.35	1262.69	2	1262.69	0	0	40.84	0.053	K	LALDVEIATYR	K			Spectrum6230 scans: 8134,
6	gi|149714762|XP_001504468.1|	PREDICTED: keratin, type II cytoskeletal 5 isoform 1 [Equus caballus]	1342	2421	1	1	1	641.82	1281.63	2	1281.63	0	0	56.23	0.0021	R	TTAENEFVMLK	K			Spectrum3659 scans: 5221,
6	gi|149714762|XP_001504468.1|	PREDICTED: keratin, type II cytoskeletal 5 isoform 1 [Equus caballus]	1342	2533	1	1	0	651.86	1301.71	2	1301.71	0	0	47.46	0.014	R	SLDLDSIIAEVK	A			Spectrum6219 scans: 8121,
6	gi|149714762|XP_001504468.1|	PREDICTED: keratin, type II cytoskeletal 5 isoform 1 [Equus caballus]	1342	2534	1	1	0	434.91	1301.71	3	1301.71	0	0	52.23	0.0048	R	SLDLDSIIAEVK	A			Spectrum5138 scans: 6871,
6	gi|149714762|XP_001504468.1|	PREDICTED: keratin, type II cytoskeletal 5 isoform 1 [Equus caballus]	1342	2535	1	1	0	651.86	1301.71	2	1301.71	0	0	48.62	0.011	R	SLDLDSIIAEVK	A			Spectrum5803 scans: 7626,
6	gi|149714762|XP_001504468.1|	PREDICTED: keratin, type II cytoskeletal 5 isoform 1 [Equus caballus]	1342	2536	1	1	0	651.86	1301.71	2	1301.71	0	0	54.15	0.0033	R	SLDLDSIIAEVK	A			Spectrum6500 scans: 8445,
6	gi|149714762|XP_001504468.1|	PREDICTED: keratin, type II cytoskeletal 5 isoform 1 [Equus caballus]	1342	2537	1	1	0	651.86	1301.71	2	1301.71	0	0	65.41	0.00025	R	SLDLDSIIAEVK	A			Spectrum5728 scans: 7540,
6	gi|149714762|XP_001504468.1|	PREDICTED: keratin, type II cytoskeletal 5 isoform 1 [Equus caballus]	1342	2538	1	1	0	651.86	1301.71	2	1301.71	0	0	51.28	0.0057	R	SLDLDSIIAEVK	A			Spectrum5571 scans: 7362,
6	gi|149714762|XP_001504468.1|	PREDICTED: keratin, type II cytoskeletal 5 isoform 1 [Equus caballus]	1342	2539	1	1	0	651.86	1301.71	2	1301.71	0	0	41.69	0.056	R	SLDLDSIIAEVK	A			Spectrum6083 scans: 7957,
6	gi|149714762|XP_001504468.1|	PREDICTED: keratin, type II cytoskeletal 5 isoform 1 [Equus caballus]	1342	2540	1	1	0	651.86	1301.71	2	1301.71	0	0	50.31	0.0076	R	SLDLDSIIAEVK	A			Spectrum6636 scans: 8675,
6	gi|149714762|XP_001504468.1|	PREDICTED: keratin, type II cytoskeletal 5 isoform 1 [Equus caballus]	1342	2541	1	1	0	651.86	1301.71	2	1301.71	0	0	47.76	0.014	R	SLDLDSIIAEVK	A			Spectrum5942 scans: 7788,
6	gi|149714762|XP_001504468.1|	PREDICTED: keratin, type II cytoskeletal 5 isoform 1 [Equus caballus]	1342	2542	1	1	0	651.86	1301.71	2	1301.71	0	0	58.05	0.0013	R	SLDLDSIIAEVK	A			Spectrum5417 scans: 7187,
6	gi|149714762|XP_001504468.1|	PREDICTED: keratin, type II cytoskeletal 5 isoform 1 [Equus caballus]	1342	2543	1	1	0	651.86	1301.71	2	1301.71	0	0	33.3	0.38	R	SLDLDSIIAEVK	A			Spectrum7164 scans: 9662,
6	gi|149714762|XP_001504468.1|	PREDICTED: keratin, type II cytoskeletal 5 isoform 1 [Equus caballus]	1342	2544	1	1	0	651.86	1301.71	2	1301.71	0	0	88.56	1.1e-06	R	SLDLDSIIAEVK	A			Spectrum5172 scans: 6911,
6	gi|149714762|XP_001504468.1|	PREDICTED: keratin, type II cytoskeletal 5 isoform 1 [Equus caballus]	1342	2545	1	1	0	651.86	1301.71	2	1301.71	0	0	74.9	2.6e-05	R	SLDLDSIIAEVK	A			Spectrum5250 scans: 6999,
6	gi|149714762|XP_001504468.1|	PREDICTED: keratin, type II cytoskeletal 5 isoform 1 [Equus caballus]	1342	2546	1	1	0	651.86	1301.71	2	1301.71	0	0	39.58	0.088	R	SLDLDSIIAEVK	A			Spectrum6020 scans: 7881,
6	gi|149714762|XP_001504468.1|	PREDICTED: keratin, type II cytoskeletal 5 isoform 1 [Equus caballus]	1342	2547	1	1	0	651.86	1301.71	2	1301.71	0	0	83.73	3.4e-06	R	SLDLDSIIAEVK	A			Spectrum5095 scans: 6823,
6	gi|149714762|XP_001504468.1|	PREDICTED: keratin, type II cytoskeletal 5 isoform 1 [Equus caballus]	1342	2548	1	1	0	651.86	1301.71	2	1301.71	0	0	57.35	0.0015	R	SLDLDSIIAEVK	A			Spectrum6143 scans: 8029,
6	gi|149714762|XP_001504468.1|	PREDICTED: keratin, type II cytoskeletal 5 isoform 1 [Equus caballus]	1342	2549	1	1	0	651.86	1301.71	2	1301.71	0	0	45.24	0.024	R	SLDLDSIIAEVK	A			Spectrum5872 scans: 7707,
6	gi|149714762|XP_001504468.1|	PREDICTED: keratin, type II cytoskeletal 5 isoform 1 [Equus caballus]	1342	2550	1	1	0	651.86	1301.71	2	1301.71	0	0	43.13	0.039	R	SLDLDSIIAEVK	A			Spectrum5498 scans: 7278,
6	gi|149714762|XP_001504468.1|	PREDICTED: keratin, type II cytoskeletal 5 isoform 1 [Equus caballus]	1342	2551	1	1	0	651.86	1301.71	2	1301.71	0	0	47.31	0.015	R	SLDLDSIIAEVK	A			Spectrum5338 scans: 7099,
6	gi|149714762|XP_001504468.1|	PREDICTED: keratin, type II cytoskeletal 5 isoform 1 [Equus caballus]	1342	2552	1	1	0	651.86	1301.71	2	1301.71	0	0	46.85	0.016	R	SLDLDSIIAEVK	A			Spectrum5649 scans: 7449,
6	gi|149714762|XP_001504468.1|	PREDICTED: keratin, type II cytoskeletal 5 isoform 1 [Equus caballus]	1342	2553	1	1	0	651.86	1301.71	2	1301.71	0	0	41.09	0.06	R	SLDLDSIIAEVK	A			Spectrum7205 scans: 9748,
6	gi|149714762|XP_001504468.1|	PREDICTED: keratin, type II cytoskeletal 5 isoform 1 [Equus caballus]	1342	2554	1	1	0	651.86	1301.71	2	1301.71	0	0	39.02	0.097	R	SLDLDSIIAEVK	A			Spectrum7013 scans: 9328,
6	gi|149714762|XP_001504468.1|	PREDICTED: keratin, type II cytoskeletal 5 isoform 1 [Equus caballus]	1342	2555	1	1	0	651.86	1301.71	2	1301.71	0.01	0	41.9	0.046	R	SLDLDSIIAEVK	A			Spectrum7098 scans: 9515,
6	gi|149714762|XP_001504468.1|	PREDICTED: keratin, type II cytoskeletal 5 isoform 1 [Equus caballus]	1342	2584	5	1	0	654.83	1307.64	2	1307.65	-0.01	0	9.65	97	K	NKYEDEINKR	T			Spectrum1931 scans: 3325,
6	gi|149714762|XP_001504468.1|	PREDICTED: keratin, type II cytoskeletal 5 isoform 1 [Equus caballus]	1342	2585	1	1	0	436.89	1307.64	3	1307.65	0	0	22.65	4.9	K	NKYEDEINKR	T			Spectrum4035 scans: 5633,
6	gi|149714762|XP_001504468.1|	PREDICTED: keratin, type II cytoskeletal 5 isoform 1 [Equus caballus]	1342	2586	1	1	0	436.89	1307.65	3	1307.65	0	0	18.02	15	K	NKYEDEINKR	T			Spectrum1930 scans: 3324,
6	gi|149714762|XP_001504468.1|	PREDICTED: keratin, type II cytoskeletal 5 isoform 1 [Equus caballus]	1342	2587	1	1	0	654.83	1307.65	2	1307.65	0	0	38.6	0.14	K	NKYEDEINKR	T			Spectrum1573 scans: 2922,
6	gi|149714762|XP_001504468.1|	PREDICTED: keratin, type II cytoskeletal 5 isoform 1 [Equus caballus]	1342	2588	1	1	0	654.83	1307.65	2	1307.65	0	0	27.97	1.6	K	NKYEDEINKR	T			Spectrum1658 scans: 3016,
6	gi|149714762|XP_001504468.1|	PREDICTED: keratin, type II cytoskeletal 5 isoform 1 [Equus caballus]	1342	2589	1	1	0	436.89	1307.65	3	1307.65	0	0	36.02	0.24	K	NKYEDEINKR	T			Spectrum1295 scans: 2617,
6	gi|149714762|XP_001504468.1|	PREDICTED: keratin, type II cytoskeletal 5 isoform 1 [Equus caballus]	1342	2590	2	1	0	436.89	1307.65	3	1307.65	0	0	11.59	67	K	NKYEDEINKR	T			Spectrum2041 scans: 3447,
6	gi|149714762|XP_001504468.1|	PREDICTED: keratin, type II cytoskeletal 5 isoform 1 [Equus caballus]	1342	2591	1	1	0	436.89	1307.65	3	1307.65	0	0	12.73	52	K	NKYEDEINKR	T			Spectrum2197 scans: 3619,
6	gi|149714762|XP_001504468.1|	PREDICTED: keratin, type II cytoskeletal 5 isoform 1 [Equus caballus]	1342	2592	1	1	0	436.89	1307.65	3	1307.65	0	0	30.69	0.82	K	NKYEDEINKR	T			Spectrum1392 scans: 2723,
6	gi|149714762|XP_001504468.1|	PREDICTED: keratin, type II cytoskeletal 5 isoform 1 [Equus caballus]	1342	2593	1	1	0	654.83	1307.65	2	1307.65	0	0	20.58	8.2	K	NKYEDEINKR	T			Spectrum1771 scans: 3142,
6	gi|149714762|XP_001504468.1|	PREDICTED: keratin, type II cytoskeletal 5 isoform 1 [Equus caballus]	1342	2594	1	1	0	436.89	1307.65	3	1307.65	0	0	19.36	11	K	NKYEDEINKR	T			Spectrum1683 scans: 3045,
6	gi|149714762|XP_001504468.1|	PREDICTED: keratin, type II cytoskeletal 5 isoform 1 [Equus caballus]	1342	2595	1	1	0	436.89	1307.65	3	1307.65	0	0	39.9	0.095	K	NKYEDEINKR	T			Spectrum1198 scans: 2512,
6	gi|149714762|XP_001504468.1|	PREDICTED: keratin, type II cytoskeletal 5 isoform 1 [Equus caballus]	1342	2596	1	1	0	654.83	1307.65	2	1307.65	0	0	38.67	0.13	K	NKYEDEINKR	T			Spectrum1310 scans: 2634,
6	gi|149714762|XP_001504468.1|	PREDICTED: keratin, type II cytoskeletal 5 isoform 1 [Equus caballus]	1342	2597	1	1	0	654.83	1307.65	2	1307.65	0	0	31.76	0.62	K	NKYEDEINKR	T			Spectrum1130 scans: 2434,
6	gi|149714762|XP_001504468.1|	PREDICTED: keratin, type II cytoskeletal 5 isoform 1 [Equus caballus]	1342	2598	1	1	0	654.83	1307.65	2	1307.65	0	0	42.06	0.058	K	NKYEDEINKR	T			Spectrum1212 scans: 2527,
6	gi|149714762|XP_001504468.1|	PREDICTED: keratin, type II cytoskeletal 5 isoform 1 [Equus caballus]	1342	2599	1	1	0	436.89	1307.65	3	1307.65	0	0	36.88	0.19	K	NKYEDEINKR	T			Spectrum1120 scans: 2423,
6	gi|149714762|XP_001504468.1|	PREDICTED: keratin, type II cytoskeletal 5 isoform 1 [Equus caballus]	1342	2600	1	1	0	654.83	1307.65	2	1307.65	0	0	26.3	2.3	K	NKYEDEINKR	T			Spectrum1479 scans: 2817,
6	gi|149714762|XP_001504468.1|	PREDICTED: keratin, type II cytoskeletal 5 isoform 1 [Equus caballus]	1342	3070	2	1	1	468.53	1402.58	3	1402.59	-0.01	0	5.03	78	G	GGAGSGFGFGSGAGGGFG	L			Spectrum948 scans: 2227,
6	gi|149714762|XP_001504468.1|	PREDICTED: keratin, type II cytoskeletal 5 isoform 1 [Equus caballus]	1342	3195	1	1	1	713.34	1424.66	2	1424.67	-0.01	0	55.67	0.002	K	VDALMDEINFMK	M			Spectrum4938 scans: 6643,
6	gi|149714762|XP_001504468.1|	PREDICTED: keratin, type II cytoskeletal 5 isoform 1 [Equus caballus]	1342	3196	1	1	1	713.34	1424.67	2	1424.67	0	0	69.66	8.6e-05	K	VDALMDEINFMK	M			Spectrum4828 scans: 6521,
6	gi|149714762|XP_001504468.1|	PREDICTED: keratin, type II cytoskeletal 5 isoform 1 [Equus caballus]	1342	3197	1	1	1	713.34	1424.67	2	1424.67	0	0	57.59	0.0014	K	VDALMDEINFMK	M			Spectrum4912 scans: 6614,
6	gi|149714762|XP_001504468.1|	PREDICTED: keratin, type II cytoskeletal 5 isoform 1 [Equus caballus]	1342	3277	6	1	1	481.23	1440.66	3	1440.66	-0.01	0	5.35	190	K	VDALMDEINFMK	M	Oxidation (M)	0.000010000000.0	Spectrum1496 scans: 2838,
6	gi|149714762|XP_001504468.1|	PREDICTED: keratin, type II cytoskeletal 5 isoform 1 [Equus caballus]	1342	4069	1	1	1	851.4	1700.79	2	1700.79	0	0	71.49	5.6e-05	K	QCANLQNAIADAEQR	G			Spectrum3104 scans: 4618,
6	gi|149714762|XP_001504468.1|	PREDICTED: keratin, type II cytoskeletal 5 isoform 1 [Equus caballus]	1342	4806	9	0	1	626.97	1877.88	3	1877.89	-0.01	0	7.16	180	E	LSQMQTHVSDTSVVLSM	D	Oxidation (M)	0.00000000000000001.0	Spectrum4238 scans: 5855,
6	gi|149714762|XP_001504468.1|	PREDICTED: keratin, type II cytoskeletal 5 isoform 1 [Equus caballus]	1342	4833	1	1	0	630.99	1889.96	3	1889.96	0	0	44.88	0.039	R	QNLEPLFEQYINNLR	R			Spectrum5569 scans: 7360,
6	gi|149714762|XP_001504468.1|	PREDICTED: keratin, type II cytoskeletal 5 isoform 1 [Equus caballus]	1342	4834	1	1	0	945.99	1889.96	2	1889.96	0	0	48.07	0.019	R	QNLEPLFEQYINNLR	R			Spectrum5638 scans: 7437,
6	gi|149714762|XP_001504468.1|	PREDICTED: keratin, type II cytoskeletal 5 isoform 1 [Equus caballus]	1342	4835	1	1	0	945.99	1889.96	2	1889.96	0	0	67.94	0.0002	R	QNLEPLFEQYINNLR	R			Spectrum5552 scans: 7341,
6	gi|149714762|XP_001504468.1|	PREDICTED: keratin, type II cytoskeletal 5 isoform 1 [Equus caballus]	1342	4836	1	1	0	631	1889.96	3	1889.96	0	0	45.66	0.033	R	QNLEPLFEQYINNLR	R			Spectrum5495 scans: 7275,
6	gi|149714762|XP_001504468.1|	PREDICTED: keratin, type II cytoskeletal 5 isoform 1 [Equus caballus]	1342	4837	1	1	0	945.99	1889.97	2	1889.96	0	0	58.77	0.0016	R	QNLEPLFEQYINNLR	R			Spectrum5485 scans: 7263,
7	gi|126352682|NP_001075246.1|	fibromodulin [Equus caballus]	1308	78	1	1	1	408.24	814.47	2	814.47	0	0	19.68	5.5	Y	LPFVPSR	M			Spectrum3210 scans: 4732,
7	gi|126352682|NP_001075246.1|	fibromodulin [Equus caballus]	1308	346	3	0	0	439.21	876.41	2	876.41	0	0	16.86	16	R	ELHLDHN	Q			Spectrum1173 scans: 2483,
7	gi|126352682|NP_001075246.1|	fibromodulin [Equus caballus]	1308	633	1	1	1	472.76	943.51	2	943.51	0	0	51.39	0.0051	R	LDGNEIKR	S			Spectrum763 scans: 2029,
7	gi|126352682|NP_001075246.1|	fibromodulin [Equus caballus]	1308	733	4	1	1	485.74	969.46	2	969.46	0	0	18.92	7.1	Y	SVPDSYFR	G			Spectrum2656 scans: 4131,
7	gi|126352682|NP_001075246.1|	fibromodulin [Equus caballus]	1308	776	2	1	1	489.77	977.53	2	977.53	0	0	7.99	82	K	YLPFVPSR	M			Spectrum4592 scans: 6252,
7	gi|126352682|NP_001075246.1|	fibromodulin [Equus caballus]	1308	777	1	1	1	489.77	977.53	2	977.53	0	0	27.38	0.95	K	YLPFVPSR	M			Spectrum3820 scans: 5399,
7	gi|126352682|NP_001075246.1|	fibromodulin [Equus caballus]	1308	779	1	1	1	489.77	977.53	2	977.53	0	0	34.16	0.23	K	YLPFVPSR	M			Spectrum3905 scans: 5494,
7	gi|126352682|NP_001075246.1|	fibromodulin [Equus caballus]	1308	781	2	1	1	489.77	977.54	2	977.53	0	0	15.52	17	K	YLPFVPSR	M			Spectrum4010 scans: 5607,
7	gi|126352682|NP_001075246.1|	fibromodulin [Equus caballus]	1308	825	8	1	1	491.76	981.5	2	981.5	0	0	10.38	51	H	LDHNQISR	V			Spectrum573 scans: 1823,
7	gi|126352682|NP_001075246.1|	fibromodulin [Equus caballus]	1308	900	1	1	1	500.25	998.48	2	998.48	0	0	16.33	14	R	LSHNSLTNN	G			Spectrum906 scans: 2181,
7	gi|126352682|NP_001075246.1|	fibromodulin [Equus caballus]	1308	901	1	1	1	500.25	998.48	2	998.48	0	0	47.91	0.0097	L	HGNQITSDK	V			Spectrum243 scans: 1460,
7	gi|126352682|NP_001075246.1|	fibromodulin [Equus caballus]	1308	1100	1	1	1	522.26	1042.5	2	1042.5	0	0	26.13	1.4	R	INEFSISSF	C			Spectrum4859 scans: 6556,
7	gi|126352682|NP_001075246.1|	fibromodulin [Equus caballus]	1308	1301	1	1	1	542.74	1083.47	2	1083.47	0	0	32.76	0.25	F	CTVVDVMNF	S			Spectrum4904 scans: 6605,
7	gi|126352682|NP_001075246.1|	fibromodulin [Equus caballus]	1308	1406	2	0	0	555.79	1109.57	2	1109.57	0	0	11.92	45	K	IPPVNTNLEN	L			Spectrum2654 scans: 4128,
7	gi|126352682|NP_001075246.1|	fibromodulin [Equus caballus]	1308	1407	2	0	0	555.79	1109.57	2	1109.57	0	0	8.11	110	K	IPPVNTNLEN	L			Spectrum2826 scans: 4313,
7	gi|126352682|NP_001075246.1|	fibromodulin [Equus caballus]	1308	1610	1	1	1	570.29	1138.57	2	1138.57	0	0	46.48	0.018	C	TVVDVMNFSK	L			Spectrum3636 scans: 5195,
7	gi|126352682|NP_001075246.1|	fibromodulin [Equus caballus]	1308	2017	1	1	1	602.27	1202.53	2	1202.53	0	0	38.97	0.049	R	INEFSISSFC	T			Spectrum4576 scans: 6235,
7	gi|126352682|NP_001075246.1|	fibromodulin [Equus caballus]	1308	2512	1	1	1	650.31	1298.6	2	1298.6	0	0	65.25	0.0002	F	CTVVDVMNFSK	L			Spectrum3819 scans: 5398,
7	gi|126352682|NP_001075246.1|	fibromodulin [Equus caballus]	1308	2513	1	1	1	650.31	1298.6	2	1298.6	0	0	42.07	0.042	F	CTVVDVMNFSK	L			Spectrum3916 scans: 5506,
7	gi|126352682|NP_001075246.1|	fibromodulin [Equus caballus]	1308	2520	1	1	1	651.32	1300.63	2	1300.63	0	0	43.62	0.034	R	SAMPADAPLCLR	L			Spectrum3302 scans: 4832,
7	gi|126352682|NP_001075246.1|	fibromodulin [Equus caballus]	1308	2521	1	1	1	434.55	1300.63	3	1300.63	0	0	21.88	5.1	R	SAMPADAPLCLR	L			Spectrum3347 scans: 4879,
7	gi|126352682|NP_001075246.1|	fibromodulin [Equus caballus]	1308	2522	1	1	1	651.32	1300.63	2	1300.63	0	0	29.3	0.94	R	SAMPADAPLCLR	L			Spectrum3406 scans: 4943,
7	gi|126352682|NP_001075246.1|	fibromodulin [Equus caballus]	1308	2689	1	1	1	659.32	1316.62	2	1316.62	0	0	18.45	11	R	SAMPADAPLCLR	L	Oxidation (M)	0.001000000000.0	Spectrum2762 scans: 4245,
7	gi|126352682|NP_001075246.1|	fibromodulin [Equus caballus]	1308	2807	1	1	1	672.81	1343.61	2	1343.61	0	0	29.07	0.73	F	SISSFCTVVDVM	N			Spectrum5031 scans: 6750,
7	gi|126352682|NP_001075246.1|	fibromodulin [Equus caballus]	1308	2876	1	1	1	454.57	1360.68	3	1360.68	0	0	18.96	12	R	ELHLDHNQISR	V			Spectrum2053 scans: 3460,
7	gi|126352682|NP_001075246.1|	fibromodulin [Equus caballus]	1308	2877	1	1	1	681.35	1360.68	2	1360.68	0	0	39.65	0.11	R	ELHLDHNQISR	V			Spectrum2265 scans: 3692,
7	gi|126352682|NP_001075246.1|	fibromodulin [Equus caballus]	1308	2878	1	1	1	681.35	1360.68	2	1360.68	0	0	24.61	3.3	R	ELHLDHNQISR	V			Spectrum2352 scans: 3790,
7	gi|126352682|NP_001075246.1|	fibromodulin [Equus caballus]	1308	2879	1	1	1	681.35	1360.68	2	1360.68	0	0	30.64	0.83	R	ELHLDHNQISR	V			Spectrum2069 scans: 3480,
7	gi|126352682|NP_001075246.1|	fibromodulin [Equus caballus]	1308	2880	1	1	1	454.57	1360.68	3	1360.68	0	0	14.42	35	R	ELHLDHNQISR	V			Spectrum2133 scans: 3550,
7	gi|126352682|NP_001075246.1|	fibromodulin [Equus caballus]	1308	2882	1	1	1	681.35	1360.68	2	1360.68	0	0	48.48	0.014	R	ELHLDHNQISR	V			Spectrum2161 scans: 3581,
7	gi|126352682|NP_001075246.1|	fibromodulin [Equus caballus]	1308	2883	1	1	1	454.57	1360.68	3	1360.68	0	0	20.11	9.2	R	ELHLDHNQISR	V			Spectrum2228 scans: 3653,
7	gi|126352682|NP_001075246.1|	fibromodulin [Equus caballus]	1308	2885	1	1	1	681.35	1360.69	2	1360.68	0	0	17.26	20	R	ELHLDHNQISR	V			Spectrum2636 scans: 4108,
7	gi|126352682|NP_001075246.1|	fibromodulin [Equus caballus]	1308	2886	9	1	1	454.57	1360.69	3	1360.68	0	0	6.69	220	R	ELHLDHNQISR	V			Spectrum2534 scans: 3988,
7	gi|126352682|NP_001075246.1|	fibromodulin [Equus caballus]	1308	2888	1	1	1	454.57	1360.69	3	1360.68	0	0	13.41	43	R	ELHLDHNQISR	V			Spectrum2383 scans: 3823,
7	gi|126352682|NP_001075246.1|	fibromodulin [Equus caballus]	1308	3018	1	0	0	693.87	1385.72	2	1385.72	0	0	42.94	0.045	K	IPPVNTNLENLY	L			Spectrum4390 scans: 6023,
7	gi|126352682|NP_001075246.1|	fibromodulin [Equus caballus]	1308	3481	1	0	0	750.41	1498.8	2	1498.8	0	0	17.6	15	K	IPPVNTNLENLYL	Q			Spectrum5119 scans: 6850,
7	gi|126352682|NP_001075246.1|	fibromodulin [Equus caballus]	1308	3682	1	1	1	778.94	1555.87	2	1555.87	0	0	61.81	0.00041	R	SLILLDLSYNHLR	K			Spectrum6274 scans: 8185,
7	gi|126352682|NP_001075246.1|	fibromodulin [Equus caballus]	1308	3683	1	1	1	778.94	1555.87	2	1555.87	0	0	60.3	0.0006	R	SLILLDLSYNHLR	K			Spectrum5814 scans: 7639,
7	gi|126352682|NP_001075246.1|	fibromodulin [Equus caballus]	1308	3684	1	1	1	778.94	1555.87	2	1555.87	0	0	70.88	5.3e-05	R	SLILLDLSYNHLR	K			Spectrum5949 scans: 7797,
7	gi|126352682|NP_001075246.1|	fibromodulin [Equus caballus]	1308	3685	1	1	1	778.94	1555.87	2	1555.87	0	0	60.1	0.00064	R	SLILLDLSYNHLR	K			Spectrum6202 scans: 8101,
7	gi|126352682|NP_001075246.1|	fibromodulin [Equus caballus]	1308	3686	1	1	1	778.94	1555.87	2	1555.87	0	0	74.89	2.1e-05	R	SLILLDLSYNHLR	K			Spectrum6081 scans: 7955,
7	gi|126352682|NP_001075246.1|	fibromodulin [Equus caballus]	1308	3687	1	1	1	778.94	1555.87	2	1555.87	0	0	53.25	0.0031	R	SLILLDLSYNHLR	K			Spectrum5882 scans: 7719,
7	gi|126352682|NP_001075246.1|	fibromodulin [Equus caballus]	1308	3688	1	1	1	519.63	1555.87	3	1555.87	0	0	42.26	0.039	R	SLILLDLSYNHLR	K			Spectrum6253 scans: 8162,
7	gi|126352682|NP_001075246.1|	fibromodulin [Equus caballus]	1308	3689	1	1	1	778.94	1555.87	2	1555.87	0	0	65.36	0.00019	R	SLILLDLSYNHLR	K			Spectrum6345 scans: 8266,
7	gi|126352682|NP_001075246.1|	fibromodulin [Equus caballus]	1308	3690	1	1	1	778.94	1555.87	2	1555.87	0	0	56.46	0.0015	R	SLILLDLSYNHLR	K			Spectrum5744 scans: 7559,
7	gi|126352682|NP_001075246.1|	fibromodulin [Equus caballus]	1308	3691	1	1	1	778.94	1555.87	2	1555.87	0	0	62.59	0.00036	R	SLILLDLSYNHLR	K			Spectrum6018 scans: 7879,
7	gi|126352682|NP_001075246.1|	fibromodulin [Equus caballus]	1308	3692	1	1	1	519.63	1555.87	3	1555.87	0	0	42.91	0.034	R	SLILLDLSYNHLR	K			Spectrum6330 scans: 8249,
7	gi|126352682|NP_001075246.1|	fibromodulin [Equus caballus]	1308	3693	1	1	1	778.94	1555.87	2	1555.87	0	0	69.76	6.4e-05	R	SLILLDLSYNHLR	K			Spectrum6142 scans: 8028,
7	gi|126352682|NP_001075246.1|	fibromodulin [Equus caballus]	1308	3694	1	1	1	778.94	1555.87	2	1555.87	0	0	56.22	0.0014	R	SLILLDLSYNHLR	K			Spectrum6421 scans: 8353,
7	gi|126352682|NP_001075246.1|	fibromodulin [Equus caballus]	1308	3695	1	1	1	519.63	1555.87	3	1555.87	0	0	33.87	0.24	R	SLILLDLSYNHLR	K			Spectrum6405 scans: 8335,
7	gi|126352682|NP_001075246.1|	fibromodulin [Equus caballus]	1308	3696	1	1	1	519.63	1555.87	3	1555.87	0	0	42.26	0.035	R	SLILLDLSYNHLR	K			Spectrum5990 scans: 7848,
7	gi|126352682|NP_001075246.1|	fibromodulin [Equus caballus]	1308	4213	1	1	1	873.93	1745.84	2	1745.84	0	0	78.1	1.6e-05	L	YLQHNEIQEVGSAMK	G			Spectrum2748 scans: 4229,
7	gi|126352682|NP_001075246.1|	fibromodulin [Equus caballus]	1308	4619	1	1	1	910.93	1819.85	2	1819.85	0	0	95.57	2.4e-07	F	SISSFCTVVDVMNFSK	L			Spectrum5078 scans: 6804,
7	gi|126352682|NP_001075246.1|	fibromodulin [Equus caballus]	1308	4620	1	1	1	910.93	1819.85	2	1819.85	0	0	86.06	2.2e-06	F	SISSFCTVVDVMNFSK	L			Spectrum5310 scans: 7067,
7	gi|126352682|NP_001075246.1|	fibromodulin [Equus caballus]	1308	4621	1	1	1	910.93	1819.85	2	1819.85	0	0	110.71	7.7e-09	F	SISSFCTVVDVMNFSK	L			Spectrum5164 scans: 6902,
7	gi|126352682|NP_001075246.1|	fibromodulin [Equus caballus]	1308	4717	1	1	1	924.43	1846.85	2	1846.85	0	0	16.43	18	R	INEFSISSFCTVVDVM	N			Spectrum5918 scans: 7759,
7	gi|126352682|NP_001075246.1|	fibromodulin [Equus caballus]	1308	5000	1	1	1	969.86	1937.7	2	1937.71	0	0	42.01	0.0014	R	DCPQECDCPPNFPTAM	Y			Spectrum3800 scans: 5377,
7	gi|126352682|NP_001075246.1|	fibromodulin [Equus caballus]	1308	5039	1	0	0	978.02	1954.02	2	1954.03	0	0	74.24	4e-05	K	IPPVNTNLENLYLQGNR	I			Spectrum4032 scans: 5630,
7	gi|126352682|NP_001075246.1|	fibromodulin [Equus caballus]	1308	5040	1	0	0	652.35	1954.03	3	1954.03	0	0	47.89	0.017	K	IPPVNTNLENLYLQGNR	I			Spectrum4138 scans: 5745,
7	gi|126352682|NP_001075246.1|	fibromodulin [Equus caballus]	1308	5041	1	0	0	978.02	1954.03	2	1954.03	0	0	96.77	2.2e-07	K	IPPVNTNLENLYLQGNR	I			Spectrum4114 scans: 5719,
7	gi|126352682|NP_001075246.1|	fibromodulin [Equus caballus]	1308	5042	1	0	0	652.35	1954.03	3	1954.03	0	0	40.48	0.094	K	IPPVNTNLENLYLQGNR	I			Spectrum4037 scans: 5636,
7	gi|126352682|NP_001075246.1|	fibromodulin [Equus caballus]	1308	5043	1	0	0	978.02	1954.03	2	1954.03	0	0	31.18	0.76	K	IPPVNTNLENLYLQGNR	I			Spectrum4239 scans: 5856,
7	gi|126352682|NP_001075246.1|	fibromodulin [Equus caballus]	1308	5402	1	1	1	1051.39	2100.77	2	2100.77	0	0	57.84	3.4e-05	R	DCPQECDCPPNFPTAMY	C			Spectrum4168 scans: 5777,
7	gi|126352682|NP_001075246.1|	fibromodulin [Equus caballus]	1308	5403	1	1	1	1051.39	2100.77	2	2100.77	0	0	64.75	6.9e-06	R	DCPQECDCPPNFPTAMY	C			Spectrum4248 scans: 5867,
7	gi|126352682|NP_001075246.1|	fibromodulin [Equus caballus]	1308	6237	1	1	1	1136.07	2270.12	2	2270.12	0	0	27.05	2.6	K	VPDGLPSALEQLYLEHNNVY	S			Spectrum5347 scans: 7108,
7	gi|126352682|NP_001075246.1|	fibromodulin [Equus caballus]	1308	6483	1	1	1	775.37	2323.08	3	2323.09	-0.01	0	20.52	8.4	R	INEFSISSFCTVVDVMNFSK	L			Spectrum6402 scans: 8331,
7	gi|126352682|NP_001075246.1|	fibromodulin [Equus caballus]	1308	6484	1	1	1	1162.55	2323.08	2	2323.09	0	0	86.57	2.1e-06	R	INEFSISSFCTVVDVMNFSK	L			Spectrum5826 scans: 7654,
7	gi|126352682|NP_001075246.1|	fibromodulin [Equus caballus]	1308	6485	1	1	1	1162.55	2323.09	2	2323.09	0	0	79.84	1e-05	R	INEFSISSFCTVVDVMNFSK	L			Spectrum6376 scans: 8301,
7	gi|126352682|NP_001075246.1|	fibromodulin [Equus caballus]	1308	6486	1	1	1	1162.55	2323.09	2	2323.09	0	0	79.03	1.2e-05	R	INEFSISSFCTVVDVMNFSK	L			Spectrum6132 scans: 8015,
7	gi|126352682|NP_001075246.1|	fibromodulin [Equus caballus]	1308	6487	1	1	1	1162.55	2323.09	2	2323.09	0	0	92.94	5.1e-07	R	INEFSISSFCTVVDVMNFSK	L			Spectrum6443 scans: 8378,
7	gi|126352682|NP_001075246.1|	fibromodulin [Equus caballus]	1308	6488	1	1	1	1162.55	2323.09	2	2323.09	0	0	55.31	0.003	R	INEFSISSFCTVVDVMNFSK	L			Spectrum5979 scans: 7833,
7	gi|126352682|NP_001075246.1|	fibromodulin [Equus caballus]	1308	6489	1	1	1	1162.55	2323.09	2	2323.09	0	0	48.71	0.014	R	INEFSISSFCTVVDVMNFSK	L			Spectrum5895 scans: 7734,
7	gi|126352682|NP_001075246.1|	fibromodulin [Equus caballus]	1308	6628	1	1	1	800.41	2398.21	3	2398.22	0	0	4.15	540	R	KVPDGLPSALEQLYLEHNNVY	S			Spectrum5647 scans: 7447,
7	gi|126352682|NP_001075246.1|	fibromodulin [Equus caballus]	1308	6629	1	1	1	800.41	2398.21	3	2398.22	0	0	15.36	41	R	KVPDGLPSALEQLYLEHNNVY	S			Spectrum5721 scans: 7533,
7	gi|126352682|NP_001075246.1|	fibromodulin [Equus caballus]	1308	6630	1	1	1	800.41	2398.21	3	2398.22	0	0	12.21	85	R	KVPDGLPSALEQLYLEHNNVY	S			Spectrum6245 scans: 8152,
7	gi|126352682|NP_001075246.1|	fibromodulin [Equus caballus]	1308	6631	1	1	1	800.41	2398.22	3	2398.22	0	0	9.77	150	R	KVPDGLPSALEQLYLEHNNVY	S			Spectrum5792 scans: 7614,
7	gi|126352682|NP_001075246.1|	fibromodulin [Equus caballus]	1308	6633	1	1	1	800.41	2398.22	3	2398.22	0	0	16.79	29	R	KVPDGLPSALEQLYLEHNNVY	S			Spectrum6183 scans: 8077,
7	gi|126352682|NP_001075246.1|	fibromodulin [Equus caballus]	1308	6634	1	1	1	800.41	2398.22	3	2398.22	0	0	23.67	6	R	KVPDGLPSALEQLYLEHNNVY	S			Spectrum6120 scans: 8001,
7	gi|126352682|NP_001075246.1|	fibromodulin [Equus caballus]	1308	6635	1	1	1	800.41	2398.22	3	2398.22	0	0	21.23	10	R	KVPDGLPSALEQLYLEHNNVY	S			Spectrum5930 scans: 7774,
7	gi|126352682|NP_001075246.1|	fibromodulin [Equus caballus]	1308	6639	1	1	1	800.41	2398.22	3	2398.22	0	0	17.4	25	R	KVPDGLPSALEQLYLEHNNVY	S			Spectrum6321 scans: 8238,
7	gi|126352682|NP_001075246.1|	fibromodulin [Equus caballus]	1308	6641	1	1	1	800.41	2398.22	3	2398.22	0	0	9.43	160	R	KVPDGLPSALEQLYLEHNNVY	S			Spectrum5859 scans: 7692,
7	gi|126352682|NP_001075246.1|	fibromodulin [Equus caballus]	1308	6642	1	1	1	800.41	2398.22	3	2398.22	0	0	15.58	38	R	KVPDGLPSALEQLYLEHNNVY	S			Spectrum6060 scans: 7928,
7	gi|126352682|NP_001075246.1|	fibromodulin [Equus caballus]	1308	6644	1	1	1	800.41	2398.22	3	2398.22	0	0	12.73	77	R	KVPDGLPSALEQLYLEHNNVY	S			Spectrum5991 scans: 7849,
7	gi|126352682|NP_001075246.1|	fibromodulin [Equus caballus]	1308	6837	1	1	1	882.99	2645.96	3	2645.97	-0.01	0	53.33	5.6e-05	R	DCPQECDCPPNFPTAMYCDNR	N			Spectrum3365 scans: 4899,
7	gi|126352682|NP_001075246.1|	fibromodulin [Equus caballus]	1308	6838	1	1	1	1323.99	2645.97	2	2645.97	0	0	41.81	0.00096	R	DCPQECDCPPNFPTAMYCDNR	N			Spectrum3369 scans: 4903,
7	gi|126352682|NP_001075246.1|	fibromodulin [Equus caballus]	1308	6839	1	1	1	1323.99	2645.97	2	2645.97	0	0	57.77	2.5e-05	R	DCPQECDCPPNFPTAMYCDNR	N			Spectrum3478 scans: 5021,
7	gi|126352682|NP_001075246.1|	fibromodulin [Equus caballus]	1308	7035	1	1	1	1016.5	3046.48	3	3046.49	-0.01	0	12.51	87	R	KVPDGLPSALEQLYLEHNNVYSVPDSY	F			Spectrum5947 scans: 7794,
7	gi|126352682|NP_001075246.1|	fibromodulin [Equus caballus]	1308	7036	1	1	1	1016.5	3046.48	3	3046.49	-0.01	0	7.75	260	R	KVPDGLPSALEQLYLEHNNVYSVPDSY	F			Spectrum5856 scans: 7688,
7	gi|126352682|NP_001075246.1|	fibromodulin [Equus caballus]	1308	7037	3	1	1	1016.5	3046.49	3	3046.49	0	0	10.96	130	R	KVPDGLPSALEQLYLEHNNVYSVPDSY	F			Spectrum6049 scans: 7914,
7	gi|126352682|NP_001075246.1|	fibromodulin [Equus caballus]	1308	7038	1	1	1	1016.51	3046.5	3	3046.49	0	0	8.88	210	R	KVPDGLPSALEQLYLEHNNVYSVPDSY	F			Spectrum5756 scans: 7572,
7	gi|126352682|NP_001075246.1|	fibromodulin [Equus caballus]	1308	7039	4	1	1	1016.51	3046.5	3	3046.49	0.01	0	7.9	260	R	KVPDGLPSALEQLYLEHNNVYSVPDSY	F			Spectrum5871 scans: 7706,
8	gi|194212019|XP_001504460.2|	PREDICTED: keratin, type II cytoskeletal 6B-like [Equus caballus]	1228	17	1	0	0	401.72	801.43	2	801.43	0	0	31.56	0.64	E	EREQIK	T			Spectrum236 scans: 1453,
8	gi|194212019|XP_001504460.2|	PREDICTED: keratin, type II cytoskeletal 6B-like [Equus caballus]	1228	79	9	1	0	408.25	814.49	2	814.49	0	0	16.18	10	N	KVELQAK	V			Spectrum760 scans: 2025,
8	gi|194212019|XP_001504460.2|	PREDICTED: keratin, type II cytoskeletal 6B-like [Equus caballus]	1228	125	1	1	0	414.22	826.42	2	826.42	0	0	35.69	0.16	R	SEIDHVK	K			Spectrum628 scans: 1882,
8	gi|194212019|XP_001504460.2|	PREDICTED: keratin, type II cytoskeletal 6B-like [Equus caballus]	1228	127	1	0	0	414.22	826.42	2	826.42	0	0	34.8	0.22	K	FASFIDK	V			Spectrum3022 scans: 4525,
8	gi|194212019|XP_001504460.2|	PREDICTED: keratin, type II cytoskeletal 6B-like [Equus caballus]	1228	242	1	1	0	430.73	859.44	2	859.44	0	0	27.34	1.7	Q	EISEINR	M			Spectrum1375 scans: 2704,
8	gi|194212019|XP_001504460.2|	PREDICTED: keratin, type II cytoskeletal 6B-like [Equus caballus]	1228	337	1	0	0	437.22	872.43	2	872.44	0	0	27.03	1.5	T	AIADAEQR	G			Spectrum632 scans: 1886,
8	gi|194212019|XP_001504460.2|	PREDICTED: keratin, type II cytoskeletal 6B-like [Equus caballus]	1228	437	1	0	0	453.74	905.46	2	905.46	0	0	45.05	0.026	R	FLEQQNK	V			Spectrum1170 scans: 2480,
8	gi|194212019|XP_001504460.2|	PREDICTED: keratin, type II cytoskeletal 6B-like [Equus caballus]	1228	586	1	0	0	469.75	937.49	2	937.49	0	0	35.86	0.15	R	SLYNLGGSK	R			Spectrum2418 scans: 3861,
8	gi|194212019|XP_001504460.2|	PREDICTED: keratin, type II cytoskeletal 6B-like [Equus caballus]	1228	927	1	0	0	503.24	1004.46	2	1004.46	0	0	33.36	0.31	K	LLEGEECR	L			Spectrum1276 scans: 2596,
8	gi|194212019|XP_001504460.2|	PREDICTED: keratin, type II cytoskeletal 6B-like [Equus caballus]	1228	985	3	1	0	509.28	1016.55	2	1016.55	0	0	22.69	4.2	W	TLLQEQGTK	T			Spectrum1622 scans: 2975,
8	gi|194212019|XP_001504460.2|	PREDICTED: keratin, type II cytoskeletal 6B-like [Equus caballus]	1228	1030	1	0	0	513.73	1025.45	2	1025.45	0	0	53.51	0.0021	K	DVDAAYMNK	V			Spectrum1599 scans: 2950,
8	gi|194212019|XP_001504460.2|	PREDICTED: keratin, type II cytoskeletal 6B-like [Equus caballus]	1228	1391	1	1	0	554.27	1106.54	2	1106.54	0	0	40.38	0.084	K	AQYEEIAQR	S			Spectrum1548 scans: 2895,
8	gi|194212019|XP_001504460.2|	PREDICTED: keratin, type II cytoskeletal 6B-like [Equus caballus]	1228	1392	1	1	0	554.28	1106.54	2	1106.54	0	0	49.53	0.01	K	AQYEEIAQR	S			Spectrum1458 scans: 2794,
8	gi|194212019|XP_001504460.2|	PREDICTED: keratin, type II cytoskeletal 6B-like [Equus caballus]	1228	1564	1	0	0	567.28	1132.55	2	1132.55	0	0	38.32	0.14	R	KLLEGEECR	L			Spectrum1185 scans: 2497,
8	gi|194212019|XP_001504460.2|	PREDICTED: keratin, type II cytoskeletal 6B-like [Equus caballus]	1228	1565	1	0	0	567.29	1132.56	2	1132.55	0	0	46.01	0.023	R	KLLEGEECR	L			Spectrum1294 scans: 2615,
8	gi|194212019|XP_001504460.2|	PREDICTED: keratin, type II cytoskeletal 6B-like [Equus caballus]	1228	1733	8	0	0	578.27	1154.53	2	1154.53	0	0	12.59	36	D	VDAAYMNKVE	L	Oxidation (M)	0.0000010000.0	Spectrum1391 scans: 2722,
8	gi|194212019|XP_001504460.2|	PREDICTED: keratin, type II cytoskeletal 6B-like [Equus caballus]	1228	1788	1	1	0	583.3	1164.58	2	1164.58	0	0	56.69	0.0019	K	YEELQVTAGR	H			Spectrum2218 scans: 3642,
8	gi|194212019|XP_001504460.2|	PREDICTED: keratin, type II cytoskeletal 6B-like [Equus caballus]	1228	1924	1	1	0	591.28	1180.54	2	1180.54	0	0	61.12	0.00056	R	GMQDLVEDFK	N			Spectrum4127 scans: 5733,
8	gi|194212019|XP_001504460.2|	PREDICTED: keratin, type II cytoskeletal 6B-like [Equus caballus]	1228	1989	1	0	0	599.33	1196.65	2	1196.65	0	0	27.66	1.1	L	NLQIDPTIQR	V			Spectrum2776 scans: 4260,
8	gi|194212019|XP_001504460.2|	PREDICTED: keratin, type II cytoskeletal 6B-like [Equus caballus]	1228	2020	1	1	0	602.32	1202.63	2	1202.63	0	0	46.64	0.021	K	WTLLQEQGTK	T			Spectrum3469 scans: 5012,
8	gi|194212019|XP_001504460.2|	PREDICTED: keratin, type II cytoskeletal 6B-like [Equus caballus]	1228	2110	1	1	0	611.82	1221.62	2	1221.62	0	0	32.9	0.37	R	TAAENEFVTLK	K			Spectrum3113 scans: 4628,
8	gi|194212019|XP_001504460.2|	PREDICTED: keratin, type II cytoskeletal 6B-like [Equus caballus]	1228	2111	1	1	0	611.82	1221.62	2	1221.62	0	0	69.41	0.0001	R	TAAENEFVTLK	K			Spectrum3024 scans: 4527,
8	gi|194212019|XP_001504460.2|	PREDICTED: keratin, type II cytoskeletal 6B-like [Equus caballus]	1228	2291	1	0	0	632.35	1262.68	2	1262.69	0	0	69.24	7.9e-05	K	LALDVEIATYR	K			Spectrum6310 scans: 8225,
8	gi|194212019|XP_001504460.2|	PREDICTED: keratin, type II cytoskeletal 6B-like [Equus caballus]	1228	2292	1	0	0	632.35	1262.68	2	1262.69	0	0	38.88	0.087	K	LALDVEIATYR	K			Spectrum6013 scans: 7873,
8	gi|194212019|XP_001504460.2|	PREDICTED: keratin, type II cytoskeletal 6B-like [Equus caballus]	1228	2293	1	0	0	632.35	1262.68	2	1262.69	0	0	51.95	0.0042	K	LALDVEIATYR	K			Spectrum5839 scans: 7668,
8	gi|194212019|XP_001504460.2|	PREDICTED: keratin, type II cytoskeletal 6B-like [Equus caballus]	1228	2294	1	0	0	632.35	1262.69	2	1262.69	0	0	45.01	0.024	K	LALDVEIATYR	K			Spectrum5341 scans: 7102,
8	gi|194212019|XP_001504460.2|	PREDICTED: keratin, type II cytoskeletal 6B-like [Equus caballus]	1228	2295	1	0	0	632.35	1262.69	2	1262.69	0	0	52.83	0.0036	K	LALDVEIATYR	K			Spectrum4672 scans: 6344,
8	gi|194212019|XP_001504460.2|	PREDICTED: keratin, type II cytoskeletal 6B-like [Equus caballus]	1228	2296	1	0	0	632.35	1262.69	2	1262.69	0	0	48.36	0.01	K	LALDVEIATYR	K			Spectrum6159 scans: 8047,
8	gi|194212019|XP_001504460.2|	PREDICTED: keratin, type II cytoskeletal 6B-like [Equus caballus]	1228	2297	1	0	0	632.35	1262.69	2	1262.69	0	0	75.75	1.8e-05	K	LALDVEIATYR	K			Spectrum4363 scans: 5993,
8	gi|194212019|XP_001504460.2|	PREDICTED: keratin, type II cytoskeletal 6B-like [Equus caballus]	1228	2298	1	0	0	632.35	1262.69	2	1262.69	0	0	68.55	9.6e-05	K	LALDVEIATYR	K			Spectrum5209 scans: 6952,
8	gi|194212019|XP_001504460.2|	PREDICTED: keratin, type II cytoskeletal 6B-like [Equus caballus]	1228	2299	1	0	0	632.35	1262.69	2	1262.69	0	0	68.92	8.8e-05	K	LALDVEIATYR	K			Spectrum4771 scans: 6455,
8	gi|194212019|XP_001504460.2|	PREDICTED: keratin, type II cytoskeletal 6B-like [Equus caballus]	1228	2300	1	0	0	632.35	1262.69	2	1262.69	0	0	69.33	8e-05	K	LALDVEIATYR	K			Spectrum4449 scans: 6090,
8	gi|194212019|XP_001504460.2|	PREDICTED: keratin, type II cytoskeletal 6B-like [Equus caballus]	1228	2301	1	0	0	632.35	1262.69	2	1262.69	0	0	75.64	1.9e-05	K	LALDVEIATYR	K			Spectrum4267 scans: 5887,
8	gi|194212019|XP_001504460.2|	PREDICTED: keratin, type II cytoskeletal 6B-like [Equus caballus]	1228	2302	1	0	0	632.35	1262.69	2	1262.69	0	0	59	0.00087	K	LALDVEIATYR	K			Spectrum4884 scans: 6583,
8	gi|194212019|XP_001504460.2|	PREDICTED: keratin, type II cytoskeletal 6B-like [Equus caballus]	1228	2303	1	0	0	632.35	1262.69	2	1262.69	0	0	55.08	0.0022	K	LALDVEIATYR	K			Spectrum4177 scans: 5786,
8	gi|194212019|XP_001504460.2|	PREDICTED: keratin, type II cytoskeletal 6B-like [Equus caballus]	1228	2304	1	0	0	632.35	1262.69	2	1262.69	0	0	51.97	0.0044	K	LALDVEIATYR	K			Spectrum6455 scans: 8392,
8	gi|194212019|XP_001504460.2|	PREDICTED: keratin, type II cytoskeletal 6B-like [Equus caballus]	1228	2305	1	0	0	632.35	1262.69	2	1262.69	0	0	72.47	3.9e-05	K	LALDVEIATYR	K			Spectrum4526 scans: 6179,
8	gi|194212019|XP_001504460.2|	PREDICTED: keratin, type II cytoskeletal 6B-like [Equus caballus]	1228	2306	1	0	0	632.35	1262.69	2	1262.69	0	0	48.3	0.01	K	LALDVEIATYR	K			Spectrum5453 scans: 7227,
8	gi|194212019|XP_001504460.2|	PREDICTED: keratin, type II cytoskeletal 6B-like [Equus caballus]	1228	2307	1	0	0	632.35	1262.69	2	1262.69	0	0	52.48	0.0039	K	LALDVEIATYR	K			Spectrum5725 scans: 7537,
8	gi|194212019|XP_001504460.2|	PREDICTED: keratin, type II cytoskeletal 6B-like [Equus caballus]	1228	2308	1	0	0	632.35	1262.69	2	1262.69	0	0	52.96	0.0033	K	LALDVEIATYR	K			Spectrum6072 scans: 7943,
8	gi|194212019|XP_001504460.2|	PREDICTED: keratin, type II cytoskeletal 6B-like [Equus caballus]	1228	2309	1	0	0	632.35	1262.69	2	1262.69	0	0	68.94	8.3e-05	K	LALDVEIATYR	K			Spectrum4979 scans: 6688,
8	gi|194212019|XP_001504460.2|	PREDICTED: keratin, type II cytoskeletal 6B-like [Equus caballus]	1228	2310	1	0	0	632.35	1262.69	2	1262.69	0	0	28.98	0.85	K	LALDVEIATYR	K			Spectrum6877 scans: 9101,
8	gi|194212019|XP_001504460.2|	PREDICTED: keratin, type II cytoskeletal 6B-like [Equus caballus]	1228	2311	1	0	0	632.35	1262.69	2	1262.69	0	0	69.49	7.3e-05	K	LALDVEIATYR	K			Spectrum6383 scans: 8309,
8	gi|194212019|XP_001504460.2|	PREDICTED: keratin, type II cytoskeletal 6B-like [Equus caballus]	1228	2312	1	0	0	632.35	1262.69	2	1262.69	0	0	40.84	0.053	K	LALDVEIATYR	K			Spectrum6230 scans: 8134,
8	gi|194212019|XP_001504460.2|	PREDICTED: keratin, type II cytoskeletal 6B-like [Equus caballus]	1228	2533	1	0	0	651.86	1301.71	2	1301.71	0	0	47.46	0.014	R	SLDLDSIIAEVK	A			Spectrum6219 scans: 8121,
8	gi|194212019|XP_001504460.2|	PREDICTED: keratin, type II cytoskeletal 6B-like [Equus caballus]	1228	2534	1	0	0	434.91	1301.71	3	1301.71	0	0	52.23	0.0048	R	SLDLDSIIAEVK	A			Spectrum5138 scans: 6871,
8	gi|194212019|XP_001504460.2|	PREDICTED: keratin, type II cytoskeletal 6B-like [Equus caballus]	1228	2535	1	0	0	651.86	1301.71	2	1301.71	0	0	48.62	0.011	R	SLDLDSIIAEVK	A			Spectrum5803 scans: 7626,
8	gi|194212019|XP_001504460.2|	PREDICTED: keratin, type II cytoskeletal 6B-like [Equus caballus]	1228	2536	1	0	0	651.86	1301.71	2	1301.71	0	0	54.15	0.0033	R	SLDLDSIIAEVK	A			Spectrum6500 scans: 8445,
8	gi|194212019|XP_001504460.2|	PREDICTED: keratin, type II cytoskeletal 6B-like [Equus caballus]	1228	2537	1	0	0	651.86	1301.71	2	1301.71	0	0	65.41	0.00025	R	SLDLDSIIAEVK	A			Spectrum5728 scans: 7540,
8	gi|194212019|XP_001504460.2|	PREDICTED: keratin, type II cytoskeletal 6B-like [Equus caballus]	1228	2538	1	0	0	651.86	1301.71	2	1301.71	0	0	51.28	0.0057	R	SLDLDSIIAEVK	A			Spectrum5571 scans: 7362,
8	gi|194212019|XP_001504460.2|	PREDICTED: keratin, type II cytoskeletal 6B-like [Equus caballus]	1228	2539	1	0	0	651.86	1301.71	2	1301.71	0	0	41.69	0.056	R	SLDLDSIIAEVK	A			Spectrum6083 scans: 7957,
8	gi|194212019|XP_001504460.2|	PREDICTED: keratin, type II cytoskeletal 6B-like [Equus caballus]	1228	2540	1	0	0	651.86	1301.71	2	1301.71	0	0	50.31	0.0076	R	SLDLDSIIAEVK	A			Spectrum6636 scans: 8675,
8	gi|194212019|XP_001504460.2|	PREDICTED: keratin, type II cytoskeletal 6B-like [Equus caballus]	1228	2541	1	0	0	651.86	1301.71	2	1301.71	0	0	47.76	0.014	R	SLDLDSIIAEVK	A			Spectrum5942 scans: 7788,
8	gi|194212019|XP_001504460.2|	PREDICTED: keratin, type II cytoskeletal 6B-like [Equus caballus]	1228	2542	1	0	0	651.86	1301.71	2	1301.71	0	0	58.05	0.0013	R	SLDLDSIIAEVK	A			Spectrum5417 scans: 7187,
8	gi|194212019|XP_001504460.2|	PREDICTED: keratin, type II cytoskeletal 6B-like [Equus caballus]	1228	2543	1	0	0	651.86	1301.71	2	1301.71	0	0	33.3	0.38	R	SLDLDSIIAEVK	A			Spectrum7164 scans: 9662,
8	gi|194212019|XP_001504460.2|	PREDICTED: keratin, type II cytoskeletal 6B-like [Equus caballus]	1228	2544	1	0	0	651.86	1301.71	2	1301.71	0	0	88.56	1.1e-06	R	SLDLDSIIAEVK	A			Spectrum5172 scans: 6911,
8	gi|194212019|XP_001504460.2|	PREDICTED: keratin, type II cytoskeletal 6B-like [Equus caballus]	1228	2545	1	0	0	651.86	1301.71	2	1301.71	0	0	74.9	2.6e-05	R	SLDLDSIIAEVK	A			Spectrum5250 scans: 6999,
8	gi|194212019|XP_001504460.2|	PREDICTED: keratin, type II cytoskeletal 6B-like [Equus caballus]	1228	2546	1	0	0	651.86	1301.71	2	1301.71	0	0	39.58	0.088	R	SLDLDSIIAEVK	A			Spectrum6020 scans: 7881,
8	gi|194212019|XP_001504460.2|	PREDICTED: keratin, type II cytoskeletal 6B-like [Equus caballus]	1228	2547	1	0	0	651.86	1301.71	2	1301.71	0	0	83.73	3.4e-06	R	SLDLDSIIAEVK	A			Spectrum5095 scans: 6823,
8	gi|194212019|XP_001504460.2|	PREDICTED: keratin, type II cytoskeletal 6B-like [Equus caballus]	1228	2548	1	0	0	651.86	1301.71	2	1301.71	0	0	57.35	0.0015	R	SLDLDSIIAEVK	A			Spectrum6143 scans: 8029,
8	gi|194212019|XP_001504460.2|	PREDICTED: keratin, type II cytoskeletal 6B-like [Equus caballus]	1228	2549	1	0	0	651.86	1301.71	2	1301.71	0	0	45.24	0.024	R	SLDLDSIIAEVK	A			Spectrum5872 scans: 7707,
8	gi|194212019|XP_001504460.2|	PREDICTED: keratin, type II cytoskeletal 6B-like [Equus caballus]	1228	2550	1	0	0	651.86	1301.71	2	1301.71	0	0	43.13	0.039	R	SLDLDSIIAEVK	A			Spectrum5498 scans: 7278,
8	gi|194212019|XP_001504460.2|	PREDICTED: keratin, type II cytoskeletal 6B-like [Equus caballus]	1228	2551	1	0	0	651.86	1301.71	2	1301.71	0	0	47.31	0.015	R	SLDLDSIIAEVK	A			Spectrum5338 scans: 7099,
8	gi|194212019|XP_001504460.2|	PREDICTED: keratin, type II cytoskeletal 6B-like [Equus caballus]	1228	2552	1	0	0	651.86	1301.71	2	1301.71	0	0	46.85	0.016	R	SLDLDSIIAEVK	A			Spectrum5649 scans: 7449,
8	gi|194212019|XP_001504460.2|	PREDICTED: keratin, type II cytoskeletal 6B-like [Equus caballus]	1228	2553	1	0	0	651.86	1301.71	2	1301.71	0	0	41.09	0.06	R	SLDLDSIIAEVK	A			Spectrum7205 scans: 9748,
8	gi|194212019|XP_001504460.2|	PREDICTED: keratin, type II cytoskeletal 6B-like [Equus caballus]	1228	2554	1	0	0	651.86	1301.71	2	1301.71	0	0	39.02	0.097	R	SLDLDSIIAEVK	A			Spectrum7013 scans: 9328,
8	gi|194212019|XP_001504460.2|	PREDICTED: keratin, type II cytoskeletal 6B-like [Equus caballus]	1228	2555	1	0	0	651.86	1301.71	2	1301.71	0.01	0	41.9	0.046	R	SLDLDSIIAEVK	A			Spectrum7098 scans: 9515,
8	gi|194212019|XP_001504460.2|	PREDICTED: keratin, type II cytoskeletal 6B-like [Equus caballus]	1228	2733	9	1	0	665.32	1328.62	2	1328.62	0	0	5.02	210	Y	GGSGFPVCPPGGIQ	E			Spectrum306 scans: 1531,
8	gi|194212019|XP_001504460.2|	PREDICTED: keratin, type II cytoskeletal 6B-like [Equus caballus]	1228	2823	1	1	0	675.87	1349.72	2	1349.72	0	0	33.62	0.36	R	TAAENEFVTLKK	D			Spectrum2375 scans: 3814,
8	gi|194212019|XP_001504460.2|	PREDICTED: keratin, type II cytoskeletal 6B-like [Equus caballus]	1228	3191	1	1	1	712.82	1423.63	2	1423.63	0	0	70.31	4.5e-05	R	GSGGLGGACGGAGFGSR	S			Spectrum2007 scans: 3411,
8	gi|194212019|XP_001504460.2|	PREDICTED: keratin, type II cytoskeletal 6B-like [Equus caballus]	1228	3498	3	1	0	753.92	1505.83	2	1505.82	0.01	0	6.3	140	K	RTAAENEFVTLKK	D			Spectrum3847 scans: 5428,
8	gi|194212019|XP_001504460.2|	PREDICTED: keratin, type II cytoskeletal 6B-like [Equus caballus]	1228	4371	4	1	0	887.93	1773.85	2	1773.83	0.02	0	6.69	200	T	HISDTSVVLSMDNNRS	L			Spectrum3244 scans: 4769,
8	gi|194212019|XP_001504460.2|	PREDICTED: keratin, type II cytoskeletal 6B-like [Equus caballus]	1228	4833	1	0	0	630.99	1889.96	3	1889.96	0	0	44.88	0.039	R	QNLEPLFEQYINNLR	R			Spectrum5569 scans: 7360,
8	gi|194212019|XP_001504460.2|	PREDICTED: keratin, type II cytoskeletal 6B-like [Equus caballus]	1228	4834	1	0	0	945.99	1889.96	2	1889.96	0	0	48.07	0.019	R	QNLEPLFEQYINNLR	R			Spectrum5638 scans: 7437,
8	gi|194212019|XP_001504460.2|	PREDICTED: keratin, type II cytoskeletal 6B-like [Equus caballus]	1228	4835	1	0	0	945.99	1889.96	2	1889.96	0	0	67.94	0.0002	R	QNLEPLFEQYINNLR	R			Spectrum5552 scans: 7341,
8	gi|194212019|XP_001504460.2|	PREDICTED: keratin, type II cytoskeletal 6B-like [Equus caballus]	1228	4836	1	0	0	631	1889.96	3	1889.96	0	0	45.66	0.033	R	QNLEPLFEQYINNLR	R			Spectrum5495 scans: 7275,
8	gi|194212019|XP_001504460.2|	PREDICTED: keratin, type II cytoskeletal 6B-like [Equus caballus]	1228	4837	1	0	0	945.99	1889.97	2	1889.96	0	0	58.77	0.0016	R	QNLEPLFEQYINNLR	R			Spectrum5485 scans: 7263,
8	gi|194212019|XP_001504460.2|	PREDICTED: keratin, type II cytoskeletal 6B-like [Equus caballus]	1228	5956	6	1	1	551.01	2200	4	2199.98	0.01	0	4.81	230	S	YSYGSGIGGGFSSGSGRGIGSGFS	S			Spectrum4323 scans: 5948,
8	gi|194212019|XP_001504460.2|	PREDICTED: keratin, type II cytoskeletal 6B-like [Equus caballus]	1228	5967	3	1	1	551.01	2200	4	2199.98	0.01	0	5.63	190	S	YSYGSGIGGGFSSGSGRGIGSGFS	S			Spectrum4719 scans: 6397,
8	gi|194212019|XP_001504460.2|	PREDICTED: keratin, type II cytoskeletal 6B-like [Equus caballus]	1228	7032	2	1	0	1013.47	3037.4	3	3037.42	-0.02	0	5.83	240	R	AEAESWYQSKYEELQVTAGRHGDDLR	N			Spectrum4755 scans: 6437,
9	gi|149714759|XP_001504463.1|	PREDICTED: keratin, type II cytoskeletal 6B-like [Equus caballus]	1187	17	1	0	0	401.72	801.43	2	801.43	0	0	31.56	0.64	E	EREQIK	T			Spectrum236 scans: 1453,
9	gi|149714759|XP_001504463.1|	PREDICTED: keratin, type II cytoskeletal 6B-like [Equus caballus]	1187	79	9	0	0	408.25	814.49	2	814.49	0	0	16.18	10	N	KVELQAK	V			Spectrum760 scans: 2025,
9	gi|149714759|XP_001504463.1|	PREDICTED: keratin, type II cytoskeletal 6B-like [Equus caballus]	1187	125	1	0	0	414.22	826.42	2	826.42	0	0	35.69	0.16	R	SEIDHVK	K			Spectrum628 scans: 1882,
9	gi|149714759|XP_001504463.1|	PREDICTED: keratin, type II cytoskeletal 6B-like [Equus caballus]	1187	127	1	0	0	414.22	826.42	2	826.42	0	0	34.8	0.22	K	FASFIDK	V			Spectrum3022 scans: 4525,
9	gi|149714759|XP_001504463.1|	PREDICTED: keratin, type II cytoskeletal 6B-like [Equus caballus]	1187	242	1	0	0	430.73	859.44	2	859.44	0	0	27.34	1.7	Q	EISEINR	M			Spectrum1375 scans: 2704,
9	gi|149714759|XP_001504463.1|	PREDICTED: keratin, type II cytoskeletal 6B-like [Equus caballus]	1187	337	1	0	0	437.22	872.43	2	872.44	0	0	27.03	1.5	T	AIADAEQR	G			Spectrum632 scans: 1886,
9	gi|149714759|XP_001504463.1|	PREDICTED: keratin, type II cytoskeletal 6B-like [Equus caballus]	1187	437	1	0	0	453.74	905.46	2	905.46	0	0	45.05	0.026	R	FLEQQNK	V			Spectrum1170 scans: 2480,
9	gi|149714759|XP_001504463.1|	PREDICTED: keratin, type II cytoskeletal 6B-like [Equus caballus]	1187	586	1	0	0	469.75	937.49	2	937.49	0	0	35.86	0.15	R	SLYNLGGSK	R			Spectrum2418 scans: 3861,
9	gi|149714759|XP_001504463.1|	PREDICTED: keratin, type II cytoskeletal 6B-like [Equus caballus]	1187	927	1	0	0	503.24	1004.46	2	1004.46	0	0	33.36	0.31	K	LLEGEECR	L			Spectrum1276 scans: 2596,
9	gi|149714759|XP_001504463.1|	PREDICTED: keratin, type II cytoskeletal 6B-like [Equus caballus]	1187	985	3	0	0	509.28	1016.55	2	1016.55	0	0	22.69	4.2	W	TLLQEQGTK	T			Spectrum1622 scans: 2975,
9	gi|149714759|XP_001504463.1|	PREDICTED: keratin, type II cytoskeletal 6B-like [Equus caballus]	1187	1030	1	0	0	513.73	1025.45	2	1025.45	0	0	53.51	0.0021	K	DVDAAYMNK	V			Spectrum1599 scans: 2950,
9	gi|149714759|XP_001504463.1|	PREDICTED: keratin, type II cytoskeletal 6B-like [Equus caballus]	1187	1391	1	0	0	554.27	1106.54	2	1106.54	0	0	40.38	0.084	K	AQYEEIAQR	S			Spectrum1548 scans: 2895,
9	gi|149714759|XP_001504463.1|	PREDICTED: keratin, type II cytoskeletal 6B-like [Equus caballus]	1187	1392	1	0	0	554.28	1106.54	2	1106.54	0	0	49.53	0.01	K	AQYEEIAQR	S			Spectrum1458 scans: 2794,
9	gi|149714759|XP_001504463.1|	PREDICTED: keratin, type II cytoskeletal 6B-like [Equus caballus]	1187	1564	1	0	0	567.28	1132.55	2	1132.55	0	0	38.32	0.14	R	KLLEGEECR	L			Spectrum1185 scans: 2497,
9	gi|149714759|XP_001504463.1|	PREDICTED: keratin, type II cytoskeletal 6B-like [Equus caballus]	1187	1565	1	0	0	567.29	1132.56	2	1132.55	0	0	46.01	0.023	R	KLLEGEECR	L			Spectrum1294 scans: 2615,
9	gi|149714759|XP_001504463.1|	PREDICTED: keratin, type II cytoskeletal 6B-like [Equus caballus]	1187	1733	8	0	0	578.27	1154.53	2	1154.53	0	0	12.59	36	D	VDAAYMNKVE	L	Oxidation (M)	0.0000010000.0	Spectrum1391 scans: 2722,
9	gi|149714759|XP_001504463.1|	PREDICTED: keratin, type II cytoskeletal 6B-like [Equus caballus]	1187	1788	1	0	0	583.3	1164.58	2	1164.58	0	0	56.69	0.0019	K	YEELQVTAGR	H			Spectrum2218 scans: 3642,
9	gi|149714759|XP_001504463.1|	PREDICTED: keratin, type II cytoskeletal 6B-like [Equus caballus]	1187	1924	1	0	0	591.28	1180.54	2	1180.54	0	0	61.12	0.00056	R	GMQDLVEDFK	N			Spectrum4127 scans: 5733,
9	gi|149714759|XP_001504463.1|	PREDICTED: keratin, type II cytoskeletal 6B-like [Equus caballus]	1187	1989	1	0	0	599.33	1196.65	2	1196.65	0	0	27.66	1.1	L	NLQIDPTIQR	V			Spectrum2776 scans: 4260,
9	gi|149714759|XP_001504463.1|	PREDICTED: keratin, type II cytoskeletal 6B-like [Equus caballus]	1187	2020	1	0	0	602.32	1202.63	2	1202.63	0	0	46.64	0.021	K	WTLLQEQGTK	T			Spectrum3469 scans: 5012,
9	gi|149714759|XP_001504463.1|	PREDICTED: keratin, type II cytoskeletal 6B-like [Equus caballus]	1187	2110	1	0	0	611.82	1221.62	2	1221.62	0	0	32.9	0.37	R	TAAENEFVTLK	K			Spectrum3113 scans: 4628,
9	gi|149714759|XP_001504463.1|	PREDICTED: keratin, type II cytoskeletal 6B-like [Equus caballus]	1187	2111	1	0	0	611.82	1221.62	2	1221.62	0	0	69.41	0.0001	R	TAAENEFVTLK	K			Spectrum3024 scans: 4527,
9	gi|149714759|XP_001504463.1|	PREDICTED: keratin, type II cytoskeletal 6B-like [Equus caballus]	1187	2291	1	0	0	632.35	1262.68	2	1262.69	0	0	69.24	7.9e-05	K	LALDVEIATYR	K			Spectrum6310 scans: 8225,
9	gi|149714759|XP_001504463.1|	PREDICTED: keratin, type II cytoskeletal 6B-like [Equus caballus]	1187	2292	1	0	0	632.35	1262.68	2	1262.69	0	0	38.88	0.087	K	LALDVEIATYR	K			Spectrum6013 scans: 7873,
9	gi|149714759|XP_001504463.1|	PREDICTED: keratin, type II cytoskeletal 6B-like [Equus caballus]	1187	2293	1	0	0	632.35	1262.68	2	1262.69	0	0	51.95	0.0042	K	LALDVEIATYR	K			Spectrum5839 scans: 7668,
9	gi|149714759|XP_001504463.1|	PREDICTED: keratin, type II cytoskeletal 6B-like [Equus caballus]	1187	2294	1	0	0	632.35	1262.69	2	1262.69	0	0	45.01	0.024	K	LALDVEIATYR	K			Spectrum5341 scans: 7102,
9	gi|149714759|XP_001504463.1|	PREDICTED: keratin, type II cytoskeletal 6B-like [Equus caballus]	1187	2295	1	0	0	632.35	1262.69	2	1262.69	0	0	52.83	0.0036	K	LALDVEIATYR	K			Spectrum4672 scans: 6344,
9	gi|149714759|XP_001504463.1|	PREDICTED: keratin, type II cytoskeletal 6B-like [Equus caballus]	1187	2296	1	0	0	632.35	1262.69	2	1262.69	0	0	48.36	0.01	K	LALDVEIATYR	K			Spectrum6159 scans: 8047,
9	gi|149714759|XP_001504463.1|	PREDICTED: keratin, type II cytoskeletal 6B-like [Equus caballus]	1187	2297	1	0	0	632.35	1262.69	2	1262.69	0	0	75.75	1.8e-05	K	LALDVEIATYR	K			Spectrum4363 scans: 5993,
9	gi|149714759|XP_001504463.1|	PREDICTED: keratin, type II cytoskeletal 6B-like [Equus caballus]	1187	2298	1	0	0	632.35	1262.69	2	1262.69	0	0	68.55	9.6e-05	K	LALDVEIATYR	K			Spectrum5209 scans: 6952,
9	gi|149714759|XP_001504463.1|	PREDICTED: keratin, type II cytoskeletal 6B-like [Equus caballus]	1187	2299	1	0	0	632.35	1262.69	2	1262.69	0	0	68.92	8.8e-05	K	LALDVEIATYR	K			Spectrum4771 scans: 6455,
9	gi|149714759|XP_001504463.1|	PREDICTED: keratin, type II cytoskeletal 6B-like [Equus caballus]	1187	2300	1	0	0	632.35	1262.69	2	1262.69	0	0	69.33	8e-05	K	LALDVEIATYR	K			Spectrum4449 scans: 6090,
9	gi|149714759|XP_001504463.1|	PREDICTED: keratin, type II cytoskeletal 6B-like [Equus caballus]	1187	2301	1	0	0	632.35	1262.69	2	1262.69	0	0	75.64	1.9e-05	K	LALDVEIATYR	K			Spectrum4267 scans: 5887,
9	gi|149714759|XP_001504463.1|	PREDICTED: keratin, type II cytoskeletal 6B-like [Equus caballus]	1187	2302	1	0	0	632.35	1262.69	2	1262.69	0	0	59	0.00087	K	LALDVEIATYR	K			Spectrum4884 scans: 6583,
9	gi|149714759|XP_001504463.1|	PREDICTED: keratin, type II cytoskeletal 6B-like [Equus caballus]	1187	2303	1	0	0	632.35	1262.69	2	1262.69	0	0	55.08	0.0022	K	LALDVEIATYR	K			Spectrum4177 scans: 5786,
9	gi|149714759|XP_001504463.1|	PREDICTED: keratin, type II cytoskeletal 6B-like [Equus caballus]	1187	2304	1	0	0	632.35	1262.69	2	1262.69	0	0	51.97	0.0044	K	LALDVEIATYR	K			Spectrum6455 scans: 8392,
9	gi|149714759|XP_001504463.1|	PREDICTED: keratin, type II cytoskeletal 6B-like [Equus caballus]	1187	2305	1	0	0	632.35	1262.69	2	1262.69	0	0	72.47	3.9e-05	K	LALDVEIATYR	K			Spectrum4526 scans: 6179,
9	gi|149714759|XP_001504463.1|	PREDICTED: keratin, type II cytoskeletal 6B-like [Equus caballus]	1187	2306	1	0	0	632.35	1262.69	2	1262.69	0	0	48.3	0.01	K	LALDVEIATYR	K			Spectrum5453 scans: 7227,
9	gi|149714759|XP_001504463.1|	PREDICTED: keratin, type II cytoskeletal 6B-like [Equus caballus]	1187	2307	1	0	0	632.35	1262.69	2	1262.69	0	0	52.48	0.0039	K	LALDVEIATYR	K			Spectrum5725 scans: 7537,
9	gi|149714759|XP_001504463.1|	PREDICTED: keratin, type II cytoskeletal 6B-like [Equus caballus]	1187	2308	1	0	0	632.35	1262.69	2	1262.69	0	0	52.96	0.0033	K	LALDVEIATYR	K			Spectrum6072 scans: 7943,
9	gi|149714759|XP_001504463.1|	PREDICTED: keratin, type II cytoskeletal 6B-like [Equus caballus]	1187	2309	1	0	0	632.35	1262.69	2	1262.69	0	0	68.94	8.3e-05	K	LALDVEIATYR	K			Spectrum4979 scans: 6688,
9	gi|149714759|XP_001504463.1|	PREDICTED: keratin, type II cytoskeletal 6B-like [Equus caballus]	1187	2310	1	0	0	632.35	1262.69	2	1262.69	0	0	28.98	0.85	K	LALDVEIATYR	K			Spectrum6877 scans: 9101,
9	gi|149714759|XP_001504463.1|	PREDICTED: keratin, type II cytoskeletal 6B-like [Equus caballus]	1187	2311	1	0	0	632.35	1262.69	2	1262.69	0	0	69.49	7.3e-05	K	LALDVEIATYR	K			Spectrum6383 scans: 8309,
9	gi|149714759|XP_001504463.1|	PREDICTED: keratin, type II cytoskeletal 6B-like [Equus caballus]	1187	2312	1	0	0	632.35	1262.69	2	1262.69	0	0	40.84	0.053	K	LALDVEIATYR	K			Spectrum6230 scans: 8134,
9	gi|149714759|XP_001504463.1|	PREDICTED: keratin, type II cytoskeletal 6B-like [Equus caballus]	1187	2533	1	0	0	651.86	1301.71	2	1301.71	0	0	47.46	0.014	R	SLDLDSIIAEVK	A			Spectrum6219 scans: 8121,
9	gi|149714759|XP_001504463.1|	PREDICTED: keratin, type II cytoskeletal 6B-like [Equus caballus]	1187	2534	1	0	0	434.91	1301.71	3	1301.71	0	0	52.23	0.0048	R	SLDLDSIIAEVK	A			Spectrum5138 scans: 6871,
9	gi|149714759|XP_001504463.1|	PREDICTED: keratin, type II cytoskeletal 6B-like [Equus caballus]	1187	2535	1	0	0	651.86	1301.71	2	1301.71	0	0	48.62	0.011	R	SLDLDSIIAEVK	A			Spectrum5803 scans: 7626,
9	gi|149714759|XP_001504463.1|	PREDICTED: keratin, type II cytoskeletal 6B-like [Equus caballus]	1187	2536	1	0	0	651.86	1301.71	2	1301.71	0	0	54.15	0.0033	R	SLDLDSIIAEVK	A			Spectrum6500 scans: 8445,
9	gi|149714759|XP_001504463.1|	PREDICTED: keratin, type II cytoskeletal 6B-like [Equus caballus]	1187	2537	1	0	0	651.86	1301.71	2	1301.71	0	0	65.41	0.00025	R	SLDLDSIIAEVK	A			Spectrum5728 scans: 7540,
9	gi|149714759|XP_001504463.1|	PREDICTED: keratin, type II cytoskeletal 6B-like [Equus caballus]	1187	2538	1	0	0	651.86	1301.71	2	1301.71	0	0	51.28	0.0057	R	SLDLDSIIAEVK	A			Spectrum5571 scans: 7362,
9	gi|149714759|XP_001504463.1|	PREDICTED: keratin, type II cytoskeletal 6B-like [Equus caballus]	1187	2539	1	0	0	651.86	1301.71	2	1301.71	0	0	41.69	0.056	R	SLDLDSIIAEVK	A			Spectrum6083 scans: 7957,
9	gi|149714759|XP_001504463.1|	PREDICTED: keratin, type II cytoskeletal 6B-like [Equus caballus]	1187	2540	1	0	0	651.86	1301.71	2	1301.71	0	0	50.31	0.0076	R	SLDLDSIIAEVK	A			Spectrum6636 scans: 8675,
9	gi|149714759|XP_001504463.1|	PREDICTED: keratin, type II cytoskeletal 6B-like [Equus caballus]	1187	2541	1	0	0	651.86	1301.71	2	1301.71	0	0	47.76	0.014	R	SLDLDSIIAEVK	A			Spectrum5942 scans: 7788,
9	gi|149714759|XP_001504463.1|	PREDICTED: keratin, type II cytoskeletal 6B-like [Equus caballus]	1187	2542	1	0	0	651.86	1301.71	2	1301.71	0	0	58.05	0.0013	R	SLDLDSIIAEVK	A			Spectrum5417 scans: 7187,
9	gi|149714759|XP_001504463.1|	PREDICTED: keratin, type II cytoskeletal 6B-like [Equus caballus]	1187	2543	1	0	0	651.86	1301.71	2	1301.71	0	0	33.3	0.38	R	SLDLDSIIAEVK	A			Spectrum7164 scans: 9662,
9	gi|149714759|XP_001504463.1|	PREDICTED: keratin, type II cytoskeletal 6B-like [Equus caballus]	1187	2544	1	0	0	651.86	1301.71	2	1301.71	0	0	88.56	1.1e-06	R	SLDLDSIIAEVK	A			Spectrum5172 scans: 6911,
9	gi|149714759|XP_001504463.1|	PREDICTED: keratin, type II cytoskeletal 6B-like [Equus caballus]	1187	2545	1	0	0	651.86	1301.71	2	1301.71	0	0	74.9	2.6e-05	R	SLDLDSIIAEVK	A			Spectrum5250 scans: 6999,
9	gi|149714759|XP_001504463.1|	PREDICTED: keratin, type II cytoskeletal 6B-like [Equus caballus]	1187	2546	1	0	0	651.86	1301.71	2	1301.71	0	0	39.58	0.088	R	SLDLDSIIAEVK	A			Spectrum6020 scans: 7881,
9	gi|149714759|XP_001504463.1|	PREDICTED: keratin, type II cytoskeletal 6B-like [Equus caballus]	1187	2547	1	0	0	651.86	1301.71	2	1301.71	0	0	83.73	3.4e-06	R	SLDLDSIIAEVK	A			Spectrum5095 scans: 6823,
9	gi|149714759|XP_001504463.1|	PREDICTED: keratin, type II cytoskeletal 6B-like [Equus caballus]	1187	2548	1	0	0	651.86	1301.71	2	1301.71	0	0	57.35	0.0015	R	SLDLDSIIAEVK	A			Spectrum6143 scans: 8029,
9	gi|149714759|XP_001504463.1|	PREDICTED: keratin, type II cytoskeletal 6B-like [Equus caballus]	1187	2549	1	0	0	651.86	1301.71	2	1301.71	0	0	45.24	0.024	R	SLDLDSIIAEVK	A			Spectrum5872 scans: 7707,
9	gi|149714759|XP_001504463.1|	PREDICTED: keratin, type II cytoskeletal 6B-like [Equus caballus]	1187	2550	1	0	0	651.86	1301.71	2	1301.71	0	0	43.13	0.039	R	SLDLDSIIAEVK	A			Spectrum5498 scans: 7278,
9	gi|149714759|XP_001504463.1|	PREDICTED: keratin, type II cytoskeletal 6B-like [Equus caballus]	1187	2551	1	0	0	651.86	1301.71	2	1301.71	0	0	47.31	0.015	R	SLDLDSIIAEVK	A			Spectrum5338 scans: 7099,
9	gi|149714759|XP_001504463.1|	PREDICTED: keratin, type II cytoskeletal 6B-like [Equus caballus]	1187	2552	1	0	0	651.86	1301.71	2	1301.71	0	0	46.85	0.016	R	SLDLDSIIAEVK	A			Spectrum5649 scans: 7449,
9	gi|149714759|XP_001504463.1|	PREDICTED: keratin, type II cytoskeletal 6B-like [Equus caballus]	1187	2553	1	0	0	651.86	1301.71	2	1301.71	0	0	41.09	0.06	R	SLDLDSIIAEVK	A			Spectrum7205 scans: 9748,
9	gi|149714759|XP_001504463.1|	PREDICTED: keratin, type II cytoskeletal 6B-like [Equus caballus]	1187	2554	1	0	0	651.86	1301.71	2	1301.71	0	0	39.02	0.097	R	SLDLDSIIAEVK	A			Spectrum7013 scans: 9328,
9	gi|149714759|XP_001504463.1|	PREDICTED: keratin, type II cytoskeletal 6B-like [Equus caballus]	1187	2555	1	0	0	651.86	1301.71	2	1301.71	0.01	0	41.9	0.046	R	SLDLDSIIAEVK	A			Spectrum7098 scans: 9515,
9	gi|149714759|XP_001504463.1|	PREDICTED: keratin, type II cytoskeletal 6B-like [Equus caballus]	1187	2733	9	0	0	665.32	1328.62	2	1328.62	0	0	5.02	210	Y	GGSGFPVCPPGGIQ	E			Spectrum306 scans: 1531,
9	gi|149714759|XP_001504463.1|	PREDICTED: keratin, type II cytoskeletal 6B-like [Equus caballus]	1187	2823	1	0	0	675.87	1349.72	2	1349.72	0	0	33.62	0.36	R	TAAENEFVTLKK	D			Spectrum2375 scans: 3814,
9	gi|149714759|XP_001504463.1|	PREDICTED: keratin, type II cytoskeletal 6B-like [Equus caballus]	1187	3498	3	0	0	753.92	1505.83	2	1505.82	0.01	0	6.3	140	K	RTAAENEFVTLKK	D			Spectrum3847 scans: 5428,
9	gi|149714759|XP_001504463.1|	PREDICTED: keratin, type II cytoskeletal 6B-like [Equus caballus]	1187	4371	4	0	0	887.93	1773.85	2	1773.83	0.02	0	6.69	200	T	HISDTSVVLSMDNNRS	L			Spectrum3244 scans: 4769,
9	gi|149714759|XP_001504463.1|	PREDICTED: keratin, type II cytoskeletal 6B-like [Equus caballus]	1187	4833	1	0	0	630.99	1889.96	3	1889.96	0	0	44.88	0.039	R	QNLEPLFEQYINNLR	R			Spectrum5569 scans: 7360,
9	gi|149714759|XP_001504463.1|	PREDICTED: keratin, type II cytoskeletal 6B-like [Equus caballus]	1187	4834	1	0	0	945.99	1889.96	2	1889.96	0	0	48.07	0.019	R	QNLEPLFEQYINNLR	R			Spectrum5638 scans: 7437,
9	gi|149714759|XP_001504463.1|	PREDICTED: keratin, type II cytoskeletal 6B-like [Equus caballus]	1187	4835	1	0	0	945.99	1889.96	2	1889.96	0	0	67.94	0.0002	R	QNLEPLFEQYINNLR	R			Spectrum5552 scans: 7341,
9	gi|149714759|XP_001504463.1|	PREDICTED: keratin, type II cytoskeletal 6B-like [Equus caballus]	1187	4836	1	0	0	631	1889.96	3	1889.96	0	0	45.66	0.033	R	QNLEPLFEQYINNLR	R			Spectrum5495 scans: 7275,
9	gi|149714759|XP_001504463.1|	PREDICTED: keratin, type II cytoskeletal 6B-like [Equus caballus]	1187	4837	1	0	0	945.99	1889.97	2	1889.96	0	0	58.77	0.0016	R	QNLEPLFEQYINNLR	R			Spectrum5485 scans: 7263,
9	gi|149714759|XP_001504463.1|	PREDICTED: keratin, type II cytoskeletal 6B-like [Equus caballus]	1187	5094	10	1	1	663.34	1987	3	1987.02	-0.01	0	8.17	190	E	QRGEMALQDAKNKLAGLE	D	Oxidation (M)	0.000010000000000000.0	Spectrum4694 scans: 6369,
9	gi|149714759|XP_001504463.1|	PREDICTED: keratin, type II cytoskeletal 6B-like [Equus caballus]	1187	6038	10	1	0	737	2207.99	3	2208	-0.01	0	1.09	480	G	AGSGFGFGGGAGAGFGLGGGAGFVGGY	G			Spectrum3858 scans: 5440,
9	gi|149714759|XP_001504463.1|	PREDICTED: keratin, type II cytoskeletal 6B-like [Equus caballus]	1187	6232	3	1	0	756.01	2265.01	3	2265.02	-0.02	0	1.66	380	G	AGSGFGFGGGAGAGFGLGGGAGFVGGYG	G			Spectrum3463 scans: 5005,
9	gi|149714759|XP_001504463.1|	PREDICTED: keratin, type II cytoskeletal 6B-like [Equus caballus]	1187	7032	2	0	0	1013.47	3037.4	3	3037.42	-0.02	0	5.83	240	R	AEAESWYQSKYEELQVTAGRHGDDLR	N			Spectrum4755 scans: 6437,
10	gi|338726262|XP_001504456.3|	PREDICTED: keratin, type II cytoskeletal 6B-like [Equus caballus]	1155	17	1	0	0	401.72	801.43	2	801.43	0	0	31.56	0.64	E	EREQIK	T			Spectrum236 scans: 1453,
10	gi|338726262|XP_001504456.3|	PREDICTED: keratin, type II cytoskeletal 6B-like [Equus caballus]	1155	79	9	0	0	408.25	814.49	2	814.49	0	0	16.18	10	N	KVELQAK	V			Spectrum760 scans: 2025,
10	gi|338726262|XP_001504456.3|	PREDICTED: keratin, type II cytoskeletal 6B-like [Equus caballus]	1155	125	1	0	0	414.22	826.42	2	826.42	0	0	35.69	0.16	R	SEIDHVK	K			Spectrum628 scans: 1882,
10	gi|338726262|XP_001504456.3|	PREDICTED: keratin, type II cytoskeletal 6B-like [Equus caballus]	1155	127	1	0	0	414.22	826.42	2	826.42	0	0	34.8	0.22	K	FASFIDK	V			Spectrum3022 scans: 4525,
10	gi|338726262|XP_001504456.3|	PREDICTED: keratin, type II cytoskeletal 6B-like [Equus caballus]	1155	242	1	0	0	430.73	859.44	2	859.44	0	0	27.34	1.7	Q	EISEINR	M			Spectrum1375 scans: 2704,
10	gi|338726262|XP_001504456.3|	PREDICTED: keratin, type II cytoskeletal 6B-like [Equus caballus]	1155	337	1	0	0	437.22	872.43	2	872.44	0	0	27.03	1.5	T	AIADAEQR	G			Spectrum632 scans: 1886,
10	gi|338726262|XP_001504456.3|	PREDICTED: keratin, type II cytoskeletal 6B-like [Equus caballus]	1155	437	1	0	0	453.74	905.46	2	905.46	0	0	45.05	0.026	R	FLEQQNK	V			Spectrum1170 scans: 2480,
10	gi|338726262|XP_001504456.3|	PREDICTED: keratin, type II cytoskeletal 6B-like [Equus caballus]	1155	586	1	0	0	469.75	937.49	2	937.49	0	0	35.86	0.15	R	SLYNLGGSK	R			Spectrum2418 scans: 3861,
10	gi|338726262|XP_001504456.3|	PREDICTED: keratin, type II cytoskeletal 6B-like [Equus caballus]	1155	927	1	0	1	503.24	1004.46	2	1004.46	0	0	33.36	0.31	K	LIEGEECR	L			Spectrum1276 scans: 2596,
10	gi|338726262|XP_001504456.3|	PREDICTED: keratin, type II cytoskeletal 6B-like [Equus caballus]	1155	985	3	0	0	509.28	1016.55	2	1016.55	0	0	22.69	4.2	W	TLLQEQGTK	T			Spectrum1622 scans: 2975,
10	gi|338726262|XP_001504456.3|	PREDICTED: keratin, type II cytoskeletal 6B-like [Equus caballus]	1155	1030	1	0	0	513.73	1025.45	2	1025.45	0	0	53.51	0.0021	K	DVDAAYMNK	V			Spectrum1599 scans: 2950,
10	gi|338726262|XP_001504456.3|	PREDICTED: keratin, type II cytoskeletal 6B-like [Equus caballus]	1155	1391	1	0	0	554.27	1106.54	2	1106.54	0	0	40.38	0.084	K	AQYEEIAQR	S			Spectrum1548 scans: 2895,
10	gi|338726262|XP_001504456.3|	PREDICTED: keratin, type II cytoskeletal 6B-like [Equus caballus]	1155	1392	1	0	0	554.28	1106.54	2	1106.54	0	0	49.53	0.01	K	AQYEEIAQR	S			Spectrum1458 scans: 2794,
10	gi|338726262|XP_001504456.3|	PREDICTED: keratin, type II cytoskeletal 6B-like [Equus caballus]	1155	1564	1	0	1	567.28	1132.55	2	1132.55	0	0	38.32	0.14	R	KLIEGEECR	L			Spectrum1185 scans: 2497,
10	gi|338726262|XP_001504456.3|	PREDICTED: keratin, type II cytoskeletal 6B-like [Equus caballus]	1155	1565	1	0	1	567.29	1132.56	2	1132.55	0	0	46.01	0.023	R	KLIEGEECR	L			Spectrum1294 scans: 2615,
10	gi|338726262|XP_001504456.3|	PREDICTED: keratin, type II cytoskeletal 6B-like [Equus caballus]	1155	1733	8	0	0	578.27	1154.53	2	1154.53	0	0	12.59	36	D	VDAAYMNKVE	L	Oxidation (M)	0.0000010000.0	Spectrum1391 scans: 2722,
10	gi|338726262|XP_001504456.3|	PREDICTED: keratin, type II cytoskeletal 6B-like [Equus caballus]	1155	1788	1	0	0	583.3	1164.58	2	1164.58	0	0	56.69	0.0019	K	YEELQVTAGR	H			Spectrum2218 scans: 3642,
10	gi|338726262|XP_001504456.3|	PREDICTED: keratin, type II cytoskeletal 6B-like [Equus caballus]	1155	1989	1	0	0	599.33	1196.65	2	1196.65	0	0	27.66	1.1	L	NLQIDPTIQR	V			Spectrum2776 scans: 4260,
10	gi|338726262|XP_001504456.3|	PREDICTED: keratin, type II cytoskeletal 6B-like [Equus caballus]	1155	2020	1	0	0	602.32	1202.63	2	1202.63	0	0	46.64	0.021	K	WTLLQEQGTK	T			Spectrum3469 scans: 5012,
10	gi|338726262|XP_001504456.3|	PREDICTED: keratin, type II cytoskeletal 6B-like [Equus caballus]	1155	2110	1	0	0	611.82	1221.62	2	1221.62	0	0	32.9	0.37	R	TAAENEFVTLK	K			Spectrum3113 scans: 4628,
10	gi|338726262|XP_001504456.3|	PREDICTED: keratin, type II cytoskeletal 6B-like [Equus caballus]	1155	2111	1	0	0	611.82	1221.62	2	1221.62	0	0	69.41	0.0001	R	TAAENEFVTLK	K			Spectrum3024 scans: 4527,
10	gi|338726262|XP_001504456.3|	PREDICTED: keratin, type II cytoskeletal 6B-like [Equus caballus]	1155	2291	1	0	0	632.35	1262.68	2	1262.69	0	0	69.24	7.9e-05	K	LALDVEIATYR	K			Spectrum6310 scans: 8225,
10	gi|338726262|XP_001504456.3|	PREDICTED: keratin, type II cytoskeletal 6B-like [Equus caballus]	1155	2292	1	0	0	632.35	1262.68	2	1262.69	0	0	38.88	0.087	K	LALDVEIATYR	K			Spectrum6013 scans: 7873,
10	gi|338726262|XP_001504456.3|	PREDICTED: keratin, type II cytoskeletal 6B-like [Equus caballus]	1155	2293	1	0	0	632.35	1262.68	2	1262.69	0	0	51.95	0.0042	K	LALDVEIATYR	K			Spectrum5839 scans: 7668,
10	gi|338726262|XP_001504456.3|	PREDICTED: keratin, type II cytoskeletal 6B-like [Equus caballus]	1155	2294	1	0	0	632.35	1262.69	2	1262.69	0	0	45.01	0.024	K	LALDVEIATYR	K			Spectrum5341 scans: 7102,
10	gi|338726262|XP_001504456.3|	PREDICTED: keratin, type II cytoskeletal 6B-like [Equus caballus]	1155	2295	1	0	0	632.35	1262.69	2	1262.69	0	0	52.83	0.0036	K	LALDVEIATYR	K			Spectrum4672 scans: 6344,
10	gi|338726262|XP_001504456.3|	PREDICTED: keratin, type II cytoskeletal 6B-like [Equus caballus]	1155	2296	1	0	0	632.35	1262.69	2	1262.69	0	0	48.36	0.01	K	LALDVEIATYR	K			Spectrum6159 scans: 8047,
10	gi|338726262|XP_001504456.3|	PREDICTED: keratin, type II cytoskeletal 6B-like [Equus caballus]	1155	2297	1	0	0	632.35	1262.69	2	1262.69	0	0	75.75	1.8e-05	K	LALDVEIATYR	K			Spectrum4363 scans: 5993,
10	gi|338726262|XP_001504456.3|	PREDICTED: keratin, type II cytoskeletal 6B-like [Equus caballus]	1155	2298	1	0	0	632.35	1262.69	2	1262.69	0	0	68.55	9.6e-05	K	LALDVEIATYR	K			Spectrum5209 scans: 6952,
10	gi|338726262|XP_001504456.3|	PREDICTED: keratin, type II cytoskeletal 6B-like [Equus caballus]	1155	2299	1	0	0	632.35	1262.69	2	1262.69	0	0	68.92	8.8e-05	K	LALDVEIATYR	K			Spectrum4771 scans: 6455,
10	gi|338726262|XP_001504456.3|	PREDICTED: keratin, type II cytoskeletal 6B-like [Equus caballus]	1155	2300	1	0	0	632.35	1262.69	2	1262.69	0	0	69.33	8e-05	K	LALDVEIATYR	K			Spectrum4449 scans: 6090,
10	gi|338726262|XP_001504456.3|	PREDICTED: keratin, type II cytoskeletal 6B-like [Equus caballus]	1155	2301	1	0	0	632.35	1262.69	2	1262.69	0	0	75.64	1.9e-05	K	LALDVEIATYR	K			Spectrum4267 scans: 5887,
10	gi|338726262|XP_001504456.3|	PREDICTED: keratin, type II cytoskeletal 6B-like [Equus caballus]	1155	2302	1	0	0	632.35	1262.69	2	1262.69	0	0	59	0.00087	K	LALDVEIATYR	K			Spectrum4884 scans: 6583,
10	gi|338726262|XP_001504456.3|	PREDICTED: keratin, type II cytoskeletal 6B-like [Equus caballus]	1155	2303	1	0	0	632.35	1262.69	2	1262.69	0	0	55.08	0.0022	K	LALDVEIATYR	K			Spectrum4177 scans: 5786,
10	gi|338726262|XP_001504456.3|	PREDICTED: keratin, type II cytoskeletal 6B-like [Equus caballus]	1155	2304	1	0	0	632.35	1262.69	2	1262.69	0	0	51.97	0.0044	K	LALDVEIATYR	K			Spectrum6455 scans: 8392,
10	gi|338726262|XP_001504456.3|	PREDICTED: keratin, type II cytoskeletal 6B-like [Equus caballus]	1155	2305	1	0	0	632.35	1262.69	2	1262.69	0	0	72.47	3.9e-05	K	LALDVEIATYR	K			Spectrum4526 scans: 6179,
10	gi|338726262|XP_001504456.3|	PREDICTED: keratin, type II cytoskeletal 6B-like [Equus caballus]	1155	2306	1	0	0	632.35	1262.69	2	1262.69	0	0	48.3	0.01	K	LALDVEIATYR	K			Spectrum5453 scans: 7227,
10	gi|338726262|XP_001504456.3|	PREDICTED: keratin, type II cytoskeletal 6B-like [Equus caballus]	1155	2307	1	0	0	632.35	1262.69	2	1262.69	0	0	52.48	0.0039	K	LALDVEIATYR	K			Spectrum5725 scans: 7537,
10	gi|338726262|XP_001504456.3|	PREDICTED: keratin, type II cytoskeletal 6B-like [Equus caballus]	1155	2308	1	0	0	632.35	1262.69	2	1262.69	0	0	52.96	0.0033	K	LALDVEIATYR	K			Spectrum6072 scans: 7943,
10	gi|338726262|XP_001504456.3|	PREDICTED: keratin, type II cytoskeletal 6B-like [Equus caballus]	1155	2309	1	0	0	632.35	1262.69	2	1262.69	0	0	68.94	8.3e-05	K	LALDVEIATYR	K			Spectrum4979 scans: 6688,
10	gi|338726262|XP_001504456.3|	PREDICTED: keratin, type II cytoskeletal 6B-like [Equus caballus]	1155	2310	1	0	0	632.35	1262.69	2	1262.69	0	0	28.98	0.85	K	LALDVEIATYR	K			Spectrum6877 scans: 9101,
10	gi|338726262|XP_001504456.3|	PREDICTED: keratin, type II cytoskeletal 6B-like [Equus caballus]	1155	2311	1	0	0	632.35	1262.69	2	1262.69	0	0	69.49	7.3e-05	K	LALDVEIATYR	K			Spectrum6383 scans: 8309,
10	gi|338726262|XP_001504456.3|	PREDICTED: keratin, type II cytoskeletal 6B-like [Equus caballus]	1155	2312	1	0	0	632.35	1262.69	2	1262.69	0	0	40.84	0.053	K	LALDVEIATYR	K			Spectrum6230 scans: 8134,
10	gi|338726262|XP_001504456.3|	PREDICTED: keratin, type II cytoskeletal 6B-like [Equus caballus]	1155	2533	1	0	0	651.86	1301.71	2	1301.71	0	0	47.46	0.014	R	SLDLDSIIAEVK	A			Spectrum6219 scans: 8121,
10	gi|338726262|XP_001504456.3|	PREDICTED: keratin, type II cytoskeletal 6B-like [Equus caballus]	1155	2534	1	0	0	434.91	1301.71	3	1301.71	0	0	52.23	0.0048	R	SLDLDSIIAEVK	A			Spectrum5138 scans: 6871,
10	gi|338726262|XP_001504456.3|	PREDICTED: keratin, type II cytoskeletal 6B-like [Equus caballus]	1155	2535	1	0	0	651.86	1301.71	2	1301.71	0	0	48.62	0.011	R	SLDLDSIIAEVK	A			Spectrum5803 scans: 7626,
10	gi|338726262|XP_001504456.3|	PREDICTED: keratin, type II cytoskeletal 6B-like [Equus caballus]	1155	2536	1	0	0	651.86	1301.71	2	1301.71	0	0	54.15	0.0033	R	SLDLDSIIAEVK	A			Spectrum6500 scans: 8445,
10	gi|338726262|XP_001504456.3|	PREDICTED: keratin, type II cytoskeletal 6B-like [Equus caballus]	1155	2537	1	0	0	651.86	1301.71	2	1301.71	0	0	65.41	0.00025	R	SLDLDSIIAEVK	A			Spectrum5728 scans: 7540,
10	gi|338726262|XP_001504456.3|	PREDICTED: keratin, type II cytoskeletal 6B-like [Equus caballus]	1155	2538	1	0	0	651.86	1301.71	2	1301.71	0	0	51.28	0.0057	R	SLDLDSIIAEVK	A			Spectrum5571 scans: 7362,
10	gi|338726262|XP_001504456.3|	PREDICTED: keratin, type II cytoskeletal 6B-like [Equus caballus]	1155	2539	1	0	0	651.86	1301.71	2	1301.71	0	0	41.69	0.056	R	SLDLDSIIAEVK	A			Spectrum6083 scans: 7957,
10	gi|338726262|XP_001504456.3|	PREDICTED: keratin, type II cytoskeletal 6B-like [Equus caballus]	1155	2540	1	0	0	651.86	1301.71	2	1301.71	0	0	50.31	0.0076	R	SLDLDSIIAEVK	A			Spectrum6636 scans: 8675,
10	gi|338726262|XP_001504456.3|	PREDICTED: keratin, type II cytoskeletal 6B-like [Equus caballus]	1155	2541	1	0	0	651.86	1301.71	2	1301.71	0	0	47.76	0.014	R	SLDLDSIIAEVK	A			Spectrum5942 scans: 7788,
10	gi|338726262|XP_001504456.3|	PREDICTED: keratin, type II cytoskeletal 6B-like [Equus caballus]	1155	2542	1	0	0	651.86	1301.71	2	1301.71	0	0	58.05	0.0013	R	SLDLDSIIAEVK	A			Spectrum5417 scans: 7187,
10	gi|338726262|XP_001504456.3|	PREDICTED: keratin, type II cytoskeletal 6B-like [Equus caballus]	1155	2543	1	0	0	651.86	1301.71	2	1301.71	0	0	33.3	0.38	R	SLDLDSIIAEVK	A			Spectrum7164 scans: 9662,
10	gi|338726262|XP_001504456.3|	PREDICTED: keratin, type II cytoskeletal 6B-like [Equus caballus]	1155	2544	1	0	0	651.86	1301.71	2	1301.71	0	0	88.56	1.1e-06	R	SLDLDSIIAEVK	A			Spectrum5172 scans: 6911,
10	gi|338726262|XP_001504456.3|	PREDICTED: keratin, type II cytoskeletal 6B-like [Equus caballus]	1155	2545	1	0	0	651.86	1301.71	2	1301.71	0	0	74.9	2.6e-05	R	SLDLDSIIAEVK	A			Spectrum5250 scans: 6999,
10	gi|338726262|XP_001504456.3|	PREDICTED: keratin, type II cytoskeletal 6B-like [Equus caballus]	1155	2546	1	0	0	651.86	1301.71	2	1301.71	0	0	39.58	0.088	R	SLDLDSIIAEVK	A			Spectrum6020 scans: 7881,
10	gi|338726262|XP_001504456.3|	PREDICTED: keratin, type II cytoskeletal 6B-like [Equus caballus]	1155	2547	1	0	0	651.86	1301.71	2	1301.71	0	0	83.73	3.4e-06	R	SLDLDSIIAEVK	A			Spectrum5095 scans: 6823,
10	gi|338726262|XP_001504456.3|	PREDICTED: keratin, type II cytoskeletal 6B-like [Equus caballus]	1155	2548	1	0	0	651.86	1301.71	2	1301.71	0	0	57.35	0.0015	R	SLDLDSIIAEVK	A			Spectrum6143 scans: 8029,
10	gi|338726262|XP_001504456.3|	PREDICTED: keratin, type II cytoskeletal 6B-like [Equus caballus]	1155	2549	1	0	0	651.86	1301.71	2	1301.71	0	0	45.24	0.024	R	SLDLDSIIAEVK	A			Spectrum5872 scans: 7707,
10	gi|338726262|XP_001504456.3|	PREDICTED: keratin, type II cytoskeletal 6B-like [Equus caballus]	1155	2550	1	0	0	651.86	1301.71	2	1301.71	0	0	43.13	0.039	R	SLDLDSIIAEVK	A			Spectrum5498 scans: 7278,
10	gi|338726262|XP_001504456.3|	PREDICTED: keratin, type II cytoskeletal 6B-like [Equus caballus]	1155	2551	1	0	0	651.86	1301.71	2	1301.71	0	0	47.31	0.015	R	SLDLDSIIAEVK	A			Spectrum5338 scans: 7099,
10	gi|338726262|XP_001504456.3|	PREDICTED: keratin, type II cytoskeletal 6B-like [Equus caballus]	1155	2552	1	0	0	651.86	1301.71	2	1301.71	0	0	46.85	0.016	R	SLDLDSIIAEVK	A			Spectrum5649 scans: 7449,
10	gi|338726262|XP_001504456.3|	PREDICTED: keratin, type II cytoskeletal 6B-like [Equus caballus]	1155	2553	1	0	0	651.86	1301.71	2	1301.71	0	0	41.09	0.06	R	SLDLDSIIAEVK	A			Spectrum7205 scans: 9748,
10	gi|338726262|XP_001504456.3|	PREDICTED: keratin, type II cytoskeletal 6B-like [Equus caballus]	1155	2554	1	0	0	651.86	1301.71	2	1301.71	0	0	39.02	0.097	R	SLDLDSIIAEVK	A			Spectrum7013 scans: 9328,
10	gi|338726262|XP_001504456.3|	PREDICTED: keratin, type II cytoskeletal 6B-like [Equus caballus]	1155	2555	1	0	0	651.86	1301.71	2	1301.71	0.01	0	41.9	0.046	R	SLDLDSIIAEVK	A			Spectrum7098 scans: 9515,
10	gi|338726262|XP_001504456.3|	PREDICTED: keratin, type II cytoskeletal 6B-like [Equus caballus]	1155	2733	9	0	0	665.32	1328.62	2	1328.62	0	0	5.02	210	Y	GGSGFPVCPPGGIQ	E			Spectrum306 scans: 1531,
10	gi|338726262|XP_001504456.3|	PREDICTED: keratin, type II cytoskeletal 6B-like [Equus caballus]	1155	2823	1	0	0	675.87	1349.72	2	1349.72	0	0	33.62	0.36	R	TAAENEFVTLKK	D			Spectrum2375 scans: 3814,
10	gi|338726262|XP_001504456.3|	PREDICTED: keratin, type II cytoskeletal 6B-like [Equus caballus]	1155	3498	3	0	0	753.92	1505.83	2	1505.82	0.01	0	6.3	140	K	RTAAENEFVTLKK	D			Spectrum3847 scans: 5428,
10	gi|338726262|XP_001504456.3|	PREDICTED: keratin, type II cytoskeletal 6B-like [Equus caballus]	1155	4371	4	0	0	887.93	1773.85	2	1773.83	0.02	0	6.69	200	T	HISDTSVVLSMDNNRS	L			Spectrum3244 scans: 4769,
10	gi|338726262|XP_001504456.3|	PREDICTED: keratin, type II cytoskeletal 6B-like [Equus caballus]	1155	4833	1	0	0	630.99	1889.96	3	1889.96	0	0	44.88	0.039	R	QNLEPLFEQYINNLR	R			Spectrum5569 scans: 7360,
10	gi|338726262|XP_001504456.3|	PREDICTED: keratin, type II cytoskeletal 6B-like [Equus caballus]	1155	4834	1	0	0	945.99	1889.96	2	1889.96	0	0	48.07	0.019	R	QNLEPLFEQYINNLR	R			Spectrum5638 scans: 7437,
10	gi|338726262|XP_001504456.3|	PREDICTED: keratin, type II cytoskeletal 6B-like [Equus caballus]	1155	4835	1	0	0	945.99	1889.96	2	1889.96	0	0	67.94	0.0002	R	QNLEPLFEQYINNLR	R			Spectrum5552 scans: 7341,
10	gi|338726262|XP_001504456.3|	PREDICTED: keratin, type II cytoskeletal 6B-like [Equus caballus]	1155	4836	1	0	0	631	1889.96	3	1889.96	0	0	45.66	0.033	R	QNLEPLFEQYINNLR	R			Spectrum5495 scans: 7275,
10	gi|338726262|XP_001504456.3|	PREDICTED: keratin, type II cytoskeletal 6B-like [Equus caballus]	1155	4837	1	0	0	945.99	1889.97	2	1889.96	0	0	58.77	0.0016	R	QNLEPLFEQYINNLR	R			Spectrum5485 scans: 7263,
10	gi|338726262|XP_001504456.3|	PREDICTED: keratin, type II cytoskeletal 6B-like [Equus caballus]	1155	6038	10	0	0	737	2207.99	3	2208	-0.01	0	1.09	480	G	AGSGFGFGGGAGAGFGLGGGAGFVGGY	G			Spectrum3858 scans: 5440,
10	gi|338726262|XP_001504456.3|	PREDICTED: keratin, type II cytoskeletal 6B-like [Equus caballus]	1155	6232	3	0	0	756.01	2265.01	3	2265.02	-0.02	0	1.66	380	G	AGSGFGFGGGAGAGFGLGGGAGFVGGYG	G			Spectrum3463 scans: 5005,
10	gi|338726262|XP_001504456.3|	PREDICTED: keratin, type II cytoskeletal 6B-like [Equus caballus]	1155	6943	1	1	1	958.1	2871.29	3	2871.29	0	0	7.92	110	S	TVSGGYGGSSSVGGGLGLGGGSGYSYGSGIGGGF	S			Spectrum832 scans: 2102,
10	gi|338726262|XP_001504456.3|	PREDICTED: keratin, type II cytoskeletal 6B-like [Equus caballus]	1155	7032	2	0	0	1013.47	3037.4	3	3037.42	-0.02	0	5.83	240	R	AEAESWYQSKYEELQVTAGRHGDDLR	N			Spectrum4755 scans: 6437,
11	gi|149714794|XP_001504524.1|	PREDICTED: keratin, type II cytoskeletal 4 [Equus caballus]	1070	17	1	0	0	401.72	801.43	2	801.43	0	0	31.56	0.64	E	EREQIK	I			Spectrum236 scans: 1453,
11	gi|149714794|XP_001504524.1|	PREDICTED: keratin, type II cytoskeletal 4 [Equus caballus]	1070	83	1	0	0	408.75	815.48	2	815.48	0	0	25.02	1.9	N	KVELEAK	V			Spectrum894 scans: 2168,
11	gi|149714794|XP_001504524.1|	PREDICTED: keratin, type II cytoskeletal 4 [Equus caballus]	1070	127	1	0	0	414.22	826.42	2	826.42	0	0	34.8	0.22	K	FASFIDK	V			Spectrum3022 scans: 4525,
11	gi|149714794|XP_001504524.1|	PREDICTED: keratin, type II cytoskeletal 4 [Equus caballus]	1070	242	1	0	0	430.73	859.44	2	859.44	0	0	27.34	1.7	N	EISELNR	L			Spectrum1375 scans: 2704,
11	gi|149714794|XP_001504524.1|	PREDICTED: keratin, type II cytoskeletal 4 [Equus caballus]	1070	437	1	0	0	453.74	905.46	2	905.46	0	0	45.05	0.026	R	FLEQQNK	V			Spectrum1170 scans: 2480,
11	gi|149714794|XP_001504524.1|	PREDICTED: keratin, type II cytoskeletal 4 [Equus caballus]	1070	927	1	0	0	503.24	1004.46	2	1004.46	0	0	33.36	0.31	K	LLEGEECR	M			Spectrum1276 scans: 2596,
11	gi|149714794|XP_001504524.1|	PREDICTED: keratin, type II cytoskeletal 4 [Equus caballus]	1070	967	6	1	1	507.24	1012.46	2	1012.46	0	0	3.93	210	G	IGGGFGASSGFG	L			Spectrum500 scans: 1744,
11	gi|149714794|XP_001504524.1|	PREDICTED: keratin, type II cytoskeletal 4 [Equus caballus]	1070	1030	1	0	0	513.73	1025.45	2	1025.45	0	0	53.51	0.0021	K	DVDAAYMNK	V			Spectrum1599 scans: 2950,
11	gi|149714794|XP_001504524.1|	PREDICTED: keratin, type II cytoskeletal 4 [Equus caballus]	1070	1391	1	0	0	554.27	1106.54	2	1106.54	0	0	40.38	0.084	R	AQYEEIAQR	S			Spectrum1548 scans: 2895,
11	gi|149714794|XP_001504524.1|	PREDICTED: keratin, type II cytoskeletal 4 [Equus caballus]	1070	1392	1	0	0	554.28	1106.54	2	1106.54	0	0	49.53	0.01	R	AQYEEIAQR	S			Spectrum1458 scans: 2794,
11	gi|149714794|XP_001504524.1|	PREDICTED: keratin, type II cytoskeletal 4 [Equus caballus]	1070	1564	1	0	0	567.28	1132.55	2	1132.55	0	0	38.32	0.14	R	KLLEGEECR	M			Spectrum1185 scans: 2497,
11	gi|149714794|XP_001504524.1|	PREDICTED: keratin, type II cytoskeletal 4 [Equus caballus]	1070	1565	1	0	0	567.29	1132.56	2	1132.55	0	0	46.01	0.023	R	KLLEGEECR	M			Spectrum1294 scans: 2615,
11	gi|149714794|XP_001504524.1|	PREDICTED: keratin, type II cytoskeletal 4 [Equus caballus]	1070	1733	8	0	0	578.27	1154.53	2	1154.53	0	0	12.59	36	D	VDAAYMNKVE	L	Oxidation (M)	0.0000010000.0	Spectrum1391 scans: 2722,
11	gi|149714794|XP_001504524.1|	PREDICTED: keratin, type II cytoskeletal 4 [Equus caballus]	1070	2036	5	1	1	604.26	1206.5	2	1206.49	0	0	2.58	160	A	GFGAGSYGGGFGSS	F			Spectrum90 scans: 1277,
11	gi|149714794|XP_001504524.1|	PREDICTED: keratin, type II cytoskeletal 4 [Equus caballus]	1070	2356	1	1	0	639.36	1276.7	2	1276.7	-0.01	0	37.96	0.1	K	LALDIEIATYR	K			Spectrum6588 scans: 8587,
11	gi|149714794|XP_001504524.1|	PREDICTED: keratin, type II cytoskeletal 4 [Equus caballus]	1070	2357	1	1	0	639.36	1276.7	2	1276.7	-0.01	0	42.17	0.039	K	LALDIEIATYR	K			Spectrum6621 scans: 8648,
11	gi|149714794|XP_001504524.1|	PREDICTED: keratin, type II cytoskeletal 4 [Equus caballus]	1070	2358	1	1	0	639.36	1276.7	2	1276.7	0	0	43.45	0.027	K	LALDIEIATYR	K			Spectrum7035 scans: 9370,
11	gi|149714794|XP_001504524.1|	PREDICTED: keratin, type II cytoskeletal 4 [Equus caballus]	1070	2359	1	1	0	639.36	1276.7	2	1276.7	0	0	49.56	0.0066	K	LALDIEIATYR	K			Spectrum6660 scans: 8719,
11	gi|149714794|XP_001504524.1|	PREDICTED: keratin, type II cytoskeletal 4 [Equus caballus]	1070	2360	1	1	0	639.36	1276.7	2	1276.7	0	0	62.96	0.0003	K	LALDIEIATYR	K			Spectrum5904 scans: 7744,
11	gi|149714794|XP_001504524.1|	PREDICTED: keratin, type II cytoskeletal 4 [Equus caballus]	1070	2361	1	1	0	639.36	1276.7	2	1276.7	0	0	65.6	0.00016	K	LALDIEIATYR	K			Spectrum4534 scans: 6188,
11	gi|149714794|XP_001504524.1|	PREDICTED: keratin, type II cytoskeletal 4 [Equus caballus]	1070	2362	1	1	0	639.36	1276.7	2	1276.7	0	0	50.48	0.0053	K	LALDIEIATYR	K			Spectrum5544 scans: 7332,
11	gi|149714794|XP_001504524.1|	PREDICTED: keratin, type II cytoskeletal 4 [Equus caballus]	1070	2363	1	1	0	639.36	1276.7	2	1276.7	0	0	63.23	0.00028	K	LALDIEIATYR	K			Spectrum6501 scans: 8447,
11	gi|149714794|XP_001504524.1|	PREDICTED: keratin, type II cytoskeletal 4 [Equus caballus]	1070	2364	1	1	0	639.36	1276.7	2	1276.7	0	0	50.9	0.0048	K	LALDIEIATYR	K			Spectrum5693 scans: 7500,
11	gi|149714794|XP_001504524.1|	PREDICTED: keratin, type II cytoskeletal 4 [Equus caballus]	1070	2365	1	1	0	639.36	1276.7	2	1276.7	0	0	65.52	0.0002	K	LALDIEIATYR	K			Spectrum6213 scans: 8114,
11	gi|149714794|XP_001504524.1|	PREDICTED: keratin, type II cytoskeletal 4 [Equus caballus]	1070	2366	1	1	0	639.36	1276.7	2	1276.7	0	0	60.35	0.00065	K	LALDIEIATYR	K			Spectrum6154 scans: 8042,
11	gi|149714794|XP_001504524.1|	PREDICTED: keratin, type II cytoskeletal 4 [Equus caballus]	1070	2367	1	1	0	639.36	1276.7	2	1276.7	0	0	52.84	0.0037	K	LALDIEIATYR	K			Spectrum6841 scans: 9053,
11	gi|149714794|XP_001504524.1|	PREDICTED: keratin, type II cytoskeletal 4 [Equus caballus]	1070	2368	1	1	0	639.36	1276.7	2	1276.7	0	0	47.27	0.013	K	LALDIEIATYR	K			Spectrum7126 scans: 9580,
11	gi|149714794|XP_001504524.1|	PREDICTED: keratin, type II cytoskeletal 4 [Equus caballus]	1070	2369	1	1	0	639.36	1276.7	2	1276.7	0	0	38.47	0.1	K	LALDIEIATYR	K			Spectrum7084 scans: 9484,
11	gi|149714794|XP_001504524.1|	PREDICTED: keratin, type II cytoskeletal 4 [Equus caballus]	1070	2370	1	1	0	639.36	1276.7	2	1276.7	0	0	62.87	0.00037	K	LALDIEIATYR	K			Spectrum5963 scans: 7815,
11	gi|149714794|XP_001504524.1|	PREDICTED: keratin, type II cytoskeletal 4 [Equus caballus]	1070	2371	1	1	0	639.36	1276.7	2	1276.7	0	0	32.63	0.33	K	LALDIEIATYR	K			Spectrum6974 scans: 9251,
11	gi|149714794|XP_001504524.1|	PREDICTED: keratin, type II cytoskeletal 4 [Equus caballus]	1070	2372	1	1	0	639.36	1276.7	2	1276.7	0	0	63.96	0.00025	K	LALDIEIATYR	K			Spectrum5833 scans: 7662,
11	gi|149714794|XP_001504524.1|	PREDICTED: keratin, type II cytoskeletal 4 [Equus caballus]	1070	2373	1	1	0	639.36	1276.7	2	1276.7	0	0	47.37	0.011	K	LALDIEIATYR	K			Spectrum7105 scans: 9530,
11	gi|149714794|XP_001504524.1|	PREDICTED: keratin, type II cytoskeletal 4 [Equus caballus]	1070	2374	1	1	0	639.36	1276.7	2	1276.7	0	0	63.56	0.00027	K	LALDIEIATYR	K			Spectrum5472 scans: 7249,
11	gi|149714794|XP_001504524.1|	PREDICTED: keratin, type II cytoskeletal 4 [Equus caballus]	1070	2375	1	1	0	639.36	1276.7	2	1276.7	0	0	61.85	0.0004	K	LALDIEIATYR	K			Spectrum5619 scans: 7416,
11	gi|149714794|XP_001504524.1|	PREDICTED: keratin, type II cytoskeletal 4 [Equus caballus]	1070	2376	1	1	0	639.36	1276.7	2	1276.7	0	0	50.3	0.0057	K	LALDIEIATYR	K			Spectrum5314 scans: 7073,
11	gi|149714794|XP_001504524.1|	PREDICTED: keratin, type II cytoskeletal 4 [Equus caballus]	1070	2377	1	1	0	639.36	1276.7	2	1276.7	0	0	38.65	0.083	K	LALDIEIATYR	K			Spectrum6639 scans: 8681,
11	gi|149714794|XP_001504524.1|	PREDICTED: keratin, type II cytoskeletal 4 [Equus caballus]	1070	2378	1	1	0	639.36	1276.7	2	1276.7	0	0	62.97	0.00031	K	LALDIEIATYR	K			Spectrum6029 scans: 7892,
11	gi|149714794|XP_001504524.1|	PREDICTED: keratin, type II cytoskeletal 4 [Equus caballus]	1070	2379	1	1	0	639.36	1276.7	2	1276.7	0	0	39.34	0.07	K	LALDIEIATYR	K			Spectrum7235 scans: 9808,
11	gi|149714794|XP_001504524.1|	PREDICTED: keratin, type II cytoskeletal 4 [Equus caballus]	1070	2380	1	1	0	639.36	1276.7	2	1276.7	0	0	57.51	0.0011	K	LALDIEIATYR	K			Spectrum6787 scans: 8971,
11	gi|149714794|XP_001504524.1|	PREDICTED: keratin, type II cytoskeletal 4 [Equus caballus]	1070	2381	1	1	0	639.36	1276.7	2	1276.7	0	0	65.72	0.00016	K	LALDIEIATYR	K			Spectrum6090 scans: 7966,
11	gi|149714794|XP_001504524.1|	PREDICTED: keratin, type II cytoskeletal 4 [Equus caballus]	1070	2382	1	1	0	639.36	1276.7	2	1276.7	0	0	47.66	0.01	K	LALDIEIATYR	K			Spectrum6888 scans: 9118,
11	gi|149714794|XP_001504524.1|	PREDICTED: keratin, type II cytoskeletal 4 [Equus caballus]	1070	2383	1	1	0	639.36	1276.7	2	1276.7	0	0	52.47	0.0034	K	LALDIEIATYR	K			Spectrum5763 scans: 7581,
11	gi|149714794|XP_001504524.1|	PREDICTED: keratin, type II cytoskeletal 4 [Equus caballus]	1070	2384	1	1	0	639.36	1276.7	2	1276.7	0	0	50.68	0.0052	K	LALDIEIATYR	K			Spectrum5397 scans: 7164,
11	gi|149714794|XP_001504524.1|	PREDICTED: keratin, type II cytoskeletal 4 [Equus caballus]	1070	2385	1	1	0	639.36	1276.7	2	1276.7	0	0	66.1	0.00015	K	LALDIEIATYR	K			Spectrum4604 scans: 6268,
11	gi|149714794|XP_001504524.1|	PREDICTED: keratin, type II cytoskeletal 4 [Equus caballus]	1070	2386	1	1	0	639.36	1276.7	2	1276.7	0	0	52.83	0.0032	K	LALDIEIATYR	K			Spectrum4932 scans: 6637,
11	gi|149714794|XP_001504524.1|	PREDICTED: keratin, type II cytoskeletal 4 [Equus caballus]	1070	2387	1	1	0	639.36	1276.7	2	1276.7	0	0	33.84	0.25	K	LALDIEIATYR	K			Spectrum7160 scans: 9656,
11	gi|149714794|XP_001504524.1|	PREDICTED: keratin, type II cytoskeletal 4 [Equus caballus]	1070	2388	1	1	0	639.36	1276.7	2	1276.7	0	0	52.47	0.0034	K	LALDIEIATYR	K			Spectrum5008 scans: 6724,
11	gi|149714794|XP_001504524.1|	PREDICTED: keratin, type II cytoskeletal 4 [Equus caballus]	1070	2389	1	1	0	639.36	1276.7	2	1276.7	0	0	52.19	0.0037	K	LALDIEIATYR	K			Spectrum5082 scans: 6809,
11	gi|149714794|XP_001504524.1|	PREDICTED: keratin, type II cytoskeletal 4 [Equus caballus]	1070	2390	1	1	0	639.36	1276.7	2	1276.7	0	0	49.05	0.0075	K	LALDIEIATYR	K			Spectrum5161 scans: 6899,
11	gi|149714794|XP_001504524.1|	PREDICTED: keratin, type II cytoskeletal 4 [Equus caballus]	1070	2391	1	1	0	639.36	1276.7	2	1276.7	0	0	49.92	0.0062	K	LALDIEIATYR	K			Spectrum7214 scans: 9762,
11	gi|149714794|XP_001504524.1|	PREDICTED: keratin, type II cytoskeletal 4 [Equus caballus]	1070	2392	1	1	0	639.36	1276.7	2	1276.7	0	0	66.09	0.00015	K	LALDIEIATYR	K			Spectrum4686 scans: 6360,
11	gi|149714794|XP_001504524.1|	PREDICTED: keratin, type II cytoskeletal 4 [Equus caballus]	1070	2393	1	1	0	639.36	1276.7	2	1276.7	0	0	63.3	0.00028	K	LALDIEIATYR	K			Spectrum4768 scans: 6452,
11	gi|149714794|XP_001504524.1|	PREDICTED: keratin, type II cytoskeletal 4 [Equus caballus]	1070	2394	1	1	0	639.36	1276.7	2	1276.7	0	0	66.06	0.00015	K	LALDIEIATYR	K			Spectrum6428 scans: 8361,
11	gi|149714794|XP_001504524.1|	PREDICTED: keratin, type II cytoskeletal 4 [Equus caballus]	1070	2395	1	1	0	639.36	1276.7	2	1276.7	0	0	25.13	1.9	K	LALDIEIATYR	K			Spectrum6937 scans: 9192,
11	gi|149714794|XP_001504524.1|	PREDICTED: keratin, type II cytoskeletal 4 [Equus caballus]	1070	2396	1	1	0	639.36	1276.7	2	1276.7	0	0	52.63	0.0033	K	LALDIEIATYR	K			Spectrum5242 scans: 6990,
11	gi|149714794|XP_001504524.1|	PREDICTED: keratin, type II cytoskeletal 4 [Equus caballus]	1070	2397	1	1	0	639.36	1276.7	2	1276.7	0	0	68.27	9e-05	K	LALDIEIATYR	K			Spectrum6284 scans: 8196,
11	gi|149714794|XP_001504524.1|	PREDICTED: keratin, type II cytoskeletal 4 [Equus caballus]	1070	2398	1	1	0	639.36	1276.7	2	1276.7	0	0	53.69	0.0026	K	LALDIEIATYR	K			Spectrum4850 scans: 6546,
11	gi|149714794|XP_001504524.1|	PREDICTED: keratin, type II cytoskeletal 4 [Equus caballus]	1070	2399	1	1	0	639.36	1276.7	2	1276.7	0	0	62.58	0.00034	K	LALDIEIATYR	K			Spectrum6354 scans: 8276,
11	gi|149714794|XP_001504524.1|	PREDICTED: keratin, type II cytoskeletal 4 [Equus caballus]	1070	2400	1	1	0	639.36	1276.7	2	1276.7	0	0	50.61	0.0053	K	LALDIEIATYR	K			Spectrum6549 scans: 8512,
11	gi|149714794|XP_001504524.1|	PREDICTED: keratin, type II cytoskeletal 4 [Equus caballus]	1070	2401	1	1	0	639.36	1276.7	2	1276.7	0	0	54.76	0.002	K	LALDIEIATYR	K			Spectrum6580 scans: 8566,
11	gi|149714794|XP_001504524.1|	PREDICTED: keratin, type II cytoskeletal 4 [Equus caballus]	1070	2402	1	1	0	639.36	1276.7	2	1276.7	0	0	40.04	0.06	K	LALDIEIATYR	K			Spectrum7061 scans: 9434,
11	gi|149714794|XP_001504524.1|	PREDICTED: keratin, type II cytoskeletal 4 [Equus caballus]	1070	2403	1	1	0	639.36	1276.7	2	1276.7	0	0	32.22	0.36	K	LALDIEIATYR	K			Spectrum7267 scans: 9873,
11	gi|149714794|XP_001504524.1|	PREDICTED: keratin, type II cytoskeletal 4 [Equus caballus]	1070	2404	1	1	0	639.36	1276.7	2	1276.7	0	0	37.83	0.1	K	LALDIEIATYR	K			Spectrum6698 scans: 8791,
11	gi|149714794|XP_001504524.1|	PREDICTED: keratin, type II cytoskeletal 4 [Equus caballus]	1070	2405	1	1	0	639.36	1276.7	2	1276.7	0	0	44.72	0.02	K	LALDIEIATYR	K			Spectrum6603 scans: 8616,
11	gi|149714794|XP_001504524.1|	PREDICTED: keratin, type II cytoskeletal 4 [Equus caballus]	1070	2406	1	1	0	639.36	1276.7	2	1276.7	0	0	38.49	0.084	K	LALDIEIATYR	K			Spectrum7292 scans: 9925,
11	gi|149714794|XP_001504524.1|	PREDICTED: keratin, type II cytoskeletal 4 [Equus caballus]	1070	2407	1	1	0	639.36	1276.71	2	1276.7	0	0	33.3	0.27	K	LALDIEIATYR	K			Spectrum7186 scans: 9706,
11	gi|149714794|XP_001504524.1|	PREDICTED: keratin, type II cytoskeletal 4 [Equus caballus]	1070	2408	1	1	0	639.36	1276.71	2	1276.7	0	0	31.21	0.42	K	LALDIEIATYR	K			Spectrum7006 scans: 9308,
11	gi|149714794|XP_001504524.1|	PREDICTED: keratin, type II cytoskeletal 4 [Equus caballus]	1070	2409	1	1	0	639.36	1276.71	2	1276.7	0	0	49.6	0.0062	K	LALDIEIATYR	K			Spectrum7045 scans: 9391,
11	gi|149714794|XP_001504524.1|	PREDICTED: keratin, type II cytoskeletal 4 [Equus caballus]	1070	2410	1	1	0	639.36	1276.71	2	1276.7	0.01	0	40.46	0.048	K	LALDIEIATYR	K			Spectrum7258 scans: 9851,
11	gi|149714794|XP_001504524.1|	PREDICTED: keratin, type II cytoskeletal 4 [Equus caballus]	1070	5423	3	1	1	704.69	2111.04	3	2111.05	-0.02	0	11.59	84	Q	YEEIAQRSKAEAEALYQI	K			Spectrum6420 scans: 8352,
12	gi|194212015|XP_001504447.2|	PREDICTED: keratin, type II cytoskeletal 75-like [Equus caballus]	1055	17	1	0	0	401.72	801.43	2	801.43	0	0	31.56	0.64	E	EREQIK	T			Spectrum236 scans: 1453,
12	gi|194212015|XP_001504447.2|	PREDICTED: keratin, type II cytoskeletal 75-like [Equus caballus]	1055	83	1	0	0	408.75	815.48	2	815.48	0	0	25.02	1.9	N	KVELEAK	V			Spectrum894 scans: 2168,
12	gi|194212015|XP_001504447.2|	PREDICTED: keratin, type II cytoskeletal 75-like [Equus caballus]	1055	127	1	0	0	414.22	826.42	2	826.42	0	0	34.8	0.22	K	FASFIDK	V			Spectrum3022 scans: 4525,
12	gi|194212015|XP_001504447.2|	PREDICTED: keratin, type II cytoskeletal 75-like [Equus caballus]	1055	161	6	1	1	418.73	835.45	2	835.46	0	0	14.47	17	E	AYISNLR	R			Spectrum2701 scans: 4179,
12	gi|194212015|XP_001504447.2|	PREDICTED: keratin, type II cytoskeletal 75-like [Equus caballus]	1055	242	1	0	0	430.73	859.44	2	859.44	0	0	27.34	1.7	M	EISELNR	M			Spectrum1375 scans: 2704,
12	gi|194212015|XP_001504447.2|	PREDICTED: keratin, type II cytoskeletal 75-like [Equus caballus]	1055	386	7	0	1	447.25	892.48	2	892.48	0	0	12.6	29	G	LGLGGTGYR	V			Spectrum1036 scans: 2327,
12	gi|194212015|XP_001504447.2|	PREDICTED: keratin, type II cytoskeletal 75-like [Equus caballus]	1055	437	1	0	0	453.74	905.46	2	905.46	0	0	45.05	0.026	R	FLEQQNK	V			Spectrum1170 scans: 2480,
12	gi|194212015|XP_001504447.2|	PREDICTED: keratin, type II cytoskeletal 75-like [Equus caballus]	1055	927	1	0	0	503.24	1004.46	2	1004.46	0	0	33.36	0.31	K	LLEGEECR	L			Spectrum1276 scans: 2596,
12	gi|194212015|XP_001504447.2|	PREDICTED: keratin, type II cytoskeletal 75-like [Equus caballus]	1055	1030	1	0	0	513.73	1025.45	2	1025.45	0	0	53.51	0.0021	K	DVDAAYMNK	V			Spectrum1599 scans: 2950,
12	gi|194212015|XP_001504447.2|	PREDICTED: keratin, type II cytoskeletal 75-like [Equus caballus]	1055	1564	1	0	0	567.28	1132.55	2	1132.55	0	0	38.32	0.14	R	KLLEGEECR	L			Spectrum1185 scans: 2497,
12	gi|194212015|XP_001504447.2|	PREDICTED: keratin, type II cytoskeletal 75-like [Equus caballus]	1055	1565	1	0	0	567.29	1132.56	2	1132.55	0	0	46.01	0.023	R	KLLEGEECR	L			Spectrum1294 scans: 2615,
12	gi|194212015|XP_001504447.2|	PREDICTED: keratin, type II cytoskeletal 75-like [Equus caballus]	1055	1733	8	0	0	578.27	1154.53	2	1154.53	0	0	12.59	36	D	VDAAYMNKVE	L	Oxidation (M)	0.0000010000.0	Spectrum1391 scans: 2722,
12	gi|194212015|XP_001504447.2|	PREDICTED: keratin, type II cytoskeletal 75-like [Equus caballus]	1055	2356	1	0	0	639.36	1276.7	2	1276.7	-0.01	0	37.96	0.1	K	LALDIEIATYR	K			Spectrum6588 scans: 8587,
12	gi|194212015|XP_001504447.2|	PREDICTED: keratin, type II cytoskeletal 75-like [Equus caballus]	1055	2357	1	0	0	639.36	1276.7	2	1276.7	-0.01	0	42.17	0.039	K	LALDIEIATYR	K			Spectrum6621 scans: 8648,
12	gi|194212015|XP_001504447.2|	PREDICTED: keratin, type II cytoskeletal 75-like [Equus caballus]	1055	2358	1	0	0	639.36	1276.7	2	1276.7	0	0	43.45	0.027	K	LALDIEIATYR	K			Spectrum7035 scans: 9370,
12	gi|194212015|XP_001504447.2|	PREDICTED: keratin, type II cytoskeletal 75-like [Equus caballus]	1055	2359	1	0	0	639.36	1276.7	2	1276.7	0	0	49.56	0.0066	K	LALDIEIATYR	K			Spectrum6660 scans: 8719,
12	gi|194212015|XP_001504447.2|	PREDICTED: keratin, type II cytoskeletal 75-like [Equus caballus]	1055	2360	1	0	0	639.36	1276.7	2	1276.7	0	0	62.96	0.0003	K	LALDIEIATYR	K			Spectrum5904 scans: 7744,
12	gi|194212015|XP_001504447.2|	PREDICTED: keratin, type II cytoskeletal 75-like [Equus caballus]	1055	2361	1	0	0	639.36	1276.7	2	1276.7	0	0	65.6	0.00016	K	LALDIEIATYR	K			Spectrum4534 scans: 6188,
12	gi|194212015|XP_001504447.2|	PREDICTED: keratin, type II cytoskeletal 75-like [Equus caballus]	1055	2362	1	0	0	639.36	1276.7	2	1276.7	0	0	50.48	0.0053	K	LALDIEIATYR	K			Spectrum5544 scans: 7332,
12	gi|194212015|XP_001504447.2|	PREDICTED: keratin, type II cytoskeletal 75-like [Equus caballus]	1055	2363	1	0	0	639.36	1276.7	2	1276.7	0	0	63.23	0.00028	K	LALDIEIATYR	K			Spectrum6501 scans: 8447,
12	gi|194212015|XP_001504447.2|	PREDICTED: keratin, type II cytoskeletal 75-like [Equus caballus]	1055	2364	1	0	0	639.36	1276.7	2	1276.7	0	0	50.9	0.0048	K	LALDIEIATYR	K			Spectrum5693 scans: 7500,
12	gi|194212015|XP_001504447.2|	PREDICTED: keratin, type II cytoskeletal 75-like [Equus caballus]	1055	2365	1	0	0	639.36	1276.7	2	1276.7	0	0	65.52	0.0002	K	LALDIEIATYR	K			Spectrum6213 scans: 8114,
12	gi|194212015|XP_001504447.2|	PREDICTED: keratin, type II cytoskeletal 75-like [Equus caballus]	1055	2366	1	0	0	639.36	1276.7	2	1276.7	0	0	60.35	0.00065	K	LALDIEIATYR	K			Spectrum6154 scans: 8042,
12	gi|194212015|XP_001504447.2|	PREDICTED: keratin, type II cytoskeletal 75-like [Equus caballus]	1055	2367	1	0	0	639.36	1276.7	2	1276.7	0	0	52.84	0.0037	K	LALDIEIATYR	K			Spectrum6841 scans: 9053,
12	gi|194212015|XP_001504447.2|	PREDICTED: keratin, type II cytoskeletal 75-like [Equus caballus]	1055	2368	1	0	0	639.36	1276.7	2	1276.7	0	0	47.27	0.013	K	LALDIEIATYR	K			Spectrum7126 scans: 9580,
12	gi|194212015|XP_001504447.2|	PREDICTED: keratin, type II cytoskeletal 75-like [Equus caballus]	1055	2369	1	0	0	639.36	1276.7	2	1276.7	0	0	38.47	0.1	K	LALDIEIATYR	K			Spectrum7084 scans: 9484,
12	gi|194212015|XP_001504447.2|	PREDICTED: keratin, type II cytoskeletal 75-like [Equus caballus]	1055	2370	1	0	0	639.36	1276.7	2	1276.7	0	0	62.87	0.00037	K	LALDIEIATYR	K			Spectrum5963 scans: 7815,
12	gi|194212015|XP_001504447.2|	PREDICTED: keratin, type II cytoskeletal 75-like [Equus caballus]	1055	2371	1	0	0	639.36	1276.7	2	1276.7	0	0	32.63	0.33	K	LALDIEIATYR	K			Spectrum6974 scans: 9251,
12	gi|194212015|XP_001504447.2|	PREDICTED: keratin, type II cytoskeletal 75-like [Equus caballus]	1055	2372	1	0	0	639.36	1276.7	2	1276.7	0	0	63.96	0.00025	K	LALDIEIATYR	K			Spectrum5833 scans: 7662,
12	gi|194212015|XP_001504447.2|	PREDICTED: keratin, type II cytoskeletal 75-like [Equus caballus]	1055	2373	1	0	0	639.36	1276.7	2	1276.7	0	0	47.37	0.011	K	LALDIEIATYR	K			Spectrum7105 scans: 9530,
12	gi|194212015|XP_001504447.2|	PREDICTED: keratin, type II cytoskeletal 75-like [Equus caballus]	1055	2374	1	0	0	639.36	1276.7	2	1276.7	0	0	63.56	0.00027	K	LALDIEIATYR	K			Spectrum5472 scans: 7249,
12	gi|194212015|XP_001504447.2|	PREDICTED: keratin, type II cytoskeletal 75-like [Equus caballus]	1055	2375	1	0	0	639.36	1276.7	2	1276.7	0	0	61.85	0.0004	K	LALDIEIATYR	K			Spectrum5619 scans: 7416,
12	gi|194212015|XP_001504447.2|	PREDICTED: keratin, type II cytoskeletal 75-like [Equus caballus]	1055	2376	1	0	0	639.36	1276.7	2	1276.7	0	0	50.3	0.0057	K	LALDIEIATYR	K			Spectrum5314 scans: 7073,
12	gi|194212015|XP_001504447.2|	PREDICTED: keratin, type II cytoskeletal 75-like [Equus caballus]	1055	2377	1	0	0	639.36	1276.7	2	1276.7	0	0	38.65	0.083	K	LALDIEIATYR	K			Spectrum6639 scans: 8681,
12	gi|194212015|XP_001504447.2|	PREDICTED: keratin, type II cytoskeletal 75-like [Equus caballus]	1055	2378	1	0	0	639.36	1276.7	2	1276.7	0	0	62.97	0.00031	K	LALDIEIATYR	K			Spectrum6029 scans: 7892,
12	gi|194212015|XP_001504447.2|	PREDICTED: keratin, type II cytoskeletal 75-like [Equus caballus]	1055	2379	1	0	0	639.36	1276.7	2	1276.7	0	0	39.34	0.07	K	LALDIEIATYR	K			Spectrum7235 scans: 9808,
12	gi|194212015|XP_001504447.2|	PREDICTED: keratin, type II cytoskeletal 75-like [Equus caballus]	1055	2380	1	0	0	639.36	1276.7	2	1276.7	0	0	57.51	0.0011	K	LALDIEIATYR	K			Spectrum6787 scans: 8971,
12	gi|194212015|XP_001504447.2|	PREDICTED: keratin, type II cytoskeletal 75-like [Equus caballus]	1055	2381	1	0	0	639.36	1276.7	2	1276.7	0	0	65.72	0.00016	K	LALDIEIATYR	K			Spectrum6090 scans: 7966,
12	gi|194212015|XP_001504447.2|	PREDICTED: keratin, type II cytoskeletal 75-like [Equus caballus]	1055	2382	1	0	0	639.36	1276.7	2	1276.7	0	0	47.66	0.01	K	LALDIEIATYR	K			Spectrum6888 scans: 9118,
12	gi|194212015|XP_001504447.2|	PREDICTED: keratin, type II cytoskeletal 75-like [Equus caballus]	1055	2383	1	0	0	639.36	1276.7	2	1276.7	0	0	52.47	0.0034	K	LALDIEIATYR	K			Spectrum5763 scans: 7581,
12	gi|194212015|XP_001504447.2|	PREDICTED: keratin, type II cytoskeletal 75-like [Equus caballus]	1055	2384	1	0	0	639.36	1276.7	2	1276.7	0	0	50.68	0.0052	K	LALDIEIATYR	K			Spectrum5397 scans: 7164,
12	gi|194212015|XP_001504447.2|	PREDICTED: keratin, type II cytoskeletal 75-like [Equus caballus]	1055	2385	1	0	0	639.36	1276.7	2	1276.7	0	0	66.1	0.00015	K	LALDIEIATYR	K			Spectrum4604 scans: 6268,
12	gi|194212015|XP_001504447.2|	PREDICTED: keratin, type II cytoskeletal 75-like [Equus caballus]	1055	2386	1	0	0	639.36	1276.7	2	1276.7	0	0	52.83	0.0032	K	LALDIEIATYR	K			Spectrum4932 scans: 6637,
12	gi|194212015|XP_001504447.2|	PREDICTED: keratin, type II cytoskeletal 75-like [Equus caballus]	1055	2387	1	0	0	639.36	1276.7	2	1276.7	0	0	33.84	0.25	K	LALDIEIATYR	K			Spectrum7160 scans: 9656,
12	gi|194212015|XP_001504447.2|	PREDICTED: keratin, type II cytoskeletal 75-like [Equus caballus]	1055	2388	1	0	0	639.36	1276.7	2	1276.7	0	0	52.47	0.0034	K	LALDIEIATYR	K			Spectrum5008 scans: 6724,
12	gi|194212015|XP_001504447.2|	PREDICTED: keratin, type II cytoskeletal 75-like [Equus caballus]	1055	2389	1	0	0	639.36	1276.7	2	1276.7	0	0	52.19	0.0037	K	LALDIEIATYR	K			Spectrum5082 scans: 6809,
12	gi|194212015|XP_001504447.2|	PREDICTED: keratin, type II cytoskeletal 75-like [Equus caballus]	1055	2390	1	0	0	639.36	1276.7	2	1276.7	0	0	49.05	0.0075	K	LALDIEIATYR	K			Spectrum5161 scans: 6899,
12	gi|194212015|XP_001504447.2|	PREDICTED: keratin, type II cytoskeletal 75-like [Equus caballus]	1055	2391	1	0	0	639.36	1276.7	2	1276.7	0	0	49.92	0.0062	K	LALDIEIATYR	K			Spectrum7214 scans: 9762,
12	gi|194212015|XP_001504447.2|	PREDICTED: keratin, type II cytoskeletal 75-like [Equus caballus]	1055	2392	1	0	0	639.36	1276.7	2	1276.7	0	0	66.09	0.00015	K	LALDIEIATYR	K			Spectrum4686 scans: 6360,
12	gi|194212015|XP_001504447.2|	PREDICTED: keratin, type II cytoskeletal 75-like [Equus caballus]	1055	2393	1	0	0	639.36	1276.7	2	1276.7	0	0	63.3	0.00028	K	LALDIEIATYR	K			Spectrum4768 scans: 6452,
12	gi|194212015|XP_001504447.2|	PREDICTED: keratin, type II cytoskeletal 75-like [Equus caballus]	1055	2394	1	0	0	639.36	1276.7	2	1276.7	0	0	66.06	0.00015	K	LALDIEIATYR	K			Spectrum6428 scans: 8361,
12	gi|194212015|XP_001504447.2|	PREDICTED: keratin, type II cytoskeletal 75-like [Equus caballus]	1055	2395	1	0	0	639.36	1276.7	2	1276.7	0	0	25.13	1.9	K	LALDIEIATYR	K			Spectrum6937 scans: 9192,
12	gi|194212015|XP_001504447.2|	PREDICTED: keratin, type II cytoskeletal 75-like [Equus caballus]	1055	2396	1	0	0	639.36	1276.7	2	1276.7	0	0	52.63	0.0033	K	LALDIEIATYR	K			Spectrum5242 scans: 6990,
12	gi|194212015|XP_001504447.2|	PREDICTED: keratin, type II cytoskeletal 75-like [Equus caballus]	1055	2397	1	0	0	639.36	1276.7	2	1276.7	0	0	68.27	9e-05	K	LALDIEIATYR	K			Spectrum6284 scans: 8196,
12	gi|194212015|XP_001504447.2|	PREDICTED: keratin, type II cytoskeletal 75-like [Equus caballus]	1055	2398	1	0	0	639.36	1276.7	2	1276.7	0	0	53.69	0.0026	K	LALDIEIATYR	K			Spectrum4850 scans: 6546,
12	gi|194212015|XP_001504447.2|	PREDICTED: keratin, type II cytoskeletal 75-like [Equus caballus]	1055	2399	1	0	0	639.36	1276.7	2	1276.7	0	0	62.58	0.00034	K	LALDIEIATYR	K			Spectrum6354 scans: 8276,
12	gi|194212015|XP_001504447.2|	PREDICTED: keratin, type II cytoskeletal 75-like [Equus caballus]	1055	2400	1	0	0	639.36	1276.7	2	1276.7	0	0	50.61	0.0053	K	LALDIEIATYR	K			Spectrum6549 scans: 8512,
12	gi|194212015|XP_001504447.2|	PREDICTED: keratin, type II cytoskeletal 75-like [Equus caballus]	1055	2401	1	0	0	639.36	1276.7	2	1276.7	0	0	54.76	0.002	K	LALDIEIATYR	K			Spectrum6580 scans: 8566,
12	gi|194212015|XP_001504447.2|	PREDICTED: keratin, type II cytoskeletal 75-like [Equus caballus]	1055	2402	1	0	0	639.36	1276.7	2	1276.7	0	0	40.04	0.06	K	LALDIEIATYR	K			Spectrum7061 scans: 9434,
12	gi|194212015|XP_001504447.2|	PREDICTED: keratin, type II cytoskeletal 75-like [Equus caballus]	1055	2403	1	0	0	639.36	1276.7	2	1276.7	0	0	32.22	0.36	K	LALDIEIATYR	K			Spectrum7267 scans: 9873,
12	gi|194212015|XP_001504447.2|	PREDICTED: keratin, type II cytoskeletal 75-like [Equus caballus]	1055	2404	1	0	0	639.36	1276.7	2	1276.7	0	0	37.83	0.1	K	LALDIEIATYR	K			Spectrum6698 scans: 8791,
12	gi|194212015|XP_001504447.2|	PREDICTED: keratin, type II cytoskeletal 75-like [Equus caballus]	1055	2405	1	0	0	639.36	1276.7	2	1276.7	0	0	44.72	0.02	K	LALDIEIATYR	K			Spectrum6603 scans: 8616,
12	gi|194212015|XP_001504447.2|	PREDICTED: keratin, type II cytoskeletal 75-like [Equus caballus]	1055	2406	1	0	0	639.36	1276.7	2	1276.7	0	0	38.49	0.084	K	LALDIEIATYR	K			Spectrum7292 scans: 9925,
12	gi|194212015|XP_001504447.2|	PREDICTED: keratin, type II cytoskeletal 75-like [Equus caballus]	1055	2407	1	0	0	639.36	1276.71	2	1276.7	0	0	33.3	0.27	K	LALDIEIATYR	K			Spectrum7186 scans: 9706,
12	gi|194212015|XP_001504447.2|	PREDICTED: keratin, type II cytoskeletal 75-like [Equus caballus]	1055	2408	1	0	0	639.36	1276.71	2	1276.7	0	0	31.21	0.42	K	LALDIEIATYR	K			Spectrum7006 scans: 9308,
12	gi|194212015|XP_001504447.2|	PREDICTED: keratin, type II cytoskeletal 75-like [Equus caballus]	1055	2409	1	0	0	639.36	1276.71	2	1276.7	0	0	49.6	0.0062	K	LALDIEIATYR	K			Spectrum7045 scans: 9391,
12	gi|194212015|XP_001504447.2|	PREDICTED: keratin, type II cytoskeletal 75-like [Equus caballus]	1055	2410	1	0	0	639.36	1276.71	2	1276.7	0.01	0	40.46	0.048	K	LALDIEIATYR	K			Spectrum7258 scans: 9851,
12	gi|194212015|XP_001504447.2|	PREDICTED: keratin, type II cytoskeletal 75-like [Equus caballus]	1055	2943	3	1	1	688.37	1374.72	2	1374.73	-0.01	0	15.92	24	T	SVVLSMDNNRKL	D			Spectrum4020 scans: 5618,
12	gi|194212015|XP_001504447.2|	PREDICTED: keratin, type II cytoskeletal 75-like [Equus caballus]	1055	2945	5	1	1	688.37	1374.72	2	1374.73	-0.01	0	16.47	21	T	SVVLSMDNNRKL	D			Spectrum4263 scans: 5883,
12	gi|194212015|XP_001504447.2|	PREDICTED: keratin, type II cytoskeletal 75-like [Equus caballus]	1055	2946	2	1	1	688.37	1374.72	2	1374.73	-0.01	0	18.26	14	T	SVVLSMDNNRKL	D			Spectrum3922 scans: 5513,
12	gi|194212015|XP_001504447.2|	PREDICTED: keratin, type II cytoskeletal 75-like [Equus caballus]	1055	2948	2	1	1	688.37	1374.72	2	1374.73	-0.01	0	15.83	24	T	SVVLSMDNNRKL	D			Spectrum4145 scans: 5752,
12	gi|194212015|XP_001504447.2|	PREDICTED: keratin, type II cytoskeletal 75-like [Equus caballus]	1055	2952	10	1	1	688.37	1374.72	2	1374.73	-0.01	0	12.01	57	T	SVVLSMDNNRKL	D			Spectrum5805 scans: 7628,
12	gi|194212015|XP_001504447.2|	PREDICTED: keratin, type II cytoskeletal 75-like [Equus caballus]	1055	3033	2	1	1	696.36	1390.71	2	1390.72	-0.01	0	22.95	5.1	T	SVVLSMDNNRKL	D	Oxidation (M)	0.000001000000.0	Spectrum3491 scans: 5035,
13	gi|149714737|XP_001504423.1|	PREDICTED: keratin, type II cytoskeletal 80 [Equus caballus]	1041	1032	7	1	1	513.76	1025.51	2	1025.51	0	0	11.27	47	Q	ITEMLEKF	L	Oxidation (M)	0.00010000.0	Spectrum550 scans: 1799,
13	gi|149714737|XP_001504423.1|	PREDICTED: keratin, type II cytoskeletal 80 [Equus caballus]	1041	1727	1	1	1	577.76	1153.51	2	1153.53	-0.01	0	28.06	0.9	R	SLEEAEAYSR	S			Spectrum1734 scans: 3102,
13	gi|149714737|XP_001504423.1|	PREDICTED: keratin, type II cytoskeletal 80 [Equus caballus]	1041	1734	1	0	0	578.27	1154.53	2	1154.53	0	0	48.12	0.01	R	EYQELMNTK	L			Spectrum2068 scans: 3479,
13	gi|149714737|XP_001504423.1|	PREDICTED: keratin, type II cytoskeletal 80 [Equus caballus]	1041	2356	1	0	0	639.36	1276.7	2	1276.7	-0.01	0	37.96	0.1	K	LALDIEIATYR	K			Spectrum6588 scans: 8587,
13	gi|149714737|XP_001504423.1|	PREDICTED: keratin, type II cytoskeletal 80 [Equus caballus]	1041	2357	1	0	0	639.36	1276.7	2	1276.7	-0.01	0	42.17	0.039	K	LALDIEIATYR	K			Spectrum6621 scans: 8648,
13	gi|149714737|XP_001504423.1|	PREDICTED: keratin, type II cytoskeletal 80 [Equus caballus]	1041	2358	1	0	0	639.36	1276.7	2	1276.7	0	0	43.45	0.027	K	LALDIEIATYR	K			Spectrum7035 scans: 9370,
13	gi|149714737|XP_001504423.1|	PREDICTED: keratin, type II cytoskeletal 80 [Equus caballus]	1041	2359	1	0	0	639.36	1276.7	2	1276.7	0	0	49.56	0.0066	K	LALDIEIATYR	K			Spectrum6660 scans: 8719,
13	gi|149714737|XP_001504423.1|	PREDICTED: keratin, type II cytoskeletal 80 [Equus caballus]	1041	2360	1	0	0	639.36	1276.7	2	1276.7	0	0	62.96	0.0003	K	LALDIEIATYR	K			Spectrum5904 scans: 7744,
13	gi|149714737|XP_001504423.1|	PREDICTED: keratin, type II cytoskeletal 80 [Equus caballus]	1041	2361	1	0	0	639.36	1276.7	2	1276.7	0	0	65.6	0.00016	K	LALDIEIATYR	K			Spectrum4534 scans: 6188,
13	gi|149714737|XP_001504423.1|	PREDICTED: keratin, type II cytoskeletal 80 [Equus caballus]	1041	2362	1	0	0	639.36	1276.7	2	1276.7	0	0	50.48	0.0053	K	LALDIEIATYR	K			Spectrum5544 scans: 7332,
13	gi|149714737|XP_001504423.1|	PREDICTED: keratin, type II cytoskeletal 80 [Equus caballus]	1041	2363	1	0	0	639.36	1276.7	2	1276.7	0	0	63.23	0.00028	K	LALDIEIATYR	K			Spectrum6501 scans: 8447,
13	gi|149714737|XP_001504423.1|	PREDICTED: keratin, type II cytoskeletal 80 [Equus caballus]	1041	2364	1	0	0	639.36	1276.7	2	1276.7	0	0	50.9	0.0048	K	LALDIEIATYR	K			Spectrum5693 scans: 7500,
13	gi|149714737|XP_001504423.1|	PREDICTED: keratin, type II cytoskeletal 80 [Equus caballus]	1041	2365	1	0	0	639.36	1276.7	2	1276.7	0	0	65.52	0.0002	K	LALDIEIATYR	K			Spectrum6213 scans: 8114,
13	gi|149714737|XP_001504423.1|	PREDICTED: keratin, type II cytoskeletal 80 [Equus caballus]	1041	2366	1	0	0	639.36	1276.7	2	1276.7	0	0	60.35	0.00065	K	LALDIEIATYR	K			Spectrum6154 scans: 8042,
13	gi|149714737|XP_001504423.1|	PREDICTED: keratin, type II cytoskeletal 80 [Equus caballus]	1041	2367	1	0	0	639.36	1276.7	2	1276.7	0	0	52.84	0.0037	K	LALDIEIATYR	K			Spectrum6841 scans: 9053,
13	gi|149714737|XP_001504423.1|	PREDICTED: keratin, type II cytoskeletal 80 [Equus caballus]	1041	2368	1	0	0	639.36	1276.7	2	1276.7	0	0	47.27	0.013	K	LALDIEIATYR	K			Spectrum7126 scans: 9580,
13	gi|149714737|XP_001504423.1|	PREDICTED: keratin, type II cytoskeletal 80 [Equus caballus]	1041	2369	1	0	0	639.36	1276.7	2	1276.7	0	0	38.47	0.1	K	LALDIEIATYR	K			Spectrum7084 scans: 9484,
13	gi|149714737|XP_001504423.1|	PREDICTED: keratin, type II cytoskeletal 80 [Equus caballus]	1041	2370	1	0	0	639.36	1276.7	2	1276.7	0	0	62.87	0.00037	K	LALDIEIATYR	K			Spectrum5963 scans: 7815,
13	gi|149714737|XP_001504423.1|	PREDICTED: keratin, type II cytoskeletal 80 [Equus caballus]	1041	2371	1	0	0	639.36	1276.7	2	1276.7	0	0	32.63	0.33	K	LALDIEIATYR	K			Spectrum6974 scans: 9251,
13	gi|149714737|XP_001504423.1|	PREDICTED: keratin, type II cytoskeletal 80 [Equus caballus]	1041	2372	1	0	0	639.36	1276.7	2	1276.7	0	0	63.96	0.00025	K	LALDIEIATYR	K			Spectrum5833 scans: 7662,
13	gi|149714737|XP_001504423.1|	PREDICTED: keratin, type II cytoskeletal 80 [Equus caballus]	1041	2373	1	0	0	639.36	1276.7	2	1276.7	0	0	47.37	0.011	K	LALDIEIATYR	K			Spectrum7105 scans: 9530,
13	gi|149714737|XP_001504423.1|	PREDICTED: keratin, type II cytoskeletal 80 [Equus caballus]	1041	2374	1	0	0	639.36	1276.7	2	1276.7	0	0	63.56	0.00027	K	LALDIEIATYR	K			Spectrum5472 scans: 7249,
13	gi|149714737|XP_001504423.1|	PREDICTED: keratin, type II cytoskeletal 80 [Equus caballus]	1041	2375	1	0	0	639.36	1276.7	2	1276.7	0	0	61.85	0.0004	K	LALDIEIATYR	K			Spectrum5619 scans: 7416,
13	gi|149714737|XP_001504423.1|	PREDICTED: keratin, type II cytoskeletal 80 [Equus caballus]	1041	2376	1	0	0	639.36	1276.7	2	1276.7	0	0	50.3	0.0057	K	LALDIEIATYR	K			Spectrum5314 scans: 7073,
13	gi|149714737|XP_001504423.1|	PREDICTED: keratin, type II cytoskeletal 80 [Equus caballus]	1041	2377	1	0	0	639.36	1276.7	2	1276.7	0	0	38.65	0.083	K	LALDIEIATYR	K			Spectrum6639 scans: 8681,
13	gi|149714737|XP_001504423.1|	PREDICTED: keratin, type II cytoskeletal 80 [Equus caballus]	1041	2378	1	0	0	639.36	1276.7	2	1276.7	0	0	62.97	0.00031	K	LALDIEIATYR	K			Spectrum6029 scans: 7892,
13	gi|149714737|XP_001504423.1|	PREDICTED: keratin, type II cytoskeletal 80 [Equus caballus]	1041	2379	1	0	0	639.36	1276.7	2	1276.7	0	0	39.34	0.07	K	LALDIEIATYR	K			Spectrum7235 scans: 9808,
13	gi|149714737|XP_001504423.1|	PREDICTED: keratin, type II cytoskeletal 80 [Equus caballus]	1041	2380	1	0	0	639.36	1276.7	2	1276.7	0	0	57.51	0.0011	K	LALDIEIATYR	K			Spectrum6787 scans: 8971,
13	gi|149714737|XP_001504423.1|	PREDICTED: keratin, type II cytoskeletal 80 [Equus caballus]	1041	2381	1	0	0	639.36	1276.7	2	1276.7	0	0	65.72	0.00016	K	LALDIEIATYR	K			Spectrum6090 scans: 7966,
13	gi|149714737|XP_001504423.1|	PREDICTED: keratin, type II cytoskeletal 80 [Equus caballus]	1041	2382	1	0	0	639.36	1276.7	2	1276.7	0	0	47.66	0.01	K	LALDIEIATYR	K			Spectrum6888 scans: 9118,
13	gi|149714737|XP_001504423.1|	PREDICTED: keratin, type II cytoskeletal 80 [Equus caballus]	1041	2383	1	0	0	639.36	1276.7	2	1276.7	0	0	52.47	0.0034	K	LALDIEIATYR	K			Spectrum5763 scans: 7581,
13	gi|149714737|XP_001504423.1|	PREDICTED: keratin, type II cytoskeletal 80 [Equus caballus]	1041	2384	1	0	0	639.36	1276.7	2	1276.7	0	0	50.68	0.0052	K	LALDIEIATYR	K			Spectrum5397 scans: 7164,
13	gi|149714737|XP_001504423.1|	PREDICTED: keratin, type II cytoskeletal 80 [Equus caballus]	1041	2385	1	0	0	639.36	1276.7	2	1276.7	0	0	66.1	0.00015	K	LALDIEIATYR	K			Spectrum4604 scans: 6268,
13	gi|149714737|XP_001504423.1|	PREDICTED: keratin, type II cytoskeletal 80 [Equus caballus]	1041	2386	1	0	0	639.36	1276.7	2	1276.7	0	0	52.83	0.0032	K	LALDIEIATYR	K			Spectrum4932 scans: 6637,
13	gi|149714737|XP_001504423.1|	PREDICTED: keratin, type II cytoskeletal 80 [Equus caballus]	1041	2387	1	0	0	639.36	1276.7	2	1276.7	0	0	33.84	0.25	K	LALDIEIATYR	K			Spectrum7160 scans: 9656,
13	gi|149714737|XP_001504423.1|	PREDICTED: keratin, type II cytoskeletal 80 [Equus caballus]	1041	2388	1	0	0	639.36	1276.7	2	1276.7	0	0	52.47	0.0034	K	LALDIEIATYR	K			Spectrum5008 scans: 6724,
13	gi|149714737|XP_001504423.1|	PREDICTED: keratin, type II cytoskeletal 80 [Equus caballus]	1041	2389	1	0	0	639.36	1276.7	2	1276.7	0	0	52.19	0.0037	K	LALDIEIATYR	K			Spectrum5082 scans: 6809,
13	gi|149714737|XP_001504423.1|	PREDICTED: keratin, type II cytoskeletal 80 [Equus caballus]	1041	2390	1	0	0	639.36	1276.7	2	1276.7	0	0	49.05	0.0075	K	LALDIEIATYR	K			Spectrum5161 scans: 6899,
13	gi|149714737|XP_001504423.1|	PREDICTED: keratin, type II cytoskeletal 80 [Equus caballus]	1041	2391	1	0	0	639.36	1276.7	2	1276.7	0	0	49.92	0.0062	K	LALDIEIATYR	K			Spectrum7214 scans: 9762,
13	gi|149714737|XP_001504423.1|	PREDICTED: keratin, type II cytoskeletal 80 [Equus caballus]	1041	2392	1	0	0	639.36	1276.7	2	1276.7	0	0	66.09	0.00015	K	LALDIEIATYR	K			Spectrum4686 scans: 6360,
13	gi|149714737|XP_001504423.1|	PREDICTED: keratin, type II cytoskeletal 80 [Equus caballus]	1041	2393	1	0	0	639.36	1276.7	2	1276.7	0	0	63.3	0.00028	K	LALDIEIATYR	K			Spectrum4768 scans: 6452,
13	gi|149714737|XP_001504423.1|	PREDICTED: keratin, type II cytoskeletal 80 [Equus caballus]	1041	2394	1	0	0	639.36	1276.7	2	1276.7	0	0	66.06	0.00015	K	LALDIEIATYR	K			Spectrum6428 scans: 8361,
13	gi|149714737|XP_001504423.1|	PREDICTED: keratin, type II cytoskeletal 80 [Equus caballus]	1041	2395	1	0	0	639.36	1276.7	2	1276.7	0	0	25.13	1.9	K	LALDIEIATYR	K			Spectrum6937 scans: 9192,
13	gi|149714737|XP_001504423.1|	PREDICTED: keratin, type II cytoskeletal 80 [Equus caballus]	1041	2396	1	0	0	639.36	1276.7	2	1276.7	0	0	52.63	0.0033	K	LALDIEIATYR	K			Spectrum5242 scans: 6990,
13	gi|149714737|XP_001504423.1|	PREDICTED: keratin, type II cytoskeletal 80 [Equus caballus]	1041	2397	1	0	0	639.36	1276.7	2	1276.7	0	0	68.27	9e-05	K	LALDIEIATYR	K			Spectrum6284 scans: 8196,
13	gi|149714737|XP_001504423.1|	PREDICTED: keratin, type II cytoskeletal 80 [Equus caballus]	1041	2398	1	0	0	639.36	1276.7	2	1276.7	0	0	53.69	0.0026	K	LALDIEIATYR	K			Spectrum4850 scans: 6546,
13	gi|149714737|XP_001504423.1|	PREDICTED: keratin, type II cytoskeletal 80 [Equus caballus]	1041	2399	1	0	0	639.36	1276.7	2	1276.7	0	0	62.58	0.00034	K	LALDIEIATYR	K			Spectrum6354 scans: 8276,
13	gi|149714737|XP_001504423.1|	PREDICTED: keratin, type II cytoskeletal 80 [Equus caballus]	1041	2400	1	0	0	639.36	1276.7	2	1276.7	0	0	50.61	0.0053	K	LALDIEIATYR	K			Spectrum6549 scans: 8512,
13	gi|149714737|XP_001504423.1|	PREDICTED: keratin, type II cytoskeletal 80 [Equus caballus]	1041	2401	1	0	0	639.36	1276.7	2	1276.7	0	0	54.76	0.002	K	LALDIEIATYR	K			Spectrum6580 scans: 8566,
13	gi|149714737|XP_001504423.1|	PREDICTED: keratin, type II cytoskeletal 80 [Equus caballus]	1041	2402	1	0	0	639.36	1276.7	2	1276.7	0	0	40.04	0.06	K	LALDIEIATYR	K			Spectrum7061 scans: 9434,
13	gi|149714737|XP_001504423.1|	PREDICTED: keratin, type II cytoskeletal 80 [Equus caballus]	1041	2403	1	0	0	639.36	1276.7	2	1276.7	0	0	32.22	0.36	K	LALDIEIATYR	K			Spectrum7267 scans: 9873,
13	gi|149714737|XP_001504423.1|	PREDICTED: keratin, type II cytoskeletal 80 [Equus caballus]	1041	2404	1	0	0	639.36	1276.7	2	1276.7	0	0	37.83	0.1	K	LALDIEIATYR	K			Spectrum6698 scans: 8791,
13	gi|149714737|XP_001504423.1|	PREDICTED: keratin, type II cytoskeletal 80 [Equus caballus]	1041	2405	1	0	0	639.36	1276.7	2	1276.7	0	0	44.72	0.02	K	LALDIEIATYR	K			Spectrum6603 scans: 8616,
13	gi|149714737|XP_001504423.1|	PREDICTED: keratin, type II cytoskeletal 80 [Equus caballus]	1041	2406	1	0	0	639.36	1276.7	2	1276.7	0	0	38.49	0.084	K	LALDIEIATYR	K			Spectrum7292 scans: 9925,
13	gi|149714737|XP_001504423.1|	PREDICTED: keratin, type II cytoskeletal 80 [Equus caballus]	1041	2407	1	0	0	639.36	1276.71	2	1276.7	0	0	33.3	0.27	K	LALDIEIATYR	K			Spectrum7186 scans: 9706,
13	gi|149714737|XP_001504423.1|	PREDICTED: keratin, type II cytoskeletal 80 [Equus caballus]	1041	2408	1	0	0	639.36	1276.71	2	1276.7	0	0	31.21	0.42	K	LALDIEIATYR	K			Spectrum7006 scans: 9308,
13	gi|149714737|XP_001504423.1|	PREDICTED: keratin, type II cytoskeletal 80 [Equus caballus]	1041	2409	1	0	0	639.36	1276.71	2	1276.7	0	0	49.6	0.0062	K	LALDIEIATYR	K			Spectrum7045 scans: 9391,
13	gi|149714737|XP_001504423.1|	PREDICTED: keratin, type II cytoskeletal 80 [Equus caballus]	1041	2410	1	0	0	639.36	1276.71	2	1276.7	0.01	0	40.46	0.048	K	LALDIEIATYR	K			Spectrum7258 scans: 9851,
13	gi|149714737|XP_001504423.1|	PREDICTED: keratin, type II cytoskeletal 80 [Equus caballus]	1041	2420	5	1	1	641.8	1281.58	2	1281.58	-0.01	0	9.24	72	S	LEEAEAYSRSQ	L			Spectrum4968 scans: 6676,
13	gi|149714737|XP_001504423.1|	PREDICTED: keratin, type II cytoskeletal 80 [Equus caballus]	1041	3538	9	1	1	507.21	1518.61	3	1518.62	-0.01	0	0.1	140	A	GGPWPETSAWGSCGA	P			Spectrum143 scans: 1346,
13	gi|149714737|XP_001504423.1|	PREDICTED: keratin, type II cytoskeletal 80 [Equus caballus]	1041	3840	10	1	1	529.61	1585.81	3	1585.81	0	0	8.9	140	G	LQSFVELMKTVYE	Q			Spectrum2612 scans: 4082,
14	gi|255522861|NP_001157333.1|	glial fibrillary acidic protein [Equus caballus]	1022	431	1	1	1	453.22	904.43	2	904.43	0	0	42.4	0.047	R	GTNESLER	Q			Spectrum662 scans: 1919,
14	gi|255522861|NP_001157333.1|	glial fibrillary acidic protein [Equus caballus]	1022	437	1	0	0	453.74	905.46	2	905.46	0	0	45.05	0.026	R	FLEQQNK	A			Spectrum1170 scans: 2480,
14	gi|255522861|NP_001157333.1|	glial fibrillary acidic protein [Equus caballus]	1022	1519	1	1	0	561.29	1120.57	2	1120.58	0	0	29.39	1	Q	EYQDLLNVK	L			Spectrum3270 scans: 4797,
14	gi|255522861|NP_001157333.1|	glial fibrillary acidic protein [Equus caballus]	1022	2014	10	1	1	601.8	1201.59	2	1201.59	0	0	15.48	26	R	QEADEATLARV	D			Spectrum2304 scans: 3736,
14	gi|255522861|NP_001157333.1|	glial fibrillary acidic protein [Equus caballus]	1022	2356	1	0	0	639.36	1276.7	2	1276.7	-0.01	0	37.96	0.1	K	LALDIEIATYR	K			Spectrum6588 scans: 8587,
14	gi|255522861|NP_001157333.1|	glial fibrillary acidic protein [Equus caballus]	1022	2357	1	0	0	639.36	1276.7	2	1276.7	-0.01	0	42.17	0.039	K	LALDIEIATYR	K			Spectrum6621 scans: 8648,
14	gi|255522861|NP_001157333.1|	glial fibrillary acidic protein [Equus caballus]	1022	2358	1	0	0	639.36	1276.7	2	1276.7	0	0	43.45	0.027	K	LALDIEIATYR	K			Spectrum7035 scans: 9370,
14	gi|255522861|NP_001157333.1|	glial fibrillary acidic protein [Equus caballus]	1022	2359	1	0	0	639.36	1276.7	2	1276.7	0	0	49.56	0.0066	K	LALDIEIATYR	K			Spectrum6660 scans: 8719,
14	gi|255522861|NP_001157333.1|	glial fibrillary acidic protein [Equus caballus]	1022	2360	1	0	0	639.36	1276.7	2	1276.7	0	0	62.96	0.0003	K	LALDIEIATYR	K			Spectrum5904 scans: 7744,
14	gi|255522861|NP_001157333.1|	glial fibrillary acidic protein [Equus caballus]	1022	2361	1	0	0	639.36	1276.7	2	1276.7	0	0	65.6	0.00016	K	LALDIEIATYR	K			Spectrum4534 scans: 6188,
14	gi|255522861|NP_001157333.1|	glial fibrillary acidic protein [Equus caballus]	1022	2362	1	0	0	639.36	1276.7	2	1276.7	0	0	50.48	0.0053	K	LALDIEIATYR	K			Spectrum5544 scans: 7332,
14	gi|255522861|NP_001157333.1|	glial fibrillary acidic protein [Equus caballus]	1022	2363	1	0	0	639.36	1276.7	2	1276.7	0	0	63.23	0.00028	K	LALDIEIATYR	K			Spectrum6501 scans: 8447,
14	gi|255522861|NP_001157333.1|	glial fibrillary acidic protein [Equus caballus]	1022	2364	1	0	0	639.36	1276.7	2	1276.7	0	0	50.9	0.0048	K	LALDIEIATYR	K			Spectrum5693 scans: 7500,
14	gi|255522861|NP_001157333.1|	glial fibrillary acidic protein [Equus caballus]	1022	2365	1	0	0	639.36	1276.7	2	1276.7	0	0	65.52	0.0002	K	LALDIEIATYR	K			Spectrum6213 scans: 8114,
14	gi|255522861|NP_001157333.1|	glial fibrillary acidic protein [Equus caballus]	1022	2366	1	0	0	639.36	1276.7	2	1276.7	0	0	60.35	0.00065	K	LALDIEIATYR	K			Spectrum6154 scans: 8042,
14	gi|255522861|NP_001157333.1|	glial fibrillary acidic protein [Equus caballus]	1022	2367	1	0	0	639.36	1276.7	2	1276.7	0	0	52.84	0.0037	K	LALDIEIATYR	K			Spectrum6841 scans: 9053,
14	gi|255522861|NP_001157333.1|	glial fibrillary acidic protein [Equus caballus]	1022	2368	1	0	0	639.36	1276.7	2	1276.7	0	0	47.27	0.013	K	LALDIEIATYR	K			Spectrum7126 scans: 9580,
14	gi|255522861|NP_001157333.1|	glial fibrillary acidic protein [Equus caballus]	1022	2369	1	0	0	639.36	1276.7	2	1276.7	0	0	38.47	0.1	K	LALDIEIATYR	K			Spectrum7084 scans: 9484,
14	gi|255522861|NP_001157333.1|	glial fibrillary acidic protein [Equus caballus]	1022	2370	1	0	0	639.36	1276.7	2	1276.7	0	0	62.87	0.00037	K	LALDIEIATYR	K			Spectrum5963 scans: 7815,
14	gi|255522861|NP_001157333.1|	glial fibrillary acidic protein [Equus caballus]	1022	2371	1	0	0	639.36	1276.7	2	1276.7	0	0	32.63	0.33	K	LALDIEIATYR	K			Spectrum6974 scans: 9251,
14	gi|255522861|NP_001157333.1|	glial fibrillary acidic protein [Equus caballus]	1022	2372	1	0	0	639.36	1276.7	2	1276.7	0	0	63.96	0.00025	K	LALDIEIATYR	K			Spectrum5833 scans: 7662,
14	gi|255522861|NP_001157333.1|	glial fibrillary acidic protein [Equus caballus]	1022	2373	1	0	0	639.36	1276.7	2	1276.7	0	0	47.37	0.011	K	LALDIEIATYR	K			Spectrum7105 scans: 9530,
14	gi|255522861|NP_001157333.1|	glial fibrillary acidic protein [Equus caballus]	1022	2374	1	0	0	639.36	1276.7	2	1276.7	0	0	63.56	0.00027	K	LALDIEIATYR	K			Spectrum5472 scans: 7249,
14	gi|255522861|NP_001157333.1|	glial fibrillary acidic protein [Equus caballus]	1022	2375	1	0	0	639.36	1276.7	2	1276.7	0	0	61.85	0.0004	K	LALDIEIATYR	K			Spectrum5619 scans: 7416,
14	gi|255522861|NP_001157333.1|	glial fibrillary acidic protein [Equus caballus]	1022	2376	1	0	0	639.36	1276.7	2	1276.7	0	0	50.3	0.0057	K	LALDIEIATYR	K			Spectrum5314 scans: 7073,
14	gi|255522861|NP_001157333.1|	glial fibrillary acidic protein [Equus caballus]	1022	2377	1	0	0	639.36	1276.7	2	1276.7	0	0	38.65	0.083	K	LALDIEIATYR	K			Spectrum6639 scans: 8681,
14	gi|255522861|NP_001157333.1|	glial fibrillary acidic protein [Equus caballus]	1022	2378	1	0	0	639.36	1276.7	2	1276.7	0	0	62.97	0.00031	K	LALDIEIATYR	K			Spectrum6029 scans: 7892,
14	gi|255522861|NP_001157333.1|	glial fibrillary acidic protein [Equus caballus]	1022	2379	1	0	0	639.36	1276.7	2	1276.7	0	0	39.34	0.07	K	LALDIEIATYR	K			Spectrum7235 scans: 9808,
14	gi|255522861|NP_001157333.1|	glial fibrillary acidic protein [Equus caballus]	1022	2380	1	0	0	639.36	1276.7	2	1276.7	0	0	57.51	0.0011	K	LALDIEIATYR	K			Spectrum6787 scans: 8971,
14	gi|255522861|NP_001157333.1|	glial fibrillary acidic protein [Equus caballus]	1022	2381	1	0	0	639.36	1276.7	2	1276.7	0	0	65.72	0.00016	K	LALDIEIATYR	K			Spectrum6090 scans: 7966,
14	gi|255522861|NP_001157333.1|	glial fibrillary acidic protein [Equus caballus]	1022	2382	1	0	0	639.36	1276.7	2	1276.7	0	0	47.66	0.01	K	LALDIEIATYR	K			Spectrum6888 scans: 9118,
14	gi|255522861|NP_001157333.1|	glial fibrillary acidic protein [Equus caballus]	1022	2383	1	0	0	639.36	1276.7	2	1276.7	0	0	52.47	0.0034	K	LALDIEIATYR	K			Spectrum5763 scans: 7581,
14	gi|255522861|NP_001157333.1|	glial fibrillary acidic protein [Equus caballus]	1022	2384	1	0	0	639.36	1276.7	2	1276.7	0	0	50.68	0.0052	K	LALDIEIATYR	K			Spectrum5397 scans: 7164,
14	gi|255522861|NP_001157333.1|	glial fibrillary acidic protein [Equus caballus]	1022	2385	1	0	0	639.36	1276.7	2	1276.7	0	0	66.1	0.00015	K	LALDIEIATYR	K			Spectrum4604 scans: 6268,
14	gi|255522861|NP_001157333.1|	glial fibrillary acidic protein [Equus caballus]	1022	2386	1	0	0	639.36	1276.7	2	1276.7	0	0	52.83	0.0032	K	LALDIEIATYR	K			Spectrum4932 scans: 6637,
14	gi|255522861|NP_001157333.1|	glial fibrillary acidic protein [Equus caballus]	1022	2387	1	0	0	639.36	1276.7	2	1276.7	0	0	33.84	0.25	K	LALDIEIATYR	K			Spectrum7160 scans: 9656,
14	gi|255522861|NP_001157333.1|	glial fibrillary acidic protein [Equus caballus]	1022	2388	1	0	0	639.36	1276.7	2	1276.7	0	0	52.47	0.0034	K	LALDIEIATYR	K			Spectrum5008 scans: 6724,
14	gi|255522861|NP_001157333.1|	glial fibrillary acidic protein [Equus caballus]	1022	2389	1	0	0	639.36	1276.7	2	1276.7	0	0	52.19	0.0037	K	LALDIEIATYR	K			Spectrum5082 scans: 6809,
14	gi|255522861|NP_001157333.1|	glial fibrillary acidic protein [Equus caballus]	1022	2390	1	0	0	639.36	1276.7	2	1276.7	0	0	49.05	0.0075	K	LALDIEIATYR	K			Spectrum5161 scans: 6899,
14	gi|255522861|NP_001157333.1|	glial fibrillary acidic protein [Equus caballus]	1022	2391	1	0	0	639.36	1276.7	2	1276.7	0	0	49.92	0.0062	K	LALDIEIATYR	K			Spectrum7214 scans: 9762,
14	gi|255522861|NP_001157333.1|	glial fibrillary acidic protein [Equus caballus]	1022	2392	1	0	0	639.36	1276.7	2	1276.7	0	0	66.09	0.00015	K	LALDIEIATYR	K			Spectrum4686 scans: 6360,
14	gi|255522861|NP_001157333.1|	glial fibrillary acidic protein [Equus caballus]	1022	2393	1	0	0	639.36	1276.7	2	1276.7	0	0	63.3	0.00028	K	LALDIEIATYR	K			Spectrum4768 scans: 6452,
14	gi|255522861|NP_001157333.1|	glial fibrillary acidic protein [Equus caballus]	1022	2394	1	0	0	639.36	1276.7	2	1276.7	0	0	66.06	0.00015	K	LALDIEIATYR	K			Spectrum6428 scans: 8361,
14	gi|255522861|NP_001157333.1|	glial fibrillary acidic protein [Equus caballus]	1022	2395	1	0	0	639.36	1276.7	2	1276.7	0	0	25.13	1.9	K	LALDIEIATYR	K			Spectrum6937 scans: 9192,
14	gi|255522861|NP_001157333.1|	glial fibrillary acidic protein [Equus caballus]	1022	2396	1	0	0	639.36	1276.7	2	1276.7	0	0	52.63	0.0033	K	LALDIEIATYR	K			Spectrum5242 scans: 6990,
14	gi|255522861|NP_001157333.1|	glial fibrillary acidic protein [Equus caballus]	1022	2397	1	0	0	639.36	1276.7	2	1276.7	0	0	68.27	9e-05	K	LALDIEIATYR	K			Spectrum6284 scans: 8196,
14	gi|255522861|NP_001157333.1|	glial fibrillary acidic protein [Equus caballus]	1022	2398	1	0	0	639.36	1276.7	2	1276.7	0	0	53.69	0.0026	K	LALDIEIATYR	K			Spectrum4850 scans: 6546,
14	gi|255522861|NP_001157333.1|	glial fibrillary acidic protein [Equus caballus]	1022	2399	1	0	0	639.36	1276.7	2	1276.7	0	0	62.58	0.00034	K	LALDIEIATYR	K			Spectrum6354 scans: 8276,
14	gi|255522861|NP_001157333.1|	glial fibrillary acidic protein [Equus caballus]	1022	2400	1	0	0	639.36	1276.7	2	1276.7	0	0	50.61	0.0053	K	LALDIEIATYR	K			Spectrum6549 scans: 8512,
14	gi|255522861|NP_001157333.1|	glial fibrillary acidic protein [Equus caballus]	1022	2401	1	0	0	639.36	1276.7	2	1276.7	0	0	54.76	0.002	K	LALDIEIATYR	K			Spectrum6580 scans: 8566,
14	gi|255522861|NP_001157333.1|	glial fibrillary acidic protein [Equus caballus]	1022	2402	1	0	0	639.36	1276.7	2	1276.7	0	0	40.04	0.06	K	LALDIEIATYR	K			Spectrum7061 scans: 9434,
14	gi|255522861|NP_001157333.1|	glial fibrillary acidic protein [Equus caballus]	1022	2403	1	0	0	639.36	1276.7	2	1276.7	0	0	32.22	0.36	K	LALDIEIATYR	K			Spectrum7267 scans: 9873,
14	gi|255522861|NP_001157333.1|	glial fibrillary acidic protein [Equus caballus]	1022	2404	1	0	0	639.36	1276.7	2	1276.7	0	0	37.83	0.1	K	LALDIEIATYR	K			Spectrum6698 scans: 8791,
14	gi|255522861|NP_001157333.1|	glial fibrillary acidic protein [Equus caballus]	1022	2405	1	0	0	639.36	1276.7	2	1276.7	0	0	44.72	0.02	K	LALDIEIATYR	K			Spectrum6603 scans: 8616,
14	gi|255522861|NP_001157333.1|	glial fibrillary acidic protein [Equus caballus]	1022	2406	1	0	0	639.36	1276.7	2	1276.7	0	0	38.49	0.084	K	LALDIEIATYR	K			Spectrum7292 scans: 9925,
14	gi|255522861|NP_001157333.1|	glial fibrillary acidic protein [Equus caballus]	1022	2407	1	0	0	639.36	1276.71	2	1276.7	0	0	33.3	0.27	K	LALDIEIATYR	K			Spectrum7186 scans: 9706,
14	gi|255522861|NP_001157333.1|	glial fibrillary acidic protein [Equus caballus]	1022	2408	1	0	0	639.36	1276.71	2	1276.7	0	0	31.21	0.42	K	LALDIEIATYR	K			Spectrum7006 scans: 9308,
14	gi|255522861|NP_001157333.1|	glial fibrillary acidic protein [Equus caballus]	1022	2409	1	0	0	639.36	1276.71	2	1276.7	0	0	49.6	0.0062	K	LALDIEIATYR	K			Spectrum7045 scans: 9391,
14	gi|255522861|NP_001157333.1|	glial fibrillary acidic protein [Equus caballus]	1022	2410	1	0	0	639.36	1276.71	2	1276.7	0.01	0	40.46	0.048	K	LALDIEIATYR	K			Spectrum7258 scans: 9851,
14	gi|255522861|NP_001157333.1|	glial fibrillary acidic protein [Equus caballus]	1022	5183	5	1	1	1010.49	2018.97	2	2018.99	-0.02	0	2.59	640	Q	LQALTCDLESLRGTNESL	E			Spectrum6496 scans: 8440,
14	gi|255522861|NP_001157333.1|	glial fibrillary acidic protein [Equus caballus]	1022	6484	2	0	1	1162.55	2323.08	2	2323.07	0.02	0	10.45	88	A	ALREIRTQYEAMASSNMHEA	E	Oxidation (M)	0.00000000000000001000.0	Spectrum5826 scans: 7654,
15	gi|149723838|XP_001499854.1|	PREDICTED: keratin, type I cytoskeletal 10-like [Equus caballus]	1000	33	10	1	0	403.21	804.41	2	804.41	0	0	17.5	20	E	SSSKGPRS	A			Spectrum514 scans: 1760,
15	gi|149723838|XP_001499854.1|	PREDICTED: keratin, type I cytoskeletal 10-like [Equus caballus]	1000	43	1	1	0	404.2	806.39	2	806.39	0	0	33.19	0.41	R	LAADDFR	L			Spectrum2019 scans: 3424,
15	gi|149723838|XP_001499854.1|	PREDICTED: keratin, type I cytoskeletal 10-like [Equus caballus]	1000	44	1	1	0	404.2	806.39	2	806.39	0	0	27.79	0.99	R	LAADDFR	L			Spectrum2110 scans: 3525,
15	gi|149723838|XP_001499854.1|	PREDICTED: keratin, type I cytoskeletal 10-like [Equus caballus]	1000	49	1	1	0	405.22	808.43	2	808.43	0	0	30.21	0.41	R	LASYLDK	V			Spectrum1973 scans: 3372,
15	gi|149723838|XP_001499854.1|	PREDICTED: keratin, type I cytoskeletal 10-like [Equus caballus]	1000	50	1	1	0	405.22	808.43	2	808.43	0	0	48.26	0.0065	R	LASYLDK	V			Spectrum1892 scans: 3279,
15	gi|149723838|XP_001499854.1|	PREDICTED: keratin, type I cytoskeletal 10-like [Equus caballus]	1000	138	5	1	0	415.23	828.45	2	828.45	0	0	18.05	8.7	V	LQIDNAR	L			Spectrum1370 scans: 2699,
15	gi|149723838|XP_001499854.1|	PREDICTED: keratin, type I cytoskeletal 10-like [Equus caballus]	1000	194	1	1	0	424.23	846.45	2	846.44	0	0	34.96	0.27	K	SEITELR	R			Spectrum1954 scans: 3351,
15	gi|149723838|XP_001499854.1|	PREDICTED: keratin, type I cytoskeletal 10-like [Equus caballus]	1000	195	1	1	0	424.23	846.45	2	846.44	0	0	32.2	0.51	K	SEITELR	R			Spectrum2083 scans: 3495,
15	gi|149723838|XP_001499854.1|	PREDICTED: keratin, type I cytoskeletal 10-like [Equus caballus]	1000	233	1	1	0	429.26	856.5	2	856.5	0	0	37.7	0.074	Y	QQLLDIK	I			Spectrum2965 scans: 4463,
15	gi|149723838|XP_001499854.1|	PREDICTED: keratin, type I cytoskeletal 10-like [Equus caballus]	1000	763	1	1	0	488.28	974.54	2	974.54	0	0	14.69	20	H	KSEITELR	R			Spectrum1549 scans: 2896,
15	gi|149723838|XP_001499854.1|	PREDICTED: keratin, type I cytoskeletal 10-like [Equus caballus]	1000	881	1	1	0	498.26	994.51	2	994.51	0	0	33.46	0.33	K	IKEWYEK	H			Spectrum2219 scans: 3643,
15	gi|149723838|XP_001499854.1|	PREDICTED: keratin, type I cytoskeletal 10-like [Equus caballus]	1000	883	2	1	0	498.26	994.51	2	994.51	0	0	30.34	0.62	K	IKEWYEK	H			Spectrum2123 scans: 3539,
15	gi|149723838|XP_001499854.1|	PREDICTED: keratin, type I cytoskeletal 10-like [Equus caballus]	1000	884	1	1	0	498.26	994.51	2	994.51	0	0	24.91	2.2	K	IKEWYEK	H			Spectrum2037 scans: 3443,
15	gi|149723838|XP_001499854.1|	PREDICTED: keratin, type I cytoskeletal 10-like [Equus caballus]	1000	1039	1	1	1	515.24	1028.46	2	1028.46	0	0	100.81	3.7e-08	K	GSLGGGFSSGGF	S			Spectrum3968 scans: 5562,
15	gi|149723838|XP_001499854.1|	PREDICTED: keratin, type I cytoskeletal 10-like [Equus caballus]	1000	1055	1	1	0	516.3	1030.59	2	1030.59	0	0	54.29	0.0017	R	VLDELTLTK	A			Spectrum3268 scans: 4795,
15	gi|149723838|XP_001499854.1|	PREDICTED: keratin, type I cytoskeletal 10-like [Equus caballus]	1000	1056	1	1	0	516.3	1030.59	2	1030.59	0	0	40.74	0.039	R	VLDELTLTK	A			Spectrum3377 scans: 4912,
15	gi|149723838|XP_001499854.1|	PREDICTED: keratin, type I cytoskeletal 10-like [Equus caballus]	1000	1143	1	1	0	526.75	1051.5	2	1051.49	0	0	27.45	1.4	L	ENEIQTYR	S			Spectrum1388 scans: 2718,
15	gi|149723838|XP_001499854.1|	PREDICTED: keratin, type I cytoskeletal 10-like [Equus caballus]	1000	1214	1	1	0	532.81	1063.6	2	1063.6	0	0	54.37	0.0011	R	LASYLDKVR	A			Spectrum2292 scans: 3722,
15	gi|149723838|XP_001499854.1|	PREDICTED: keratin, type I cytoskeletal 10-like [Equus caballus]	1000	1324	1	1	0	545.77	1089.52	2	1089.52	0	0	61.37	0.0006	K	VTMQNLNDR	L			Spectrum1644 scans: 3000,
15	gi|149723838|XP_001499854.1|	PREDICTED: keratin, type I cytoskeletal 10-like [Equus caballus]	1000	1387	1	1	0	553.77	1105.52	2	1105.52	0	0	17.37	15	K	VTMQNLNDR	L	Oxidation (M)	0.001000000.0	Spectrum778 scans: 2044,
15	gi|149723838|XP_001499854.1|	PREDICTED: keratin, type I cytoskeletal 10-like [Equus caballus]	1000	1388	1	1	0	553.77	1105.52	2	1105.52	0	0	57.78	0.0013	K	VTMQNLNDR	L	Oxidation (M)	0.001000000.0	Spectrum674 scans: 1932,
15	gi|149723838|XP_001499854.1|	PREDICTED: keratin, type I cytoskeletal 10-like [Equus caballus]	1000	1399	8	1	0	555.25	1108.49	2	1108.48	0.01	0	5.04	160	K	DAEAWFNEK	S			Spectrum7218 scans: 9772,
15	gi|149723838|XP_001499854.1|	PREDICTED: keratin, type I cytoskeletal 10-like [Equus caballus]	1000	1595	1	1	0	568.75	1135.48	2	1135.48	0	0	9.99	35	S	TGDVNVEMNAA	P	Oxidation (M)	0.00000001000.0	Spectrum1728 scans: 3096,
15	gi|149723838|XP_001499854.1|	PREDICTED: keratin, type I cytoskeletal 10-like [Equus caballus]	1000	1787	1	1	0	583.29	1164.58	2	1164.58	0	0	41.04	0.071	R	LENEIQTYR	S			Spectrum1988 scans: 3389,
15	gi|149723838|XP_001499854.1|	PREDICTED: keratin, type I cytoskeletal 10-like [Equus caballus]	1000	1789	1	1	0	583.3	1164.58	2	1164.58	0	0	50.48	0.0091	R	LENEIQTYR	S			Spectrum1904 scans: 3294,
15	gi|149723838|XP_001499854.1|	PREDICTED: keratin, type I cytoskeletal 10-like [Equus caballus]	1000	1984	10	1	0	599.26	1196.52	2	1196.52	0	0	9.58	43	L	EESNYELEGK	I			Spectrum2150 scans: 3568,
15	gi|149723838|XP_001499854.1|	PREDICTED: keratin, type I cytoskeletal 10-like [Equus caballus]	1000	2009	1	1	0	601.31	1200.61	2	1200.61	0	0	64.11	0.00036	R	QSVEADINGLR	R			Spectrum2784 scans: 4269,
15	gi|149723838|XP_001499854.1|	PREDICTED: keratin, type I cytoskeletal 10-like [Equus caballus]	1000	2010	2	1	0	401.21	1200.61	3	1200.61	0	0	18.52	11	R	QSVEADINGLR	R			Spectrum2820 scans: 4307,
15	gi|149723838|XP_001499854.1|	PREDICTED: keratin, type I cytoskeletal 10-like [Equus caballus]	1000	2286	1	1	1	631.8	1261.59	2	1261.59	0	0	27.31	1.5	R	SLLEGEGSSGGGGR	A			Spectrum1854 scans: 3236,
15	gi|149723838|XP_001499854.1|	PREDICTED: keratin, type I cytoskeletal 10-like [Equus caballus]	1000	2287	1	1	1	631.8	1261.59	2	1261.59	0	0	82.55	4.5e-06	R	SLLEGEGSSGGGGR	A			Spectrum1764 scans: 3135,
15	gi|149723838|XP_001499854.1|	PREDICTED: keratin, type I cytoskeletal 10-like [Equus caballus]	1000	2288	1	1	1	631.8	1261.59	2	1261.59	0	0	31.98	0.54	R	SLLEGEGSSGGGGR	A			Spectrum2097 scans: 3510,
15	gi|149723838|XP_001499854.1|	PREDICTED: keratin, type I cytoskeletal 10-like [Equus caballus]	1000	2413	1	1	0	639.84	1277.66	2	1277.66	0	0	23.83	3.9	K	IRLENEIQTY	R			Spectrum3122 scans: 4638,
15	gi|149723838|XP_001499854.1|	PREDICTED: keratin, type I cytoskeletal 10-like [Equus caballus]	1000	2770	1	1	0	669.33	1336.64	2	1336.64	0	0	57.33	0.0016	R	YCVQLSQIQAQ	I			Spectrum3169 scans: 4689,
15	gi|149723838|XP_001499854.1|	PREDICTED: keratin, type I cytoskeletal 10-like [Equus caballus]	1000	2992	1	1	0	691.33	1380.64	2	1380.64	0	0	67.86	0.00012	R	ALEESNYELEGK	I			Spectrum2119 scans: 3535,
15	gi|149723838|XP_001499854.1|	PREDICTED: keratin, type I cytoskeletal 10-like [Equus caballus]	1000	2993	1	1	0	691.33	1380.64	2	1380.64	0	0	56.37	0.0017	R	ALEESNYELEGK	I			Spectrum2217 scans: 3641,
15	gi|149723838|XP_001499854.1|	PREDICTED: keratin, type I cytoskeletal 10-like [Equus caballus]	1000	2994	1	1	0	691.33	1380.64	2	1380.64	0	0	31.5	0.55	R	ALEESNYELEGK	I			Spectrum6397 scans: 8325,
15	gi|149723838|XP_001499854.1|	PREDICTED: keratin, type I cytoskeletal 10-like [Equus caballus]	1000	3025	1	1	0	695.84	1389.67	2	1389.67	0	0	57.21	0.0018	K	QSLEASLAETEGR	Y			Spectrum3290 scans: 4818,
15	gi|149723838|XP_001499854.1|	PREDICTED: keratin, type I cytoskeletal 10-like [Equus caballus]	1000	3026	1	1	0	695.84	1389.67	2	1389.67	0	0	87.81	1.6e-06	K	QSLEASLAETEGR	Y			Spectrum2945 scans: 4441,
15	gi|149723838|XP_001499854.1|	PREDICTED: keratin, type I cytoskeletal 10-like [Equus caballus]	1000	3027	1	1	0	695.84	1389.67	2	1389.67	0	0	87.39	1.7e-06	K	QSLEASLAETEGR	Y			Spectrum3058 scans: 4567,
15	gi|149723838|XP_001499854.1|	PREDICTED: keratin, type I cytoskeletal 10-like [Equus caballus]	1000	3028	1	1	0	695.84	1389.67	2	1389.67	0	0	88.1	1.5e-06	K	QSLEASLAETEGR	Y			Spectrum2841 scans: 4330,
15	gi|149723838|XP_001499854.1|	PREDICTED: keratin, type I cytoskeletal 10-like [Equus caballus]	1000	3029	1	1	0	464.23	1389.67	3	1389.67	0	0	30.35	0.91	K	QSLEASLAETEGR	Y			Spectrum2855 scans: 4345,
15	gi|149723838|XP_001499854.1|	PREDICTED: keratin, type I cytoskeletal 10-like [Equus caballus]	1000	3090	5	1	0	704.86	1407.71	2	1407.71	-0.01	0	8.21	150	M	QIESLTEELAYL	K			Spectrum2950 scans: 4446,
15	gi|149723838|XP_001499854.1|	PREDICTED: keratin, type I cytoskeletal 10-like [Equus caballus]	1000	3178	1	1	1	709.85	1417.69	2	1417.69	0	0	40.81	0.082	Y	RSLLEGEGSSGGGGR	A			Spectrum1551 scans: 2898,
15	gi|149723838|XP_001499854.1|	PREDICTED: keratin, type I cytoskeletal 10-like [Equus caballus]	1000	3235	1	1	0	717.89	1433.76	2	1433.76	0	0	51.07	0.007	K	IRLENEIQTYR	S			Spectrum2739 scans: 4220,
15	gi|149723838|XP_001499854.1|	PREDICTED: keratin, type I cytoskeletal 10-like [Equus caballus]	1000	3247	8	1	0	719.79	1437.56	2	1437.55	0.01	0	3.47	58	G	GYGGGSSSGGGHGGSSGGG	Q			Spectrum1301 scans: 2623,
15	gi|149723838|XP_001499854.1|	PREDICTED: keratin, type I cytoskeletal 10-like [Equus caballus]	1000	3382	8	1	0	744.87	1487.73	2	1487.73	0	0	5.75	260	E	EVAPDGRVLSSMVE	S			Spectrum2277 scans: 3705,
15	gi|149723838|XP_001499854.1|	PREDICTED: keratin, type I cytoskeletal 10-like [Equus caballus]	1000	4102	1	1	1	854.39	1706.76	2	1706.76	0	0	134.5	2.2e-11	K	GSLGGGFSSGGFSGGSFSR	G			Spectrum3498 scans: 5042,
15	gi|149723838|XP_001499854.1|	PREDICTED: keratin, type I cytoskeletal 10-like [Equus caballus]	1000	4192	1	1	0	870.4	1738.79	2	1738.79	0	0	53.28	0.0034	F	GGGFGGGFGGDGGLLSGNEK	V			Spectrum3932 scans: 5523,
15	gi|149723838|XP_001499854.1|	PREDICTED: keratin, type I cytoskeletal 10-like [Equus caballus]	1000	4538	6	1	0	899.01	1796	2	1796	0	0	13.12	29	T	VQGLEIELQSQLALKQ	S			Spectrum6196 scans: 8093,
15	gi|149723838|XP_001499854.1|	PREDICTED: keratin, type I cytoskeletal 10-like [Equus caballus]	1000	4540	6	1	0	899.01	1796	2	1796	0	0	9.76	60	T	VQGLEIELQSQLALKQ	S			Spectrum5449 scans: 7222,
15	gi|149723838|XP_001499854.1|	PREDICTED: keratin, type I cytoskeletal 10-like [Equus caballus]	1000	4543	4	1	0	899.01	1796	2	1796	0	0	15.91	15	T	VQGLEIELQSQLALKQ	S			Spectrum6435 scans: 8369,
15	gi|149723838|XP_001499854.1|	PREDICTED: keratin, type I cytoskeletal 10-like [Equus caballus]	1000	4549	4	1	0	899.01	1796	2	1796	0	0	11.01	45	T	VQGLEIELQSQLALKQ	S			Spectrum6780 scans: 8961,
15	gi|149723838|XP_001499854.1|	PREDICTED: keratin, type I cytoskeletal 10-like [Equus caballus]	1000	4559	10	1	0	899.01	1796	2	1796	0	0	9.08	70	T	VQGLEIELQSQLALKQ	S			Spectrum5361 scans: 7124,
15	gi|149723838|XP_001499854.1|	PREDICTED: keratin, type I cytoskeletal 10-like [Equus caballus]	1000	4738	1	1	0	927.94	1853.86	2	1853.86	0	0	55.25	0.0024	K	ADLEMQIESLTEELAY	L			Spectrum6206 scans: 8105,
15	gi|149723838|XP_001499854.1|	PREDICTED: keratin, type I cytoskeletal 10-like [Equus caballus]	1000	4783	1	1	0	935.94	1869.86	2	1869.86	0.01	0	36.08	0.19	K	ADLEMQIESLTEELAY	L	Oxidation (M)	0.0000100000000000.0	Spectrum6291 scans: 8203,
15	gi|149723838|XP_001499854.1|	PREDICTED: keratin, type I cytoskeletal 10-like [Equus caballus]	1000	5391	1	1	0	699.35	2095.04	3	2095.04	0	0	86.63	2.8e-06	K	ADLEMQIESLTEELAYLK	K			Spectrum6358 scans: 8281,
15	gi|149723838|XP_001499854.1|	PREDICTED: keratin, type I cytoskeletal 10-like [Equus caballus]	1000	5392	1	1	0	699.35	2095.04	3	2095.04	0	0	71.09	9.9e-05	K	ADLEMQIESLTEELAYLK	K			Spectrum6432 scans: 8366,
15	gi|149723838|XP_001499854.1|	PREDICTED: keratin, type I cytoskeletal 10-like [Equus caballus]	1000	5393	1	1	0	699.35	2095.04	3	2095.04	0	0	61.55	0.00089	K	ADLEMQIESLTEELAYLK	K			Spectrum6261 scans: 8171,
15	gi|149723838|XP_001499854.1|	PREDICTED: keratin, type I cytoskeletal 10-like [Equus caballus]	1000	5394	1	1	0	1048.53	2095.04	2	2095.04	0	0	80.89	1e-05	K	ADLEMQIESLTEELAYLK	K			Spectrum6404 scans: 8334,
15	gi|149723838|XP_001499854.1|	PREDICTED: keratin, type I cytoskeletal 10-like [Equus caballus]	1000	5421	1	1	0	1056.52	2111.03	2	2111.03	0	0	71.34	9e-05	K	ADLEMQIESLTEELAYLK	K	Oxidation (M)	0.000010000000000000.0	Spectrum6400 scans: 8329,
15	gi|149723838|XP_001499854.1|	PREDICTED: keratin, type I cytoskeletal 10-like [Equus caballus]	1000	5422	1	1	0	1056.52	2111.03	2	2111.03	0	0	36.37	0.29	K	ADLEMQIESLTEELAYLK	K	Oxidation (M)	0.000010000000000000.0	Spectrum6440 scans: 8375,
15	gi|149723838|XP_001499854.1|	PREDICTED: keratin, type I cytoskeletal 10-like [Equus caballus]	1000	5423	1	0	0	704.69	2111.04	3	2111.03	0	0	58.86	0.0016	K	ADLEMQIESLTEELAYLK	K	Oxidation (M)	0.000010000000000000.0	Spectrum6420 scans: 8352,
15	gi|149723838|XP_001499854.1|	PREDICTED: keratin, type I cytoskeletal 10-like [Equus caballus]	1000	6028	5	1	0	1105	2207.99	2	2207.98	0.01	0	6.58	130	E	EMRDLQNVSTGDVNVEMNAA	P	Oxidation (M)	0.00000000000000001000.0	Spectrum3548 scans: 5097,
15	gi|149723838|XP_001499854.1|	PREDICTED: keratin, type I cytoskeletal 10-like [Equus caballus]	1000	6116	2	1	0	742.05	2223.14	3	2223.13	0	0	8.16	200	K	ADLEMQIESLTEELAYLKK	N			Spectrum6301 scans: 8215,
15	gi|149723838|XP_001499854.1|	PREDICTED: keratin, type I cytoskeletal 10-like [Equus caballus]	1000	6117	1	1	0	742.05	2223.14	3	2223.13	0	0	20.84	11	K	ADLEMQIESLTEELAYLKK	N			Spectrum6373 scans: 8298,
15	gi|149723838|XP_001499854.1|	PREDICTED: keratin, type I cytoskeletal 10-like [Equus caballus]	1000	6146	1	1	0	747.38	2239.13	3	2239.13	0	0	14.65	46	K	ADLEMQIESLTEELAYLKK	N	Oxidation (M)	0.0000100000000000000.0	Spectrum6385 scans: 8311,
15	gi|149723838|XP_001499854.1|	PREDICTED: keratin, type I cytoskeletal 10-like [Equus caballus]	1000	6846	2	1	1	898.39	2692.16	3	2692.14	0.02	0	3.12	150	G	GSFGGGSFGGGSFGGGSFVGGGFGGGFGGGFGG	D			Spectrum638 scans: 1892,
16	gi|149714746|XP_001504448.1|	PREDICTED: keratin, type II cytoskeletal 75-like isoform 1 [Equus caballus]	961	17	1	0	0	401.72	801.43	2	801.43	0	0	31.56	0.64	E	EREQIK	T			Spectrum236 scans: 1453,
16	gi|149714746|XP_001504448.1|	PREDICTED: keratin, type II cytoskeletal 75-like isoform 1 [Equus caballus]	961	83	1	0	0	408.75	815.48	2	815.48	0	0	25.02	1.9	N	KVELEAK	V			Spectrum894 scans: 2168,
16	gi|149714746|XP_001504448.1|	PREDICTED: keratin, type II cytoskeletal 75-like isoform 1 [Equus caballus]	961	127	1	0	0	414.22	826.42	2	826.42	0	0	34.8	0.22	K	FASFIDK	V			Spectrum3022 scans: 4525,
16	gi|149714746|XP_001504448.1|	PREDICTED: keratin, type II cytoskeletal 75-like isoform 1 [Equus caballus]	961	437	1	0	0	453.74	905.46	2	905.46	0	0	45.05	0.026	R	FLEQQNK	V			Spectrum1170 scans: 2480,
16	gi|149714746|XP_001504448.1|	PREDICTED: keratin, type II cytoskeletal 75-like isoform 1 [Equus caballus]	961	479	1	0	0	455.71	909.41	2	909.41	0	0	27.17	0.99	R	YEDEINK	R			Spectrum945 scans: 2224,
16	gi|149714746|XP_001504448.1|	PREDICTED: keratin, type II cytoskeletal 75-like isoform 1 [Equus caballus]	961	668	5	1	1	476.24	950.46	2	950.46	0	0	14.4	25	G	RASGGFGVSGG	F			Spectrum1821 scans: 3199,
16	gi|149714746|XP_001504448.1|	PREDICTED: keratin, type II cytoskeletal 75-like isoform 1 [Equus caballus]	961	927	1	0	0	503.24	1004.46	2	1004.46	0	0	33.36	0.31	K	LLEGEECR	L			Spectrum1276 scans: 2596,
16	gi|149714746|XP_001504448.1|	PREDICTED: keratin, type II cytoskeletal 75-like isoform 1 [Equus caballus]	961	1030	1	0	0	513.73	1025.45	2	1025.45	0	0	53.51	0.0021	K	DVDAAYMNK	V			Spectrum1599 scans: 2950,
16	gi|149714746|XP_001504448.1|	PREDICTED: keratin, type II cytoskeletal 75-like isoform 1 [Equus caballus]	961	1227	1	0	0	533.76	1065.51	2	1065.51	0	0	29.56	0.81	R	YEDEINKR	T			Spectrum714 scans: 1976,
16	gi|149714746|XP_001504448.1|	PREDICTED: keratin, type II cytoskeletal 75-like isoform 1 [Equus caballus]	961	1228	1	0	0	533.76	1065.51	2	1065.51	0	0	33.75	0.34	R	YEDEINKR	T			Spectrum812 scans: 2081,
16	gi|149714746|XP_001504448.1|	PREDICTED: keratin, type II cytoskeletal 75-like isoform 1 [Equus caballus]	961	1564	1	0	0	567.28	1132.55	2	1132.55	0	0	38.32	0.14	R	KLLEGEECR	L			Spectrum1185 scans: 2497,
16	gi|149714746|XP_001504448.1|	PREDICTED: keratin, type II cytoskeletal 75-like isoform 1 [Equus caballus]	961	1565	1	0	0	567.29	1132.56	2	1132.55	0	0	46.01	0.023	R	KLLEGEECR	L			Spectrum1294 scans: 2615,
16	gi|149714746|XP_001504448.1|	PREDICTED: keratin, type II cytoskeletal 75-like isoform 1 [Equus caballus]	961	1733	8	0	0	578.27	1154.53	2	1154.53	0	0	12.59	36	D	VDAAYMNKVE	L	Oxidation (M)	0.0000010000.0	Spectrum1391 scans: 2722,
16	gi|149714746|XP_001504448.1|	PREDICTED: keratin, type II cytoskeletal 75-like isoform 1 [Equus caballus]	961	1989	1	0	0	599.33	1196.65	2	1196.65	0	0	27.66	1.1	L	NLQIDPTIQR	V			Spectrum2776 scans: 4260,
16	gi|149714746|XP_001504448.1|	PREDICTED: keratin, type II cytoskeletal 75-like isoform 1 [Equus caballus]	961	2068	1	1	1	606.78	1211.55	2	1211.55	0	0	55.89	0.0015	R	AEAESWYQTK	Y			Spectrum2188 scans: 3610,
16	gi|149714746|XP_001504448.1|	PREDICTED: keratin, type II cytoskeletal 75-like isoform 1 [Equus caballus]	961	2291	1	0	0	632.35	1262.68	2	1262.69	0	0	69.24	7.9e-05	K	LALDVEIATYR	K			Spectrum6310 scans: 8225,
16	gi|149714746|XP_001504448.1|	PREDICTED: keratin, type II cytoskeletal 75-like isoform 1 [Equus caballus]	961	2292	1	0	0	632.35	1262.68	2	1262.69	0	0	38.88	0.087	K	LALDVEIATYR	K			Spectrum6013 scans: 7873,
16	gi|149714746|XP_001504448.1|	PREDICTED: keratin, type II cytoskeletal 75-like isoform 1 [Equus caballus]	961	2293	1	0	0	632.35	1262.68	2	1262.69	0	0	51.95	0.0042	K	LALDVEIATYR	K			Spectrum5839 scans: 7668,
16	gi|149714746|XP_001504448.1|	PREDICTED: keratin, type II cytoskeletal 75-like isoform 1 [Equus caballus]	961	2294	1	0	0	632.35	1262.69	2	1262.69	0	0	45.01	0.024	K	LALDVEIATYR	K			Spectrum5341 scans: 7102,
16	gi|149714746|XP_001504448.1|	PREDICTED: keratin, type II cytoskeletal 75-like isoform 1 [Equus caballus]	961	2295	1	0	0	632.35	1262.69	2	1262.69	0	0	52.83	0.0036	K	LALDVEIATYR	K			Spectrum4672 scans: 6344,
16	gi|149714746|XP_001504448.1|	PREDICTED: keratin, type II cytoskeletal 75-like isoform 1 [Equus caballus]	961	2296	1	0	0	632.35	1262.69	2	1262.69	0	0	48.36	0.01	K	LALDVEIATYR	K			Spectrum6159 scans: 8047,
16	gi|149714746|XP_001504448.1|	PREDICTED: keratin, type II cytoskeletal 75-like isoform 1 [Equus caballus]	961	2297	1	0	0	632.35	1262.69	2	1262.69	0	0	75.75	1.8e-05	K	LALDVEIATYR	K			Spectrum4363 scans: 5993,
16	gi|149714746|XP_001504448.1|	PREDICTED: keratin, type II cytoskeletal 75-like isoform 1 [Equus caballus]	961	2298	1	0	0	632.35	1262.69	2	1262.69	0	0	68.55	9.6e-05	K	LALDVEIATYR	K			Spectrum5209 scans: 6952,
16	gi|149714746|XP_001504448.1|	PREDICTED: keratin, type II cytoskeletal 75-like isoform 1 [Equus caballus]	961	2299	1	0	0	632.35	1262.69	2	1262.69	0	0	68.92	8.8e-05	K	LALDVEIATYR	K			Spectrum4771 scans: 6455,
16	gi|149714746|XP_001504448.1|	PREDICTED: keratin, type II cytoskeletal 75-like isoform 1 [Equus caballus]	961	2300	1	0	0	632.35	1262.69	2	1262.69	0	0	69.33	8e-05	K	LALDVEIATYR	K			Spectrum4449 scans: 6090,
16	gi|149714746|XP_001504448.1|	PREDICTED: keratin, type II cytoskeletal 75-like isoform 1 [Equus caballus]	961	2301	1	0	0	632.35	1262.69	2	1262.69	0	0	75.64	1.9e-05	K	LALDVEIATYR	K			Spectrum4267 scans: 5887,
16	gi|149714746|XP_001504448.1|	PREDICTED: keratin, type II cytoskeletal 75-like isoform 1 [Equus caballus]	961	2302	1	0	0	632.35	1262.69	2	1262.69	0	0	59	0.00087	K	LALDVEIATYR	K			Spectrum4884 scans: 6583,
16	gi|149714746|XP_001504448.1|	PREDICTED: keratin, type II cytoskeletal 75-like isoform 1 [Equus caballus]	961	2303	1	0	0	632.35	1262.69	2	1262.69	0	0	55.08	0.0022	K	LALDVEIATYR	K			Spectrum4177 scans: 5786,
16	gi|149714746|XP_001504448.1|	PREDICTED: keratin, type II cytoskeletal 75-like isoform 1 [Equus caballus]	961	2304	1	0	0	632.35	1262.69	2	1262.69	0	0	51.97	0.0044	K	LALDVEIATYR	K			Spectrum6455 scans: 8392,
16	gi|149714746|XP_001504448.1|	PREDICTED: keratin, type II cytoskeletal 75-like isoform 1 [Equus caballus]	961	2305	1	0	0	632.35	1262.69	2	1262.69	0	0	72.47	3.9e-05	K	LALDVEIATYR	K			Spectrum4526 scans: 6179,
16	gi|149714746|XP_001504448.1|	PREDICTED: keratin, type II cytoskeletal 75-like isoform 1 [Equus caballus]	961	2306	1	0	0	632.35	1262.69	2	1262.69	0	0	48.3	0.01	K	LALDVEIATYR	K			Spectrum5453 scans: 7227,
16	gi|149714746|XP_001504448.1|	PREDICTED: keratin, type II cytoskeletal 75-like isoform 1 [Equus caballus]	961	2307	1	0	0	632.35	1262.69	2	1262.69	0	0	52.48	0.0039	K	LALDVEIATYR	K			Spectrum5725 scans: 7537,
16	gi|149714746|XP_001504448.1|	PREDICTED: keratin, type II cytoskeletal 75-like isoform 1 [Equus caballus]	961	2308	1	0	0	632.35	1262.69	2	1262.69	0	0	52.96	0.0033	K	LALDVEIATYR	K			Spectrum6072 scans: 7943,
16	gi|149714746|XP_001504448.1|	PREDICTED: keratin, type II cytoskeletal 75-like isoform 1 [Equus caballus]	961	2309	1	0	0	632.35	1262.69	2	1262.69	0	0	68.94	8.3e-05	K	LALDVEIATYR	K			Spectrum4979 scans: 6688,
16	gi|149714746|XP_001504448.1|	PREDICTED: keratin, type II cytoskeletal 75-like isoform 1 [Equus caballus]	961	2310	1	0	0	632.35	1262.69	2	1262.69	0	0	28.98	0.85	K	LALDVEIATYR	K			Spectrum6877 scans: 9101,
16	gi|149714746|XP_001504448.1|	PREDICTED: keratin, type II cytoskeletal 75-like isoform 1 [Equus caballus]	961	2311	1	0	0	632.35	1262.69	2	1262.69	0	0	69.49	7.3e-05	K	LALDVEIATYR	K			Spectrum6383 scans: 8309,
16	gi|149714746|XP_001504448.1|	PREDICTED: keratin, type II cytoskeletal 75-like isoform 1 [Equus caballus]	961	2312	1	0	0	632.35	1262.69	2	1262.69	0	0	40.84	0.053	K	LALDVEIATYR	K			Spectrum6230 scans: 8134,
16	gi|149714746|XP_001504448.1|	PREDICTED: keratin, type II cytoskeletal 75-like isoform 1 [Equus caballus]	961	2533	1	0	0	651.86	1301.71	2	1301.71	0	0	47.46	0.014	R	SLDLDSIIAEVK	A			Spectrum6219 scans: 8121,
16	gi|149714746|XP_001504448.1|	PREDICTED: keratin, type II cytoskeletal 75-like isoform 1 [Equus caballus]	961	2534	1	0	0	434.91	1301.71	3	1301.71	0	0	52.23	0.0048	R	SLDLDSIIAEVK	A			Spectrum5138 scans: 6871,
16	gi|149714746|XP_001504448.1|	PREDICTED: keratin, type II cytoskeletal 75-like isoform 1 [Equus caballus]	961	2535	1	0	0	651.86	1301.71	2	1301.71	0	0	48.62	0.011	R	SLDLDSIIAEVK	A			Spectrum5803 scans: 7626,
16	gi|149714746|XP_001504448.1|	PREDICTED: keratin, type II cytoskeletal 75-like isoform 1 [Equus caballus]	961	2536	1	0	0	651.86	1301.71	2	1301.71	0	0	54.15	0.0033	R	SLDLDSIIAEVK	A			Spectrum6500 scans: 8445,
16	gi|149714746|XP_001504448.1|	PREDICTED: keratin, type II cytoskeletal 75-like isoform 1 [Equus caballus]	961	2537	1	0	0	651.86	1301.71	2	1301.71	0	0	65.41	0.00025	R	SLDLDSIIAEVK	A			Spectrum5728 scans: 7540,
16	gi|149714746|XP_001504448.1|	PREDICTED: keratin, type II cytoskeletal 75-like isoform 1 [Equus caballus]	961	2538	1	0	0	651.86	1301.71	2	1301.71	0	0	51.28	0.0057	R	SLDLDSIIAEVK	A			Spectrum5571 scans: 7362,
16	gi|149714746|XP_001504448.1|	PREDICTED: keratin, type II cytoskeletal 75-like isoform 1 [Equus caballus]	961	2539	1	0	0	651.86	1301.71	2	1301.71	0	0	41.69	0.056	R	SLDLDSIIAEVK	A			Spectrum6083 scans: 7957,
16	gi|149714746|XP_001504448.1|	PREDICTED: keratin, type II cytoskeletal 75-like isoform 1 [Equus caballus]	961	2540	1	0	0	651.86	1301.71	2	1301.71	0	0	50.31	0.0076	R	SLDLDSIIAEVK	A			Spectrum6636 scans: 8675,
16	gi|149714746|XP_001504448.1|	PREDICTED: keratin, type II cytoskeletal 75-like isoform 1 [Equus caballus]	961	2541	1	0	0	651.86	1301.71	2	1301.71	0	0	47.76	0.014	R	SLDLDSIIAEVK	A			Spectrum5942 scans: 7788,
16	gi|149714746|XP_001504448.1|	PREDICTED: keratin, type II cytoskeletal 75-like isoform 1 [Equus caballus]	961	2542	1	0	0	651.86	1301.71	2	1301.71	0	0	58.05	0.0013	R	SLDLDSIIAEVK	A			Spectrum5417 scans: 7187,
16	gi|149714746|XP_001504448.1|	PREDICTED: keratin, type II cytoskeletal 75-like isoform 1 [Equus caballus]	961	2543	1	0	0	651.86	1301.71	2	1301.71	0	0	33.3	0.38	R	SLDLDSIIAEVK	A			Spectrum7164 scans: 9662,
16	gi|149714746|XP_001504448.1|	PREDICTED: keratin, type II cytoskeletal 75-like isoform 1 [Equus caballus]	961	2544	1	0	0	651.86	1301.71	2	1301.71	0	0	88.56	1.1e-06	R	SLDLDSIIAEVK	A			Spectrum5172 scans: 6911,
16	gi|149714746|XP_001504448.1|	PREDICTED: keratin, type II cytoskeletal 75-like isoform 1 [Equus caballus]	961	2545	1	0	0	651.86	1301.71	2	1301.71	0	0	74.9	2.6e-05	R	SLDLDSIIAEVK	A			Spectrum5250 scans: 6999,
16	gi|149714746|XP_001504448.1|	PREDICTED: keratin, type II cytoskeletal 75-like isoform 1 [Equus caballus]	961	2546	1	0	0	651.86	1301.71	2	1301.71	0	0	39.58	0.088	R	SLDLDSIIAEVK	A			Spectrum6020 scans: 7881,
16	gi|149714746|XP_001504448.1|	PREDICTED: keratin, type II cytoskeletal 75-like isoform 1 [Equus caballus]	961	2547	1	0	0	651.86	1301.71	2	1301.71	0	0	83.73	3.4e-06	R	SLDLDSIIAEVK	A			Spectrum5095 scans: 6823,
16	gi|149714746|XP_001504448.1|	PREDICTED: keratin, type II cytoskeletal 75-like isoform 1 [Equus caballus]	961	2548	1	0	0	651.86	1301.71	2	1301.71	0	0	57.35	0.0015	R	SLDLDSIIAEVK	A			Spectrum6143 scans: 8029,
16	gi|149714746|XP_001504448.1|	PREDICTED: keratin, type II cytoskeletal 75-like isoform 1 [Equus caballus]	961	2549	1	0	0	651.86	1301.71	2	1301.71	0	0	45.24	0.024	R	SLDLDSIIAEVK	A			Spectrum5872 scans: 7707,
16	gi|149714746|XP_001504448.1|	PREDICTED: keratin, type II cytoskeletal 75-like isoform 1 [Equus caballus]	961	2550	1	0	0	651.86	1301.71	2	1301.71	0	0	43.13	0.039	R	SLDLDSIIAEVK	A			Spectrum5498 scans: 7278,
16	gi|149714746|XP_001504448.1|	PREDICTED: keratin, type II cytoskeletal 75-like isoform 1 [Equus caballus]	961	2551	1	0	0	651.86	1301.71	2	1301.71	0	0	47.31	0.015	R	SLDLDSIIAEVK	A			Spectrum5338 scans: 7099,
16	gi|149714746|XP_001504448.1|	PREDICTED: keratin, type II cytoskeletal 75-like isoform 1 [Equus caballus]	961	2552	1	0	0	651.86	1301.71	2	1301.71	0	0	46.85	0.016	R	SLDLDSIIAEVK	A			Spectrum5649 scans: 7449,
16	gi|149714746|XP_001504448.1|	PREDICTED: keratin, type II cytoskeletal 75-like isoform 1 [Equus caballus]	961	2553	1	0	0	651.86	1301.71	2	1301.71	0	0	41.09	0.06	R	SLDLDSIIAEVK	A			Spectrum7205 scans: 9748,
16	gi|149714746|XP_001504448.1|	PREDICTED: keratin, type II cytoskeletal 75-like isoform 1 [Equus caballus]	961	2554	1	0	0	651.86	1301.71	2	1301.71	0	0	39.02	0.097	R	SLDLDSIIAEVK	A			Spectrum7013 scans: 9328,
16	gi|149714746|XP_001504448.1|	PREDICTED: keratin, type II cytoskeletal 75-like isoform 1 [Equus caballus]	961	2555	1	0	0	651.86	1301.71	2	1301.71	0.01	0	41.9	0.046	R	SLDLDSIIAEVK	A			Spectrum7098 scans: 9515,
16	gi|149714746|XP_001504448.1|	PREDICTED: keratin, type II cytoskeletal 75-like isoform 1 [Equus caballus]	961	4157	7	1	1	864.9	1727.78	2	1727.78	0.01	0	4.74	230	G	SLGLSGGSGYSFTTSGGHG	L			Spectrum4337 scans: 5964,
16	gi|149714746|XP_001504448.1|	PREDICTED: keratin, type II cytoskeletal 75-like isoform 1 [Equus caballus]	961	4313	4	1	1	589.28	1764.83	3	1764.84	-0.01	0	11.89	59	G	LGAGLGGSGFSASSSRGPGGS	G			Spectrum3057 scans: 4566,
16	gi|149714746|XP_001504448.1|	PREDICTED: keratin, type II cytoskeletal 75-like isoform 1 [Equus caballus]	961	7032	2	0	1	1013.47	3037.4	3	3037.42	-0.02	0	5.83	240	R	AEAESWYQTKYDELQVTAGRHGDDLR	N			Spectrum4755 scans: 6437,
17	gi|338711455|XP_001918028.2|	PREDICTED: keratin, type I cytoskeletal 10-like [Equus caballus]	759	33	10	0	0	403.21	804.41	2	804.41	0	0	17.5	20	E	SSSKGPRS	A			Spectrum514 scans: 1760,
17	gi|338711455|XP_001918028.2|	PREDICTED: keratin, type I cytoskeletal 10-like [Equus caballus]	759	43	1	0	0	404.2	806.39	2	806.39	0	0	33.19	0.41	R	LAADDFR	L			Spectrum2019 scans: 3424,
17	gi|338711455|XP_001918028.2|	PREDICTED: keratin, type I cytoskeletal 10-like [Equus caballus]	759	44	1	0	0	404.2	806.39	2	806.39	0	0	27.79	0.99	R	LAADDFR	L			Spectrum2110 scans: 3525,
17	gi|338711455|XP_001918028.2|	PREDICTED: keratin, type I cytoskeletal 10-like [Equus caballus]	759	49	1	0	0	405.22	808.43	2	808.43	0	0	30.21	0.41	R	LASYLDK	V			Spectrum1973 scans: 3372,
17	gi|338711455|XP_001918028.2|	PREDICTED: keratin, type I cytoskeletal 10-like [Equus caballus]	759	50	1	0	0	405.22	808.43	2	808.43	0	0	48.26	0.0065	R	LASYLDK	V			Spectrum1892 scans: 3279,
17	gi|338711455|XP_001918028.2|	PREDICTED: keratin, type I cytoskeletal 10-like [Equus caballus]	759	138	5	0	0	415.23	828.45	2	828.45	0	0	18.05	8.7	V	LQIDNAR	L			Spectrum1370 scans: 2699,
17	gi|338711455|XP_001918028.2|	PREDICTED: keratin, type I cytoskeletal 10-like [Equus caballus]	759	194	1	0	0	424.23	846.45	2	846.44	0	0	34.96	0.27	K	SEITELR	R			Spectrum1954 scans: 3351,
17	gi|338711455|XP_001918028.2|	PREDICTED: keratin, type I cytoskeletal 10-like [Equus caballus]	759	195	1	0	0	424.23	846.45	2	846.44	0	0	32.2	0.51	K	SEITELR	R			Spectrum2083 scans: 3495,
17	gi|338711455|XP_001918028.2|	PREDICTED: keratin, type I cytoskeletal 10-like [Equus caballus]	759	233	1	0	0	429.26	856.5	2	856.5	0	0	37.7	0.074	Y	QQLLDIK	I			Spectrum2965 scans: 4463,
17	gi|338711455|XP_001918028.2|	PREDICTED: keratin, type I cytoskeletal 10-like [Equus caballus]	759	763	1	0	0	488.28	974.54	2	974.54	0	0	14.69	20	H	KSEITELR	R			Spectrum1549 scans: 2896,
17	gi|338711455|XP_001918028.2|	PREDICTED: keratin, type I cytoskeletal 10-like [Equus caballus]	759	881	1	0	0	498.26	994.51	2	994.51	0	0	33.46	0.33	K	IKEWYEK	H			Spectrum2219 scans: 3643,
17	gi|338711455|XP_001918028.2|	PREDICTED: keratin, type I cytoskeletal 10-like [Equus caballus]	759	883	2	0	0	498.26	994.51	2	994.51	0	0	30.34	0.62	K	IKEWYEK	H			Spectrum2123 scans: 3539,
17	gi|338711455|XP_001918028.2|	PREDICTED: keratin, type I cytoskeletal 10-like [Equus caballus]	759	884	1	0	0	498.26	994.51	2	994.51	0	0	24.91	2.2	K	IKEWYEK	H			Spectrum2037 scans: 3443,
17	gi|338711455|XP_001918028.2|	PREDICTED: keratin, type I cytoskeletal 10-like [Equus caballus]	759	1055	1	0	0	516.3	1030.59	2	1030.59	0	0	54.29	0.0017	R	VLDELTLTK	A			Spectrum3268 scans: 4795,
17	gi|338711455|XP_001918028.2|	PREDICTED: keratin, type I cytoskeletal 10-like [Equus caballus]	759	1056	1	0	0	516.3	1030.59	2	1030.59	0	0	40.74	0.039	R	VLDELTLTK	A			Spectrum3377 scans: 4912,
17	gi|338711455|XP_001918028.2|	PREDICTED: keratin, type I cytoskeletal 10-like [Equus caballus]	759	1143	1	0	0	526.75	1051.5	2	1051.49	0	0	27.45	1.4	L	ENEIQTYR	S			Spectrum1388 scans: 2718,
17	gi|338711455|XP_001918028.2|	PREDICTED: keratin, type I cytoskeletal 10-like [Equus caballus]	759	1214	1	0	0	532.81	1063.6	2	1063.6	0	0	54.37	0.0011	R	LASYLDKVR	A			Spectrum2292 scans: 3722,
17	gi|338711455|XP_001918028.2|	PREDICTED: keratin, type I cytoskeletal 10-like [Equus caballus]	759	1324	1	0	0	545.77	1089.52	2	1089.52	0	0	61.37	0.0006	K	VTMQNLNDR	L			Spectrum1644 scans: 3000,
17	gi|338711455|XP_001918028.2|	PREDICTED: keratin, type I cytoskeletal 10-like [Equus caballus]	759	1387	1	0	0	553.77	1105.52	2	1105.52	0	0	17.37	15	K	VTMQNLNDR	L	Oxidation (M)	0.001000000.0	Spectrum778 scans: 2044,
17	gi|338711455|XP_001918028.2|	PREDICTED: keratin, type I cytoskeletal 10-like [Equus caballus]	759	1388	1	0	0	553.77	1105.52	2	1105.52	0	0	57.78	0.0013	K	VTMQNLNDR	L	Oxidation (M)	0.001000000.0	Spectrum674 scans: 1932,
17	gi|338711455|XP_001918028.2|	PREDICTED: keratin, type I cytoskeletal 10-like [Equus caballus]	759	1399	8	0	0	555.25	1108.49	2	1108.48	0.01	0	5.04	160	K	DAEAWFNEK	S			Spectrum7218 scans: 9772,
17	gi|338711455|XP_001918028.2|	PREDICTED: keratin, type I cytoskeletal 10-like [Equus caballus]	759	1595	1	0	0	568.75	1135.48	2	1135.48	0	0	9.99	35	S	TGDVNVEMNAA	P	Oxidation (M)	0.00000001000.0	Spectrum1728 scans: 3096,
17	gi|338711455|XP_001918028.2|	PREDICTED: keratin, type I cytoskeletal 10-like [Equus caballus]	759	1787	1	0	0	583.29	1164.58	2	1164.58	0	0	41.04	0.071	R	LENEIQTYR	S			Spectrum1988 scans: 3389,
17	gi|338711455|XP_001918028.2|	PREDICTED: keratin, type I cytoskeletal 10-like [Equus caballus]	759	1789	1	0	0	583.3	1164.58	2	1164.58	0	0	50.48	0.0091	R	LENEIQTYR	S			Spectrum1904 scans: 3294,
17	gi|338711455|XP_001918028.2|	PREDICTED: keratin, type I cytoskeletal 10-like [Equus caballus]	759	1984	10	0	0	599.26	1196.52	2	1196.52	0	0	9.58	43	L	EESNYELEGK	I			Spectrum2150 scans: 3568,
17	gi|338711455|XP_001918028.2|	PREDICTED: keratin, type I cytoskeletal 10-like [Equus caballus]	759	2009	1	0	0	601.31	1200.61	2	1200.61	0	0	64.11	0.00036	R	QSVEADINGLR	R			Spectrum2784 scans: 4269,
17	gi|338711455|XP_001918028.2|	PREDICTED: keratin, type I cytoskeletal 10-like [Equus caballus]	759	2010	2	0	0	401.21	1200.61	3	1200.61	0	0	18.52	11	R	QSVEADINGLR	R			Spectrum2820 scans: 4307,
17	gi|338711455|XP_001918028.2|	PREDICTED: keratin, type I cytoskeletal 10-like [Equus caballus]	759	2413	1	0	0	639.84	1277.66	2	1277.66	0	0	23.83	3.9	K	IRLENEIQTY	R			Spectrum3122 scans: 4638,
17	gi|338711455|XP_001918028.2|	PREDICTED: keratin, type I cytoskeletal 10-like [Equus caballus]	759	2770	1	0	0	669.33	1336.64	2	1336.64	0	0	57.33	0.0016	R	YCVQLSQIQAQ	I			Spectrum3169 scans: 4689,
17	gi|338711455|XP_001918028.2|	PREDICTED: keratin, type I cytoskeletal 10-like [Equus caballus]	759	2992	1	0	0	691.33	1380.64	2	1380.64	0	0	67.86	0.00012	R	ALEESNYELEGK	I			Spectrum2119 scans: 3535,
17	gi|338711455|XP_001918028.2|	PREDICTED: keratin, type I cytoskeletal 10-like [Equus caballus]	759	2993	1	0	0	691.33	1380.64	2	1380.64	0	0	56.37	0.0017	R	ALEESNYELEGK	I			Spectrum2217 scans: 3641,
17	gi|338711455|XP_001918028.2|	PREDICTED: keratin, type I cytoskeletal 10-like [Equus caballus]	759	2994	1	0	0	691.33	1380.64	2	1380.64	0	0	31.5	0.55	R	ALEESNYELEGK	I			Spectrum6397 scans: 8325,
17	gi|338711455|XP_001918028.2|	PREDICTED: keratin, type I cytoskeletal 10-like [Equus caballus]	759	3025	1	0	0	695.84	1389.67	2	1389.67	0	0	57.21	0.0018	K	QSLEASLAETEGR	Y			Spectrum3290 scans: 4818,
17	gi|338711455|XP_001918028.2|	PREDICTED: keratin, type I cytoskeletal 10-like [Equus caballus]	759	3026	1	0	0	695.84	1389.67	2	1389.67	0	0	87.81	1.6e-06	K	QSLEASLAETEGR	Y			Spectrum2945 scans: 4441,
17	gi|338711455|XP_001918028.2|	PREDICTED: keratin, type I cytoskeletal 10-like [Equus caballus]	759	3027	1	0	0	695.84	1389.67	2	1389.67	0	0	87.39	1.7e-06	K	QSLEASLAETEGR	Y			Spectrum3058 scans: 4567,
17	gi|338711455|XP_001918028.2|	PREDICTED: keratin, type I cytoskeletal 10-like [Equus caballus]	759	3028	1	0	0	695.84	1389.67	2	1389.67	0	0	88.1	1.5e-06	K	QSLEASLAETEGR	Y			Spectrum2841 scans: 4330,
17	gi|338711455|XP_001918028.2|	PREDICTED: keratin, type I cytoskeletal 10-like [Equus caballus]	759	3029	1	0	0	464.23	1389.67	3	1389.67	0	0	30.35	0.91	K	QSLEASLAETEGR	Y			Spectrum2855 scans: 4345,
17	gi|338711455|XP_001918028.2|	PREDICTED: keratin, type I cytoskeletal 10-like [Equus caballus]	759	3090	5	0	0	704.86	1407.71	2	1407.71	-0.01	0	8.21	150	M	QIESLTEELAYL	K			Spectrum2950 scans: 4446,
17	gi|338711455|XP_001918028.2|	PREDICTED: keratin, type I cytoskeletal 10-like [Equus caballus]	759	3235	1	0	0	717.89	1433.76	2	1433.76	0	0	51.07	0.007	K	IRLENEIQTYR	S			Spectrum2739 scans: 4220,
17	gi|338711455|XP_001918028.2|	PREDICTED: keratin, type I cytoskeletal 10-like [Equus caballus]	759	3247	8	0	0	719.79	1437.56	2	1437.55	0.01	0	3.47	58	G	GYGGGSSSGGGHGGSSGGG	Q			Spectrum1301 scans: 2623,
17	gi|338711455|XP_001918028.2|	PREDICTED: keratin, type I cytoskeletal 10-like [Equus caballus]	759	3382	8	0	0	744.87	1487.73	2	1487.73	0	0	5.75	260	E	EVAPDGRVLSSMVE	S			Spectrum2277 scans: 3705,
17	gi|338711455|XP_001918028.2|	PREDICTED: keratin, type I cytoskeletal 10-like [Equus caballus]	759	4018	1	1	1	842.83	1683.64	2	1683.64	0	0	2.77	35	S	SGGGYGGSSGGGYGGSSGGGY	G			Spectrum1724 scans: 3091,
17	gi|338711455|XP_001918028.2|	PREDICTED: keratin, type I cytoskeletal 10-like [Equus caballus]	759	4192	1	0	0	870.4	1738.79	2	1738.79	0	0	53.28	0.0034	F	GGGFGGGFGGDGGLLSGNEK	V			Spectrum3932 scans: 5523,
17	gi|338711455|XP_001918028.2|	PREDICTED: keratin, type I cytoskeletal 10-like [Equus caballus]	759	4538	6	0	0	899.01	1796	2	1796	0	0	13.12	29	T	VQGLEIELQSQLALKQ	S			Spectrum6196 scans: 8093,
17	gi|338711455|XP_001918028.2|	PREDICTED: keratin, type I cytoskeletal 10-like [Equus caballus]	759	4540	6	0	0	899.01	1796	2	1796	0	0	9.76	60	T	VQGLEIELQSQLALKQ	S			Spectrum5449 scans: 7222,
17	gi|338711455|XP_001918028.2|	PREDICTED: keratin, type I cytoskeletal 10-like [Equus caballus]	759	4543	4	0	0	899.01	1796	2	1796	0	0	15.91	15	T	VQGLEIELQSQLALKQ	S			Spectrum6435 scans: 8369,
17	gi|338711455|XP_001918028.2|	PREDICTED: keratin, type I cytoskeletal 10-like [Equus caballus]	759	4549	4	0	0	899.01	1796	2	1796	0	0	11.01	45	T	VQGLEIELQSQLALKQ	S			Spectrum6780 scans: 8961,
17	gi|338711455|XP_001918028.2|	PREDICTED: keratin, type I cytoskeletal 10-like [Equus caballus]	759	4559	10	0	0	899.01	1796	2	1796	0	0	9.08	70	T	VQGLEIELQSQLALKQ	S			Spectrum5361 scans: 7124,
17	gi|338711455|XP_001918028.2|	PREDICTED: keratin, type I cytoskeletal 10-like [Equus caballus]	759	4598	5	1	1	907.36	1812.7	2	1812.69	0.01	0	0.52	70	G	SSSGGGYGGGSSSGGGHGGSSGGG	Q			Spectrum774 scans: 2040,
17	gi|338711455|XP_001918028.2|	PREDICTED: keratin, type I cytoskeletal 10-like [Equus caballus]	759	4738	1	0	0	927.94	1853.86	2	1853.86	0	0	55.25	0.0024	K	ADLEMQIESLTEELAY	L			Spectrum6206 scans: 8105,
17	gi|338711455|XP_001918028.2|	PREDICTED: keratin, type I cytoskeletal 10-like [Equus caballus]	759	4783	1	0	0	935.94	1869.86	2	1869.86	0.01	0	36.08	0.19	K	ADLEMQIESLTEELAY	L	Oxidation (M)	0.0000100000000000.0	Spectrum6291 scans: 8203,
17	gi|338711455|XP_001918028.2|	PREDICTED: keratin, type I cytoskeletal 10-like [Equus caballus]	759	5391	1	0	0	699.35	2095.04	3	2095.04	0	0	86.63	2.8e-06	K	ADLEMQIESLTEELAYLK	K			Spectrum6358 scans: 8281,
17	gi|338711455|XP_001918028.2|	PREDICTED: keratin, type I cytoskeletal 10-like [Equus caballus]	759	5392	1	0	0	699.35	2095.04	3	2095.04	0	0	71.09	9.9e-05	K	ADLEMQIESLTEELAYLK	K			Spectrum6432 scans: 8366,
17	gi|338711455|XP_001918028.2|	PREDICTED: keratin, type I cytoskeletal 10-like [Equus caballus]	759	5393	1	0	0	699.35	2095.04	3	2095.04	0	0	61.55	0.00089	K	ADLEMQIESLTEELAYLK	K			Spectrum6261 scans: 8171,
17	gi|338711455|XP_001918028.2|	PREDICTED: keratin, type I cytoskeletal 10-like [Equus caballus]	759	5394	1	0	0	1048.53	2095.04	2	2095.04	0	0	80.89	1e-05	K	ADLEMQIESLTEELAYLK	K			Spectrum6404 scans: 8334,
17	gi|338711455|XP_001918028.2|	PREDICTED: keratin, type I cytoskeletal 10-like [Equus caballus]	759	5421	1	0	0	1056.52	2111.03	2	2111.03	0	0	71.34	9e-05	K	ADLEMQIESLTEELAYLK	K	Oxidation (M)	0.000010000000000000.0	Spectrum6400 scans: 8329,
17	gi|338711455|XP_001918028.2|	PREDICTED: keratin, type I cytoskeletal 10-like [Equus caballus]	759	5422	1	0	0	1056.52	2111.03	2	2111.03	0	0	36.37	0.29	K	ADLEMQIESLTEELAYLK	K	Oxidation (M)	0.000010000000000000.0	Spectrum6440 scans: 8375,
17	gi|338711455|XP_001918028.2|	PREDICTED: keratin, type I cytoskeletal 10-like [Equus caballus]	759	5423	1	0	0	704.69	2111.04	3	2111.03	0	0	58.86	0.0016	K	ADLEMQIESLTEELAYLK	K	Oxidation (M)	0.000010000000000000.0	Spectrum6420 scans: 8352,
17	gi|338711455|XP_001918028.2|	PREDICTED: keratin, type I cytoskeletal 10-like [Equus caballus]	759	6028	5	0	0	1105	2207.99	2	2207.98	0.01	0	6.58	130	E	EMRDLQNVSTGDVNVEMNAA	P	Oxidation (M)	0.00000000000000001000.0	Spectrum3548 scans: 5097,
17	gi|338711455|XP_001918028.2|	PREDICTED: keratin, type I cytoskeletal 10-like [Equus caballus]	759	6116	2	0	0	742.05	2223.14	3	2223.13	0	0	8.16	200	K	ADLEMQIESLTEELAYLKK	N			Spectrum6301 scans: 8215,
17	gi|338711455|XP_001918028.2|	PREDICTED: keratin, type I cytoskeletal 10-like [Equus caballus]	759	6117	1	0	0	742.05	2223.14	3	2223.13	0	0	20.84	11	K	ADLEMQIESLTEELAYLKK	N			Spectrum6373 scans: 8298,
17	gi|338711455|XP_001918028.2|	PREDICTED: keratin, type I cytoskeletal 10-like [Equus caballus]	759	6146	1	0	0	747.38	2239.13	3	2239.13	0	0	14.65	46	K	ADLEMQIESLTEELAYLKK	N	Oxidation (M)	0.0000100000000000000.0	Spectrum6385 scans: 8311,
17	gi|338711455|XP_001918028.2|	PREDICTED: keratin, type I cytoskeletal 10-like [Equus caballus]	759	7192	5	1	1	1665.74	3329.47	2	3329.5	-0.03	0	2.02	290	G	SFGGGSFGGGSFVGGSFGGGFGGGFGGDGGLLSGNEKV	T			Spectrum4462 scans: 6105,
18	gi|338726100|XP_001494629.3|	PREDICTED: keratin, type II cytoskeletal 1-like [Equus caballus]	682	17	1	0	0	401.72	801.43	2	801.43	0	0	31.56	0.64	Q	EREQIK	T			Spectrum236 scans: 1453,
18	gi|338726100|XP_001494629.3|	PREDICTED: keratin, type II cytoskeletal 1-like [Equus caballus]	682	127	1	0	0	414.22	826.42	2	826.42	0	0	34.8	0.22	Q	FASFIDK	V			Spectrum3022 scans: 4525,
18	gi|338726100|XP_001494629.3|	PREDICTED: keratin, type II cytoskeletal 1-like [Equus caballus]	682	148	4	1	1	416.75	831.48	2	831.48	0	0	12.03	28	K	SISISVAR	G			Spectrum2719 scans: 4198,
18	gi|338726100|XP_001494629.3|	PREDICTED: keratin, type II cytoskeletal 1-like [Equus caballus]	682	149	1	1	1	416.75	831.48	2	831.48	0	0	44.19	0.017	K	SISISVAR	G			Spectrum2361 scans: 3800,
[truncated: 2,447 more rows]

## Sheet: MMP3
prot_hit_num	prot_acc	prot_desc	prot_score	prot_mass	prot_matches	prot_matches_sig	prot_sequences	prot_sequences_sig	pep_query	pep_rank	pep_isbold	pep_isunique	pep_exp_mz	pep_exp_mr	pep_exp_z	pep_calc_mr	pep_delta	pep_miss	pep_score	pep_expect	pep_res_before	pep_seq	pep_res_after	pep_var_mod	pep_var_mod_pos	pep_scan_title
1	gi|338717324|XP_001917563.2|	PREDICTED: aggrecan core protein [Equus caballus]	4407	263131	291	138	95	49	114	1	1	0	409.72	817.43	2	817.43	0	0	34.83	0.33	W	LSDQTVR	Y			Spectrum466 scans: 1724,
1	gi|338717324|XP_001917563.2|	PREDICTED: aggrecan core protein [Equus caballus]	4407	263131	291	138	95	49	137	3	1	1	413.21	824.4	2	824.4	-0.01	0	14.2	21	R	TYGIRDT	N			Spectrum3060 scans: 4624,
1	gi|338717324|XP_001917563.2|	PREDICTED: aggrecan core protein [Equus caballus]	4407	263131	291	138	95	49	142	1	1	1	413.23	824.45	2	824.45	0	0	37.58	0.065	R	LPGGVVFH	Y			Spectrum2685 scans: 4221,
1	gi|338717324|XP_001917563.2|	PREDICTED: aggrecan core protein [Equus caballus]	4407	263131	291	138	95	49	161	7	1	1	415.25	828.5	2	828.5	0	0	22.5	1.9	K	EKEVVLL	V			Spectrum3180 scans: 4762,
1	gi|338717324|XP_001917563.2|	PREDICTED: aggrecan core protein [Equus caballus]	4407	263131	291	138	95	49	169	1	1	0	416.24	830.46	2	830.47	0	0	33.33	0.32	R	YPIVSPR	T			Spectrum1666 scans: 3094,
1	gi|338717324|XP_001917563.2|	PREDICTED: aggrecan core protein [Equus caballus]	4407	263131	291	138	95	49	170	1	1	0	416.24	830.47	2	830.47	0	0	24.61	2.4	R	YPIVSPR	T			Spectrum1768 scans: 3206,
1	gi|338717324|XP_001917563.2|	PREDICTED: aggrecan core protein [Equus caballus]	4407	263131	291	138	95	49	185	5	1	0	418.72	835.42	2	835.42	0	0	15.96	20	C	TEGFVQR	H			Spectrum963 scans: 2304,
1	gi|338717324|XP_001917563.2|	PREDICTED: aggrecan core protein [Equus caballus]	4407	263131	291	138	95	49	189	1	1	0	419.21	836.4	2	836.4	0	0	16.48	15	R	TIEGDFR	W			Spectrum1936 scans: 3390,
1	gi|338717324|XP_001917563.2|	PREDICTED: aggrecan core protein [Equus caballus]	4407	263131	291	138	95	49	190	1	1	0	419.21	836.4	2	836.4	0	0	36.32	0.18	R	TIEGDFR	W			Spectrum1551 scans: 2962,
1	gi|338717324|XP_001917563.2|	PREDICTED: aggrecan core protein [Equus caballus]	4407	263131	291	138	95	49	191	2	1	0	419.21	836.4	2	836.4	0	0	11.82	51	R	TIEGDFR	W			Spectrum1751 scans: 3188,
1	gi|338717324|XP_001917563.2|	PREDICTED: aggrecan core protein [Equus caballus]	4407	263131	291	138	95	49	192	1	1	0	419.21	836.4	2	836.4	0	0	25.43	2.2	R	TIEGDFR	W			Spectrum1628 scans: 3052,
1	gi|338717324|XP_001917563.2|	PREDICTED: aggrecan core protein [Equus caballus]	4407	263131	291	138	95	49	212	2	1	1	423.25	844.48	2	844.48	0	0	15.26	19	R	YPIVTPR	P			Spectrum1898 scans: 3348,
1	gi|338717324|XP_001917563.2|	PREDICTED: aggrecan core protein [Equus caballus]	4407	263131	291	138	95	49	213	1	1	1	423.25	844.48	2	844.48	0	0	13.74	28	R	YPIVTPR	P			Spectrum2036 scans: 3500,
1	gi|338717324|XP_001917563.2|	PREDICTED: aggrecan core protein [Equus caballus]	4407	263131	291	138	95	49	214	1	1	1	423.25	844.48	2	844.48	0	0	32.06	0.41	R	YPIVTPR	P			Spectrum1789 scans: 3229,
1	gi|338717324|XP_001917563.2|	PREDICTED: aggrecan core protein [Equus caballus]	4407	263131	291	138	95	49	225	2	1	1	424.7	847.39	2	847.39	0	0	20.99	6	D	MDSSPGVR	T			Spectrum450 scans: 1705,
1	gi|338717324|XP_001917563.2|	PREDICTED: aggrecan core protein [Equus caballus]	4407	263131	291	138	95	49	234	4	1	1	425.71	849.41	2	849.41	0	0	14.48	27	H	YRPGSDR	Y			Spectrum148 scans: 1324,
1	gi|338717324|XP_001917563.2|	PREDICTED: aggrecan core protein [Equus caballus]	4407	263131	291	138	95	49	267	1	1	1	430.24	858.46	2	858.46	0	0	39.04	0.099	L	VATEGQVR	V			Spectrum277 scans: 1496,
1	gi|338717324|XP_001917563.2|	PREDICTED: aggrecan core protein [Equus caballus]	4407	263131	291	138	95	49	271	3	1	1	431.71	861.4	2	861.4	0	0	14.21	20	T	WVDAESR	C			Spectrum992 scans: 2337,
1	gi|338717324|XP_001917563.2|	PREDICTED: aggrecan core protein [Equus caballus]	4407	263131	291	138	95	49	336	1	1	1	432.69	863.37	2	863.37	0	0	42	0.03	R	ITCTDPAS	Y			Spectrum600 scans: 1880,
1	gi|338717324|XP_001917563.2|	PREDICTED: aggrecan core protein [Equus caballus]	4407	263131	291	138	95	49	343	1	1	1	433.73	865.45	2	865.45	0	0	37.73	0.085	R	LATTGQLY	L			Spectrum2412 scans: 3921,
1	gi|338717324|XP_001917563.2|	PREDICTED: aggrecan core protein [Equus caballus]	4407	263131	291	138	95	49	373	1	1	1	438.22	874.43	2	874.43	0	0	43.36	0.033	C	SAGWLADR	S			Spectrum2161 scans: 3645,
1	gi|338717324|XP_001917563.2|	PREDICTED: aggrecan core protein [Equus caballus]	4407	263131	291	138	95	49	375	1	1	1	438.22	874.43	2	874.43	0	0	49.06	0.0096	C	SAGWLADR	S			Spectrum2254 scans: 3748,
1	gi|338717324|XP_001917563.2|	PREDICTED: aggrecan core protein [Equus caballus]	4407	263131	291	138	95	49	421	1	1	1	446.25	890.48	2	890.48	0	0	23.11	2.6	K	GIVFHYR	A			Spectrum2223 scans: 3714,
1	gi|338717324|XP_001917563.2|	PREDICTED: aggrecan core protein [Equus caballus]	4407	263131	291	138	95	49	422	1	1	1	446.25	890.48	2	890.48	0	0	21.56	3.7	K	GIVFHYR	A			Spectrum2691 scans: 4227,
1	gi|338717324|XP_001917563.2|	PREDICTED: aggrecan core protein [Equus caballus]	4407	263131	291	138	95	49	425	1	1	1	447.23	892.45	2	892.45	0	0	21.35	5.9	Y	QLPFTCK	K			Spectrum2181 scans: 3668,
1	gi|338717324|XP_001917563.2|	PREDICTED: aggrecan core protein [Equus caballus]	4407	263131	291	138	95	49	435	1	1	1	448.26	894.51	2	894.51	0	0	30.66	0.22	R	YPIHLPR	E			Spectrum2467 scans: 3981,
1	gi|338717324|XP_001917563.2|	PREDICTED: aggrecan core protein [Equus caballus]	4407	263131	291	138	95	49	436	1	1	1	448.26	894.51	2	894.51	0	0	42.65	0.014	R	YPIHLPR	E			Spectrum2268 scans: 3763,
1	gi|338717324|XP_001917563.2|	PREDICTED: aggrecan core protein [Equus caballus]	4407	263131	291	138	95	49	437	1	1	1	448.26	894.51	2	894.51	0	0	39.87	0.026	R	YPIHLPR	E			Spectrum2363 scans: 3867,
1	gi|338717324|XP_001917563.2|	PREDICTED: aggrecan core protein [Equus caballus]	4407	263131	291	138	95	49	438	1	1	1	448.26	894.51	2	894.51	0	0	20.74	2.1	R	YPIHLPR	E			Spectrum2789 scans: 4332,
1	gi|338717324|XP_001917563.2|	PREDICTED: aggrecan core protein [Equus caballus]	4407	263131	291	138	95	49	439	1	1	1	448.26	894.51	2	894.51	0	0	38.82	0.04	R	YPIHLPR	E			Spectrum2666 scans: 4201,
1	gi|338717324|XP_001917563.2|	PREDICTED: aggrecan core protein [Equus caballus]	4407	263131	291	138	95	49	440	1	1	1	448.26	894.51	2	894.51	0	0	39.64	0.033	R	YPIHLPR	E			Spectrum2570 scans: 4093,
1	gi|338717324|XP_001917563.2|	PREDICTED: aggrecan core protein [Equus caballus]	4407	263131	291	138	95	49	560	2	1	1	459.25	916.48	2	916.48	0	0	13.1	38	G	WLADGSLR	Y			Spectrum2442 scans: 3954,
1	gi|338717324|XP_001917563.2|	PREDICTED: aggrecan core protein [Equus caballus]	4407	263131	291	138	95	49	587	2	1	1	465.22	928.42	2	928.43	-0.01	0	11.34	36	R	YTLDFDR	A			Spectrum2939 scans: 4491,
1	gi|338717324|XP_001917563.2|	PREDICTED: aggrecan core protein [Equus caballus]	4407	263131	291	138	95	49	589	1	1	1	465.22	928.43	2	928.43	0	0	29.76	0.5	R	YTLDFDR	A			Spectrum2639 scans: 4172,
1	gi|338717324|XP_001917563.2|	PREDICTED: aggrecan core protein [Equus caballus]	4407	263131	291	138	95	49	590	1	1	1	465.22	928.43	2	928.43	0	0	21.43	3.3	R	YTLDFDR	A			Spectrum2747 scans: 4287,
1	gi|338717324|XP_001917563.2|	PREDICTED: aggrecan core protein [Equus caballus]	4407	263131	291	138	95	49	591	3	1	1	465.22	928.43	2	928.43	0	0	7.85	78	R	YTLDFDR	A			Spectrum2873 scans: 4421,
1	gi|338717324|XP_001917563.2|	PREDICTED: aggrecan core protein [Equus caballus]	4407	263131	291	138	95	49	649	1	1	1	470.75	939.48	2	939.48	0	0	38.59	0.085	R	LEQFTFR	E			Spectrum2878 scans: 4427,
1	gi|338717324|XP_001917563.2|	PREDICTED: aggrecan core protein [Equus caballus]	4407	263131	291	138	95	49	662	1	1	1	473.25	944.48	2	944.49	0	0	67.51	0.00016	N	CGGNLLGVR	T			Spectrum2170 scans: 3655,
1	gi|338717324|XP_001917563.2|	PREDICTED: aggrecan core protein [Equus caballus]	4407	263131	291	138	95	49	663	1	1	1	473.25	944.49	2	944.49	0	0	64.68	0.00031	N	CGGNLLGVR	T			Spectrum2272 scans: 3767,
1	gi|338717324|XP_001917563.2|	PREDICTED: aggrecan core protein [Equus caballus]	4407	263131	291	138	95	49	693	1	1	1	476.73	951.44	2	951.44	0	0	58.23	0.00095	R	VNSAYQDR	V			Spectrum218 scans: 1428,
1	gi|338717324|XP_001917563.2|	PREDICTED: aggrecan core protein [Equus caballus]	4407	263131	291	138	95	49	694	1	1	1	476.73	951.44	2	951.44	0	0	24.94	2	R	VNSAYQDR	V			Spectrum625 scans: 1907,
1	gi|338717324|XP_001917563.2|	PREDICTED: aggrecan core protein [Equus caballus]	4407	263131	291	138	95	49	695	1	1	1	476.73	951.44	2	951.44	0	0	48.03	0.0098	R	VNSAYQDR	V			Spectrum282 scans: 1502,
1	gi|338717324|XP_001917563.2|	PREDICTED: aggrecan core protein [Equus caballus]	4407	263131	291	138	95	49	696	1	1	1	476.73	951.44	2	951.44	0	0	51.81	0.0042	R	VNSAYQDR	V			Spectrum395 scans: 1635,
1	gi|338717324|XP_001917563.2|	PREDICTED: aggrecan core protein [Equus caballus]	4407	263131	291	138	95	49	697	1	1	1	476.73	951.44	2	951.44	0	0	49.23	0.0076	R	VNSAYQDR	V			Spectrum524 scans: 1790,
1	gi|338717324|XP_001917563.2|	PREDICTED: aggrecan core protein [Equus caballus]	4407	263131	291	138	95	49	698	1	1	1	476.73	951.44	2	951.44	0	0	47.67	0.012	R	VNSAYQDR	V			Spectrum452 scans: 1707,
1	gi|338717324|XP_001917563.2|	PREDICTED: aggrecan core protein [Equus caballus]	4407	263131	291	138	95	49	744	1	1	0	484.21	966.41	2	966.41	0	0	14.79	14	K	FQGHCYR	Y			Spectrum531 scans: 1798,
1	gi|338717324|XP_001917563.2|	PREDICTED: aggrecan core protein [Equus caballus]	4407	263131	291	138	95	49	779	1	1	1	486.78	971.54	2	971.54	0	0	57.57	0.001	L	LVATEGQVR	V			Spectrum830 scans: 2153,
1	gi|338717324|XP_001917563.2|	PREDICTED: aggrecan core protein [Equus caballus]	4407	263131	291	138	95	49	885	1	1	0	497.27	992.53	2	992.53	0	0	31.93	0.38	R	YEINSLVR	Y			Spectrum2792 scans: 4335,
1	gi|338717324|XP_001917563.2|	PREDICTED: aggrecan core protein [Equus caballus]	4407	263131	291	138	95	49	886	1	1	0	497.27	992.53	2	992.53	0	0	47.84	0.0098	R	YEINSLVR	Y			Spectrum2522 scans: 4039,
1	gi|338717324|XP_001917563.2|	PREDICTED: aggrecan core protein [Equus caballus]	4407	263131	291	138	95	49	887	1	1	0	497.27	992.53	2	992.53	0	0	39.81	0.075	R	YEINSLVR	Y			Spectrum2667 scans: 4202,
1	gi|338717324|XP_001917563.2|	PREDICTED: aggrecan core protein [Equus caballus]	4407	263131	291	138	95	49	900	1	1	0	498.73	995.45	2	995.45	0	0	37.46	0.1	Q	CTEGFVQR	H			Spectrum1065 scans: 2417,
1	gi|338717324|XP_001917563.2|	PREDICTED: aggrecan core protein [Equus caballus]	4407	263131	291	138	95	49	1017	1	1	1	514.22	1026.43	2	1026.43	0	0	45.72	0.0086	R	ITCTDPASY	K			Spectrum1630 scans: 3054,
1	gi|338717324|XP_001917563.2|	PREDICTED: aggrecan core protein [Equus caballus]	4407	263131	291	138	95	49	1069	1	1	1	521.79	1041.57	2	1041.57	0	0	20.37	4.7	N	SAIIATPEQL	Q			Spectrum3405 scans: 5009,
1	gi|338717324|XP_001917563.2|	PREDICTED: aggrecan core protein [Equus caballus]	4407	263131	291	138	95	49	1080	1	1	1	523.28	1044.54	2	1044.54	0	0	53.44	0.0043	Y	AGWLADGSLR	Y			Spectrum3084 scans: 4651,
1	gi|338717324|XP_001917563.2|	PREDICTED: aggrecan core protein [Equus caballus]	4407	263131	291	138	95	49	1215	1	1	1	538.78	1075.54	2	1075.54	0	0	25.29	2.8	C	GDPPVVEHAR	T			Spectrum591 scans: 1870,
1	gi|338717324|XP_001917563.2|	PREDICTED: aggrecan core protein [Equus caballus]	4407	263131	291	138	95	49	1224	1	1	1	540.27	1078.52	2	1078.52	0	0	31.9	0.55	H	SLQFENWR	P			Spectrum3120 scans: 4694,
1	gi|338717324|XP_001917563.2|	PREDICTED: aggrecan core protein [Equus caballus]	4407	263131	291	138	95	49	1258	1	1	1	546.75	1091.49	2	1091.49	0	0	22.85	3	R	ETWVDAESR	C			Spectrum1999 scans: 3459,
1	gi|338717324|XP_001917563.2|	PREDICTED: aggrecan core protein [Equus caballus]	4407	263131	291	138	95	49	1259	1	1	1	546.75	1091.49	2	1091.49	0	0	27.87	0.93	R	ETWVDAESR	C			Spectrum1884 scans: 3333,
1	gi|338717324|XP_001917563.2|	PREDICTED: aggrecan core protein [Equus caballus]	4407	263131	291	138	95	49	1260	1	1	1	546.75	1091.49	2	1091.49	0	0	46.93	0.012	R	ETWVDAESR	C			Spectrum1777 scans: 3216,
1	gi|338717324|XP_001917563.2|	PREDICTED: aggrecan core protein [Equus caballus]	4407	263131	291	138	95	49	1261	1	1	1	546.75	1091.49	2	1091.49	0	0	46.04	0.015	R	ETWVDAESR	C			Spectrum1687 scans: 3117,
1	gi|338717324|XP_001917563.2|	PREDICTED: aggrecan core protein [Equus caballus]	4407	263131	291	138	95	49	1262	1	1	1	546.75	1091.49	2	1091.49	0	0	19.86	6.5	R	ETWVDAESR	C			Spectrum2194 scans: 3682,
1	gi|338717324|XP_001917563.2|	PREDICTED: aggrecan core protein [Equus caballus]	4407	263131	291	138	95	49	1269	6	1	1	547.74	1093.46	2	1093.46	0	0	6.28	81	V	EDISGFPSGGE	V			Spectrum870 scans: 2198,
1	gi|338717324|XP_001917563.2|	PREDICTED: aggrecan core protein [Equus caballus]	4407	263131	291	138	95	49	1307	1	1	1	554.26	1106.5	2	1106.5	0	0	35.36	0.19	N	QTGYPDPSSR	Y			Spectrum690 scans: 1981,
1	gi|338717324|XP_001917563.2|	PREDICTED: aggrecan core protein [Equus caballus]	4407	263131	291	138	95	49	1328	1	1	1	557.28	1112.54	2	1112.54	0	0	52.85	0.0034	R	PACGGDKPGVR	T			Spectrum191 scans: 1394,
1	gi|338717324|XP_001917563.2|	PREDICTED: aggrecan core protein [Equus caballus]	4407	263131	291	138	95	49	1404	1	1	1	560.26	1118.5	2	1118.5	0	0	48.04	0.0098	C	VGDMDSSPGVR	T			Spectrum851 scans: 2177,
1	gi|338717324|XP_001917563.2|	PREDICTED: aggrecan core protein [Equus caballus]	4407	263131	291	138	95	49	1420	1	1	0	562.76	1123.51	2	1123.51	0	0	8.83	89	Y	QCTEGFVQR	H			Spectrum1117 scans: 2475,
1	gi|338717324|XP_001917563.2|	PREDICTED: aggrecan core protein [Equus caballus]	4407	263131	291	138	95	49	1497	1	1	1	572.82	1143.62	2	1143.62	0	0	44.9	0.026	R	LPGGVVFHYR	P			Spectrum2916 scans: 4467,
1	gi|338717324|XP_001917563.2|	PREDICTED: aggrecan core protein [Equus caballus]	4407	263131	291	138	95	49	1590	1	1	1	578.27	1154.53	2	1154.53	0	0	49.64	0.0072	R	ITCTDPASYK	R			Spectrum979 scans: 2323,
1	gi|338717324|XP_001917563.2|	PREDICTED: aggrecan core protein [Equus caballus]	4407	263131	291	138	95	49	1620	6	1	0	582.79	1163.57	2	1163.57	0	0	6.31	190	D	YQWIGLNDR	T			Spectrum3249 scans: 4840,
1	gi|338717324|XP_001917563.2|	PREDICTED: aggrecan core protein [Equus caballus]	4407	263131	291	138	95	49	1629	1	1	1	583.76	1165.5	2	1165.5	0	0	69.67	5e-05	D	MCSAGWLADR	S			Spectrum2686 scans: 4222,
1	gi|338717324|XP_001917563.2|	PREDICTED: aggrecan core protein [Equus caballus]	4407	263131	291	138	95	49	1635	1	1	1	584.8	1167.6	2	1167.59	0	0	47.16	0.015	R	LEGEVFFATR	L			Spectrum3469 scans: 5079,
1	gi|338717324|XP_001917563.2|	PREDICTED: aggrecan core protein [Equus caballus]	4407	263131	291	138	95	49	1647	1	1	1	587.33	1172.65	2	1172.65	0	0	36.15	0.19	R	VLLGTSLTIPC	Y			Spectrum4363 scans: 6065,
1	gi|338717324|XP_001917563.2|	PREDICTED: aggrecan core protein [Equus caballus]	4407	263131	291	138	95	49	1648	1	1	1	587.33	1172.65	2	1172.65	0	0	39.34	0.093	R	VLLGTSLTIPC	Y			Spectrum4281 scans: 5973,
1	gi|338717324|XP_001917563.2|	PREDICTED: aggrecan core protein [Equus caballus]	4407	263131	291	138	95	49	1797	1	1	1	599.74	1197.46	2	1197.46	0	0	29.14	0.15	Y	LAWQSGMDMC	S			Spectrum3490 scans: 5102,
1	gi|338717324|XP_001917563.2|	PREDICTED: aggrecan core protein [Equus caballus]	4407	263131	291	138	95	49	1890	1	1	1	610.74	1219.47	2	1219.47	0	0	15.43	3.2	R	PSSETYDVYC	Y			Spectrum2009 scans: 3471,
1	gi|338717324|XP_001917563.2|	PREDICTED: aggrecan core protein [Equus caballus]	4407	263131	291	138	95	49	1933	1	1	1	616.31	1230.6	2	1230.6	0	0	33.25	0.44	C	DAGWLADQTVR	Y			Spectrum2836 scans: 4382,
1	gi|338717324|XP_001917563.2|	PREDICTED: aggrecan core protein [Equus caballus]	4407	263131	291	138	95	49	1949	1	1	1	617.77	1233.52	2	1233.52	0	0	22.38	1.9	F	TFHEAANECR	R			Spectrum433 scans: 1685,
1	gi|338717324|XP_001917563.2|	PREDICTED: aggrecan core protein [Equus caballus]	4407	263131	291	138	95	49	1955	1	1	1	618.79	1235.57	2	1235.57	0	0	47.98	0.012	A	CGDPPVVEHAR	T			Spectrum667 scans: 1956,
1	gi|338717324|XP_001917563.2|	PREDICTED: aggrecan core protein [Equus caballus]	4407	263131	291	138	95	49	1956	1	1	1	412.86	1235.57	3	1235.57	0	0	26.9	1.6	A	CGDPPVVEHAR	T			Spectrum655 scans: 1943,
1	gi|338717324|XP_001917563.2|	PREDICTED: aggrecan core protein [Equus caballus]	4407	263131	291	138	95	49	1958	1	1	1	618.83	1235.65	2	1235.66	0	0	25.38	2.5	R	LATTGQLYLAW	Q			Spectrum4962 scans: 6729,
1	gi|338717324|XP_001917563.2|	PREDICTED: aggrecan core protein [Equus caballus]	4407	263131	291	138	95	49	1959	1	1	1	618.84	1235.66	2	1235.66	0	0	24.55	2.6	R	LATTGQLYLAW	Q			Spectrum4952 scans: 6718,
1	gi|338717324|XP_001917563.2|	PREDICTED: aggrecan core protein [Equus caballus]	4407	263131	291	138	95	49	2029	3	1	1	627.25	1252.48	2	1252.48	0	0	9.37	13	K	GEWNDVPCNY	Q			Spectrum2833 scans: 4379,
1	gi|338717324|XP_001917563.2|	PREDICTED: aggrecan core protein [Equus caballus]	4407	263131	291	138	95	49	2149	1	1	1	643.84	1285.66	2	1285.66	0	0	9.31	100	R	VSLPNYPAIPTD	A			Spectrum3612 scans: 5233,
1	gi|338717324|XP_001917563.2|	PREDICTED: aggrecan core protein [Equus caballus]	4407	263131	291	138	95	49	2150	1	1	1	643.84	1285.66	2	1285.66	0	0	37.36	0.16	R	VSLPNYPAIPTD	A			Spectrum3504 scans: 5117,
1	gi|338717324|XP_001917563.2|	PREDICTED: aggrecan core protein [Equus caballus]	4407	263131	291	138	95	49	2157	1	1	0	644.29	1286.56	2	1286.57	-0.01	0	6.03	110	R	YQCTEGFVQR	H			Spectrum6411 scans: 8753,
1	gi|338717324|XP_001917563.2|	PREDICTED: aggrecan core protein [Equus caballus]	4407	263131	291	138	95	49	2158	1	1	0	644.29	1286.57	2	1286.57	0	0	54.2	0.0019	R	YQCTEGFVQR	H			Spectrum1471 scans: 2872,
1	gi|338717324|XP_001917563.2|	PREDICTED: aggrecan core protein [Equus caballus]	4407	263131	291	138	95	49	2159	1	1	0	644.29	1286.57	2	1286.57	0	0	42.77	0.026	R	YQCTEGFVQR	H			Spectrum1558 scans: 2970,
1	gi|338717324|XP_001917563.2|	PREDICTED: aggrecan core protein [Equus caballus]	4407	263131	291	138	95	49	2419	1	1	1	669.31	1336.61	2	1336.61	0	0	30.68	0.59	K	GTVACGDPPVVEH	A			Spectrum1180 scans: 2546,
1	gi|338717324|XP_001917563.2|	PREDICTED: aggrecan core protein [Equus caballus]	4407	263131	291	138	95	49	2536	1	1	1	684.82	1367.63	2	1367.63	0	0	59.31	0.0008	K	CYAGWLADGSLR	Y			Spectrum3517 scans: 5131,
1	gi|338717324|XP_001917563.2|	PREDICTED: aggrecan core protein [Equus caballus]	4407	263131	291	138	95	49	2537	1	1	1	684.82	1367.63	2	1367.63	0	0	41.46	0.053	K	CYAGWLADGSLR	Y			Spectrum3640 scans: 5263,
1	gi|338717324|XP_001917563.2|	PREDICTED: aggrecan core protein [Equus caballus]	4407	263131	291	138	95	49	2554	1	1	1	687.3	1372.58	2	1372.58	0	0	66.78	6.5e-05	R	CQPSGQWEEPR	I			Spectrum1411 scans: 2804,
1	gi|338717324|XP_001917563.2|	PREDICTED: aggrecan core protein [Equus caballus]	4407	263131	291	138	95	49	2555	1	1	1	687.3	1372.58	2	1372.58	0	0	67.19	6.9e-05	R	CQPSGQWEEPR	I			Spectrum1323 scans: 2705,
1	gi|338717324|XP_001917563.2|	PREDICTED: aggrecan core protein [Equus caballus]	4407	263131	291	138	95	49	2596	1	1	1	461.2	1380.59	3	1380.59	0	0	19.36	4	K	FTFHEAANECR	R			Spectrum1861 scans: 3308,
1	gi|338717324|XP_001917563.2|	PREDICTED: aggrecan core protein [Equus caballus]	4407	263131	291	138	95	49	2597	1	1	1	691.3	1380.59	2	1380.59	0	0	31.79	0.23	K	FTFHEAANECR	R			Spectrum1862 scans: 3309,
1	gi|338717324|XP_001917563.2|	PREDICTED: aggrecan core protein [Equus caballus]	4407	263131	291	138	95	49	2598	1	1	1	691.3	1380.59	2	1380.59	0	0	50.19	0.0033	K	FTFHEAANECR	R			Spectrum1589 scans: 3006,
1	gi|338717324|XP_001917563.2|	PREDICTED: aggrecan core protein [Equus caballus]	4407	263131	291	138	95	49	2599	1	1	1	461.2	1380.59	3	1380.59	0	0	21.97	2.4	K	FTFHEAANECR	R			Spectrum1590 scans: 3007,
1	gi|338717324|XP_001917563.2|	PREDICTED: aggrecan core protein [Equus caballus]	4407	263131	291	138	95	49	2600	1	1	1	691.3	1380.59	2	1380.59	0	0	45.41	0.011	K	FTFHEAANECR	R			Spectrum1764 scans: 3202,
1	gi|338717324|XP_001917563.2|	PREDICTED: aggrecan core protein [Equus caballus]	4407	263131	291	138	95	49	2601	1	1	1	691.3	1380.59	2	1380.59	0	0	56.76	0.00084	K	FTFHEAANECR	R			Spectrum1673 scans: 3102,
1	gi|338717324|XP_001917563.2|	PREDICTED: aggrecan core protein [Equus caballus]	4407	263131	291	138	95	49	2602	1	1	1	461.2	1380.59	3	1380.59	0	0	27.65	0.69	K	FTFHEAANECR	R			Spectrum1674 scans: 3103,
1	gi|338717324|XP_001917563.2|	PREDICTED: aggrecan core protein [Equus caballus]	4407	263131	291	138	95	49	2603	1	1	1	461.2	1380.59	3	1380.59	0	0	17.95	6.4	K	FTFHEAANECR	R			Spectrum1766 scans: 3204,
1	gi|338717324|XP_001917563.2|	PREDICTED: aggrecan core protein [Equus caballus]	4407	263131	291	138	95	49	2604	1	1	1	691.31	1380.6	2	1380.59	0.01	0	34.51	0.15	K	FTFHEAANECR	R			Spectrum1724 scans: 3159,
1	gi|338717324|XP_001917563.2|	PREDICTED: aggrecan core protein [Equus caballus]	4407	263131	291	138	95	49	2607	1	1	1	691.39	1380.76	2	1380.76	0	0	61.56	0.0004	N	SLSVSIPEPSPLR	V			Spectrum3346 scans: 4945,
1	gi|338717324|XP_001917563.2|	PREDICTED: aggrecan core protein [Equus caballus]	4407	263131	291	138	95	49	2700	7	1	1	704.38	1406.74	2	1406.73	0.01	0	14.1	31	G	QLYAAWSRGLDK	C			Spectrum4711 scans: 6454,
1	gi|338717324|XP_001917563.2|	PREDICTED: aggrecan core protein [Equus caballus]	4407	263131	291	138	95	49	2713	1	1	1	471.61	1411.8	3	1411.8	0	0	34.15	0.19	K	EVVLLVATEGQVR	V			Spectrum3863 scans: 5511,
1	gi|338717324|XP_001917563.2|	PREDICTED: aggrecan core protein [Equus caballus]	4407	263131	291	138	95	49	2714	1	1	1	471.61	1411.8	3	1411.8	0	0	22.49	2.4	K	EVVLLVATEGQVR	V			Spectrum3974 scans: 5634,
1	gi|338717324|XP_001917563.2|	PREDICTED: aggrecan core protein [Equus caballus]	4407	263131	291	138	95	49	2715	1	1	1	471.61	1411.8	3	1411.8	0	0	28.94	0.64	K	EVVLLVATEGQVR	V			Spectrum5565 scans: 7426,
1	gi|338717324|XP_001917563.2|	PREDICTED: aggrecan core protein [Equus caballus]	4407	263131	291	138	95	49	2716	1	1	1	706.91	1411.8	2	1411.8	0	0	48	0.008	K	EVVLLVATEGQVR	V			Spectrum6540 scans: 8987,
1	gi|338717324|XP_001917563.2|	PREDICTED: aggrecan core protein [Equus caballus]	4407	263131	291	138	95	49	2717	1	1	1	706.91	1411.8	2	1411.8	0	0	54.78	0.0017	K	EVVLLVATEGQVR	V			Spectrum6445 scans: 8817,
1	gi|338717324|XP_001917563.2|	PREDICTED: aggrecan core protein [Equus caballus]	4407	263131	291	138	95	49	2718	1	1	1	471.61	1411.8	3	1411.8	0	0	34.04	0.2	K	EVVLLVATEGQVR	V			Spectrum5728 scans: 7621,
1	gi|338717324|XP_001917563.2|	PREDICTED: aggrecan core protein [Equus caballus]	4407	263131	291	138	95	49	2719	1	1	1	471.61	1411.8	3	1411.8	0	0	35.2	0.15	K	EVVLLVATEGQVR	V			Spectrum5424 scans: 7257,
1	gi|338717324|XP_001917563.2|	PREDICTED: aggrecan core protein [Equus caballus]	4407	263131	291	138	95	49	2720	1	1	1	471.61	1411.8	3	1411.8	0	0	28.37	0.74	K	EVVLLVATEGQVR	V			Spectrum4222 scans: 5907,
1	gi|338717324|XP_001917563.2|	PREDICTED: aggrecan core protein [Equus caballus]	4407	263131	291	138	95	49	2721	1	1	1	471.61	1411.8	3	1411.8	0	0	33.96	0.2	K	EVVLLVATEGQVR	V			Spectrum5804 scans: 7714,
1	gi|338717324|XP_001917563.2|	PREDICTED: aggrecan core protein [Equus caballus]	4407	263131	291	138	95	49	2722	1	1	1	471.61	1411.8	3	1411.8	0	0	46.78	0.011	K	EVVLLVATEGQVR	V			Spectrum6009 scans: 7956,
1	gi|338717324|XP_001917563.2|	PREDICTED: aggrecan core protein [Equus caballus]	4407	263131	291	138	95	49	2723	1	1	1	471.61	1411.8	3	1411.8	0	0	27.52	0.9	K	EVVLLVATEGQVR	V			Spectrum5041 scans: 6817,
1	gi|338717324|XP_001917563.2|	PREDICTED: aggrecan core protein [Equus caballus]	4407	263131	291	138	95	49	2724	1	1	1	471.61	1411.8	3	1411.8	0	0	27.88	0.83	K	EVVLLVATEGQVR	V			Spectrum4560 scans: 6286,
1	gi|338717324|XP_001917563.2|	PREDICTED: aggrecan core protein [Equus caballus]	4407	263131	291	138	95	49	2725	1	1	1	471.61	1411.8	3	1411.8	0	0	29.65	0.55	K	EVVLLVATEGQVR	V			Spectrum4478 scans: 6194,
1	gi|338717324|XP_001917563.2|	PREDICTED: aggrecan core protein [Equus caballus]	4407	263131	291	138	95	49	2726	1	1	1	471.61	1411.8	3	1411.8	0	0	38.13	0.078	K	EVVLLVATEGQVR	V			Spectrum4848 scans: 6605,
1	gi|338717324|XP_001917563.2|	PREDICTED: aggrecan core protein [Equus caballus]	4407	263131	291	138	95	49	2727	1	1	1	706.91	1411.8	2	1411.8	0	0	82.32	3e-06	K	EVVLLVATEGQVR	V			Spectrum4076 scans: 5747,
1	gi|338717324|XP_001917563.2|	PREDICTED: aggrecan core protein [Equus caballus]	4407	263131	291	138	95	49	2728	1	1	1	471.61	1411.8	3	1411.8	0	0	33.62	0.22	K	EVVLLVATEGQVR	V			Spectrum5201 scans: 7000,
1	gi|338717324|XP_001917563.2|	PREDICTED: aggrecan core protein [Equus caballus]	4407	263131	291	138	95	49	2729	1	1	1	706.91	1411.8	2	1411.8	0	0	43.98	0.02	K	EVVLLVATEGQVR	V			Spectrum6410 scans: 8752,
1	gi|338717324|XP_001917563.2|	PREDICTED: aggrecan core protein [Equus caballus]	4407	263131	291	138	95	49	2730	1	1	1	471.61	1411.8	3	1411.8	0	0	26.9	1	K	EVVLLVATEGQVR	V			Spectrum4958 scans: 6725,
1	gi|338717324|XP_001917563.2|	PREDICTED: aggrecan core protein [Equus caballus]	4407	263131	291	138	95	49	2731	1	1	1	706.91	1411.8	2	1411.8	0	0	83.77	2.1e-06	K	EVVLLVATEGQVR	V			Spectrum4484 scans: 6202,
1	gi|338717324|XP_001917563.2|	PREDICTED: aggrecan core protein [Equus caballus]	4407	263131	291	138	95	49	2732	1	1	1	471.61	1411.8	3	1411.8	0	0	28.03	0.8	K	EVVLLVATEGQVR	V			Spectrum5273 scans: 7082,
1	gi|338717324|XP_001917563.2|	PREDICTED: aggrecan core protein [Equus caballus]	4407	263131	291	138	95	49	2733	1	1	1	706.91	1411.8	2	1411.8	0	0	73.25	2.4e-05	K	EVVLLVATEGQVR	V			Spectrum4658 scans: 6393,
1	gi|338717324|XP_001917563.2|	PREDICTED: aggrecan core protein [Equus caballus]	4407	263131	291	138	95	49	2734	1	1	1	471.61	1411.8	3	1411.8	0	0	44.26	0.019	K	EVVLLVATEGQVR	V			Spectrum5942 scans: 7877,
1	gi|338717324|XP_001917563.2|	PREDICTED: aggrecan core protein [Equus caballus]	4407	263131	291	138	95	49	2735	1	1	1	706.91	1411.8	2	1411.8	0	0	69.91	5.2e-05	K	EVVLLVATEGQVR	V			Spectrum6348 scans: 8635,
1	gi|338717324|XP_001917563.2|	PREDICTED: aggrecan core protein [Equus caballus]	4407	263131	291	138	95	49	2736	1	1	1	706.91	1411.8	2	1411.8	0	0	77.43	9.2e-06	K	EVVLLVATEGQVR	V			Spectrum3987 scans: 5649,
1	gi|338717324|XP_001917563.2|	PREDICTED: aggrecan core protein [Equus caballus]	4407	263131	291	138	95	49	2737	1	1	1	471.61	1411.8	3	1411.8	0	0	26.9	1	K	EVVLLVATEGQVR	V			Spectrum5870 scans: 7792,
1	gi|338717324|XP_001917563.2|	PREDICTED: aggrecan core protein [Equus caballus]	4407	263131	291	138	95	49	2738	1	1	1	706.91	1411.8	2	1411.8	0	0	58.24	0.00076	K	EVVLLVATEGQVR	V			Spectrum6504 scans: 8921,
1	gi|338717324|XP_001917563.2|	PREDICTED: aggrecan core protein [Equus caballus]	4407	263131	291	138	95	49	2739	1	1	1	706.91	1411.8	2	1411.8	0	0	66.8	0.00011	K	EVVLLVATEGQVR	V			Spectrum6144 scans: 8156,
1	gi|338717324|XP_001917563.2|	PREDICTED: aggrecan core protein [Equus caballus]	4407	263131	291	138	95	49	2740	1	1	1	706.91	1411.8	2	1411.8	0	0	82.86	2.6e-06	K	EVVLLVATEGQVR	V			Spectrum4245 scans: 5933,
1	gi|338717324|XP_001917563.2|	PREDICTED: aggrecan core protein [Equus caballus]	4407	263131	291	138	95	49	2741	1	1	1	706.91	1411.8	2	1411.8	0	0	80.03	5.1e-06	K	EVVLLVATEGQVR	V			Spectrum5707 scans: 7597,
1	gi|338717324|XP_001917563.2|	PREDICTED: aggrecan core protein [Equus caballus]	4407	263131	291	138	95	49	2742	1	1	1	471.61	1411.8	3	1411.8	0	0	37.32	0.094	K	EVVLLVATEGQVR	V			Spectrum4127 scans: 5803,
1	gi|338717324|XP_001917563.2|	PREDICTED: aggrecan core protein [Equus caballus]	4407	263131	291	138	95	49	2743	1	1	1	471.61	1411.8	3	1411.8	0	0	27.83	0.84	K	EVVLLVATEGQVR	V			Spectrum4308 scans: 6002,
1	gi|338717324|XP_001917563.2|	PREDICTED: aggrecan core protein [Equus caballus]	4407	263131	291	138	95	49	2744	1	1	1	471.61	1411.8	3	1411.8	0	0	36.97	0.1	K	EVVLLVATEGQVR	V			Spectrum3765 scans: 5402,
1	gi|338717324|XP_001917563.2|	PREDICTED: aggrecan core protein [Equus caballus]	4407	263131	291	138	95	49	2745	1	1	1	706.91	1411.8	2	1411.8	0	0	89.38	5.9e-07	K	EVVLLVATEGQVR	V			Spectrum5519 scans: 7371,
1	gi|338717324|XP_001917563.2|	PREDICTED: aggrecan core protein [Equus caballus]	4407	263131	291	138	95	49	2746	1	1	1	706.91	1411.8	2	1411.8	0	0	85.71	1.4e-06	K	EVVLLVATEGQVR	V			Spectrum5143 scans: 6936,
1	gi|338717324|XP_001917563.2|	PREDICTED: aggrecan core protein [Equus caballus]	4407	263131	291	138	95	49	2747	1	1	1	706.91	1411.8	2	1411.8	0	0	71.6	3.5e-05	K	EVVLLVATEGQVR	V			Spectrum6314 scans: 8579,
1	gi|338717324|XP_001917563.2|	PREDICTED: aggrecan core protein [Equus caballus]	4407	263131	291	138	95	49	2748	1	1	1	706.91	1411.8	2	1411.8	0	0	81.27	3.8e-06	K	EVVLLVATEGQVR	V			Spectrum6084 scans: 8048,
1	gi|338717324|XP_001917563.2|	PREDICTED: aggrecan core protein [Equus caballus]	4407	263131	291	138	95	49	2749	1	1	1	706.91	1411.8	2	1411.8	0	0	86.7	1.1e-06	K	EVVLLVATEGQVR	V			Spectrum5225 scans: 7027,
1	gi|338717324|XP_001917563.2|	PREDICTED: aggrecan core protein [Equus caballus]	4407	263131	291	138	95	49	2750	1	1	1	706.91	1411.8	2	1411.8	0	0	85.23	1.5e-06	K	EVVLLVATEGQVR	V			Spectrum5373 scans: 7197,
1	gi|338717324|XP_001917563.2|	PREDICTED: aggrecan core protein [Equus caballus]	4407	263131	291	138	95	49	2751	1	1	1	706.91	1411.8	2	1411.8	0	0	85.71	1.4e-06	K	EVVLLVATEGQVR	V			Spectrum5075 scans: 6856,
1	gi|338717324|XP_001917563.2|	PREDICTED: aggrecan core protein [Equus caballus]	4407	263131	291	138	95	49	2752	1	1	1	706.91	1411.8	2	1411.8	0	0	66.1	0.00013	K	EVVLLVATEGQVR	V			Spectrum4564 scans: 6291,
1	gi|338717324|XP_001917563.2|	PREDICTED: aggrecan core protein [Equus caballus]	4407	263131	291	138	95	49	2753	1	1	1	706.91	1411.8	2	1411.8	0	0	86.26	1.2e-06	K	EVVLLVATEGQVR	V			Spectrum5832 scans: 7747,
1	gi|338717324|XP_001917563.2|	PREDICTED: aggrecan core protein [Equus caballus]	4407	263131	291	138	95	49	2754	1	1	1	706.91	1411.8	2	1411.8	0	0	81.86	3.3e-06	K	EVVLLVATEGQVR	V			Spectrum3717 scans: 5350,
1	gi|338717324|XP_001917563.2|	PREDICTED: aggrecan core protein [Equus caballus]	4407	263131	291	138	95	49	2756	1	1	1	471.61	1411.8	3	1411.8	0	0	32.27	0.3	K	EVVLLVATEGQVR	V			Spectrum5113 scans: 6900,
1	gi|338717324|XP_001917563.2|	PREDICTED: aggrecan core protein [Equus caballus]	4407	263131	291	138	95	49	2757	1	1	1	706.91	1411.8	2	1411.8	0	0	84.17	2e-06	K	EVVLLVATEGQVR	V			Spectrum5299 scans: 7112,
1	gi|338717324|XP_001917563.2|	PREDICTED: aggrecan core protein [Equus caballus]	4407	263131	291	138	95	49	2758	1	1	1	706.91	1411.8	2	1411.8	0	0	86.77	1.1e-06	K	EVVLLVATEGQVR	V			Spectrum6035 scans: 7985,
1	gi|338717324|XP_001917563.2|	PREDICTED: aggrecan core protein [Equus caballus]	4407	263131	291	138	95	49	2759	1	1	1	706.91	1411.8	2	1411.8	0	0	68.97	6.5e-05	K	EVVLLVATEGQVR	V			Spectrum5642 scans: 7519,
1	gi|338717324|XP_001917563.2|	PREDICTED: aggrecan core protein [Equus caballus]	4407	263131	291	138	95	49	2760	1	1	1	706.91	1411.8	2	1411.8	0	0	79.8	5.4e-06	K	EVVLLVATEGQVR	V			Spectrum5579 scans: 7444,
1	gi|338717324|XP_001917563.2|	PREDICTED: aggrecan core protein [Equus caballus]	4407	263131	291	138	95	49	2761	1	1	1	706.91	1411.8	2	1411.8	0	0	85.57	1.3e-06	K	EVVLLVATEGQVR	V			Spectrum5440 scans: 7276,
1	gi|338717324|XP_001917563.2|	PREDICTED: aggrecan core protein [Equus caballus]	4407	263131	291	138	95	49	2762	1	1	1	706.91	1411.8	2	1411.8	0	0	72.96	2.3e-05	K	EVVLLVATEGQVR	V			Spectrum5964 scans: 7904,
1	gi|338717324|XP_001917563.2|	PREDICTED: aggrecan core protein [Equus caballus]	4407	263131	291	138	95	49	2763	1	1	1	706.91	1411.8	2	1411.8	0	0	85.72	1.2e-06	K	EVVLLVATEGQVR	V			Spectrum5769 scans: 7671,
1	gi|338717324|XP_001917563.2|	PREDICTED: aggrecan core protein [Equus caballus]	4407	263131	291	138	95	49	2764	1	1	1	706.91	1411.8	2	1411.8	0	0	82.86	2.4e-06	K	EVVLLVATEGQVR	V			Spectrum4743 scans: 6489,
1	gi|338717324|XP_001917563.2|	PREDICTED: aggrecan core protein [Equus caballus]	4407	263131	291	138	95	49	2765	1	1	1	706.91	1411.8	2	1411.8	0	0	84.58	1.6e-06	K	EVVLLVATEGQVR	V			Spectrum5895 scans: 7824,
1	gi|338717324|XP_001917563.2|	PREDICTED: aggrecan core protein [Equus caballus]	4407	263131	291	138	95	49	2766	1	1	1	706.91	1411.8	2	1411.8	0	0	84.56	1.6e-06	K	EVVLLVATEGQVR	V			Spectrum6116 scans: 8102,
1	gi|338717324|XP_001917563.2|	PREDICTED: aggrecan core protein [Equus caballus]	4407	263131	291	138	95	49	2767	1	1	1	471.61	1411.8	3	1411.8	0	0	28.72	0.6	K	EVVLLVATEGQVR	V			Spectrum5349 scans: 7169,
1	gi|338717324|XP_001917563.2|	PREDICTED: aggrecan core protein [Equus caballus]	4407	263131	291	138	95	49	2768	1	1	1	706.91	1411.8	2	1411.8	0	0	81.58	3.1e-06	K	EVVLLVATEGQVR	V			Spectrum4161 scans: 5841,
1	gi|338717324|XP_001917563.2|	PREDICTED: aggrecan core protein [Equus caballus]	4407	263131	291	138	95	49	2769	1	1	1	471.61	1411.8	3	1411.8	0	0	35.13	0.14	K	EVVLLVATEGQVR	V			Spectrum5668 scans: 7548,
1	gi|338717324|XP_001917563.2|	PREDICTED: aggrecan core protein [Equus caballus]	4407	263131	291	138	95	49	2770	1	1	1	706.91	1411.8	2	1411.8	0	0	73.14	2.2e-05	K	EVVLLVATEGQVR	V			Spectrum4996 scans: 6767,
1	gi|338717324|XP_001917563.2|	PREDICTED: aggrecan core protein [Equus caballus]	4407	263131	291	138	95	49	2771	1	1	1	706.91	1411.8	2	1411.8	0	0	79.41	5.1e-06	K	EVVLLVATEGQVR	V			Spectrum4321 scans: 6018,
1	gi|338717324|XP_001917563.2|	PREDICTED: aggrecan core protein [Equus caballus]	4407	263131	291	138	95	49	2772	1	1	1	706.91	1411.8	2	1411.8	0	0	72.95	2.3e-05	K	EVVLLVATEGQVR	V			Spectrum3893 scans: 5545,
1	gi|338717324|XP_001917563.2|	PREDICTED: aggrecan core protein [Equus caballus]	4407	263131	291	138	95	49	2773	1	1	1	706.91	1411.8	2	1411.8	0	0	69.9	4.6e-05	K	EVVLLVATEGQVR	V			Spectrum4402 scans: 6109,
1	gi|338717324|XP_001917563.2|	PREDICTED: aggrecan core protein [Equus caballus]	4407	263131	291	138	95	49	2774	1	1	1	471.61	1411.8	3	1411.8	0	0	40.21	0.043	K	EVVLLVATEGQVR	V			Spectrum3636 scans: 5259,
1	gi|338717324|XP_001917563.2|	PREDICTED: aggrecan core protein [Equus caballus]	4407	263131	291	138	95	49	2775	1	1	1	471.61	1411.8	3	1411.8	0	0	23.13	2.2	K	EVVLLVATEGQVR	V			Spectrum5499 scans: 7348,
1	gi|338717324|XP_001917563.2|	PREDICTED: aggrecan core protein [Equus caballus]	4407	263131	291	138	95	49	2776	1	1	1	706.91	1411.8	2	1411.8	0	0	87.48	8e-07	K	EVVLLVATEGQVR	V			Spectrum4907 scans: 6670,
[truncated: 2,896 more rows]

## Sheet: control
prot_hit_num	prot_acc	prot_desc	prot_score	prot_mass	prot_matches	prot_matches_sig	prot_sequences	prot_sequences_sig	pep_query	pep_rank	pep_isbold	pep_isunique	pep_exp_mz	pep_exp_mr	pep_exp_z	pep_calc_mr	pep_delta	pep_miss	pep_score	pep_expect	pep_res_before	pep_seq	pep_res_after	pep_var_mod	pep_var_mod_pos	pep_scan_title
[truncated: 4,973 more rows]
