# Supplementary material for: Characterization of neopeptides in equine articular cartilage degradation
Source: J Orthop Res. 2015 Jul 7;34(1):106–20. doi: 10.1002/jor.22963 (PMC4737130; doi:10.1002/jor.22963)
Supplement: Supplementary file 2 — Supplementary Table S2. [file JOR-34-106-s002.xlsx]

## Sheet: sample1 control
prot_hit_num	prot_acc	prot_desc	prot_score	prot_mass	prot_matches	prot_matches_sig	prot_sequences	prot_sequences_sig	pep_exp_mz	pep_exp_mr	pep_exp_z	pep_score	pep_res_before	pep_seq	pep_res_after
1	gi|126352424|NP_001075325.1|	cartilage oligomeric matrix protein [Equus caballus]	12502	84675	1030	383	174	86	416.74	831.46	2	29.48	R	PQVGYIR	V
1	gi|126352424|NP_001075325.1|	cartilage oligomeric matrix protein [Equus caballus]	12502	84675	1030	383	174	86	423.73	845.44	2	26.16	R	NVGWKDK	T
1	gi|126352424|NP_001075325.1|	cartilage oligomeric matrix protein [Equus caballus]	12502	84675	1030	383	174	86	423.73	845.44	2	28.3	R	NVGWKDK	T
1	gi|126352424|NP_001075325.1|	cartilage oligomeric matrix protein [Equus caballus]	12502	84675	1030	383	174	86	431.71	861.4	2	33.23	K	ADCVLER	D
1	gi|126352424|NP_001075325.1|	cartilage oligomeric matrix protein [Equus caballus]	12502	84675	1030	383	174	86	431.71	861.4	2	48.02	K	ADCVLER	D
1	gi|126352424|NP_001075325.1|	cartilage oligomeric matrix protein [Equus caballus]	12502	84675	1030	383	174	86	431.71	861.4	2	41.07	K	ADCVLER	D
1	gi|126352424|NP_001075325.1|	cartilage oligomeric matrix protein [Equus caballus]	12502	84675	1030	383	174	86	431.71	861.4	2	34.83	K	ADCVLER	D
1	gi|126352424|NP_001075325.1|	cartilage oligomeric matrix protein [Equus caballus]	12502	84675	1030	383	174	86	431.71	861.4	2	42.01	K	ADCVLER	D
1	gi|126352424|NP_001075325.1|	cartilage oligomeric matrix protein [Equus caballus]	12502	84675	1030	383	174	86	431.71	861.4	2	11.45	K	ADCVLER	D
1	gi|126352424|NP_001075325.1|	cartilage oligomeric matrix protein [Equus caballus]	12502	84675	1030	383	174	86	432.74	863.47	2	32.36	K	EITFLKN	T
1	gi|126352424|NP_001075325.1|	cartilage oligomeric matrix protein [Equus caballus]	12502	84675	1030	383	174	86	432.74	863.47	2	12.36	K	EITFLKN	T
1	gi|126352424|NP_001075325.1|	cartilage oligomeric matrix protein [Equus caballus]	12502	84675	1030	383	174	86	432.75	863.48	2	22.48	K	EITFLKN	T
1	gi|126352424|NP_001075325.1|	cartilage oligomeric matrix protein [Equus caballus]	12502	84675	1030	383	174	86	435.26	868.51	2	41.24	R	VSVRPLAQ	C
1	gi|126352424|NP_001075325.1|	cartilage oligomeric matrix protein [Equus caballus]	12502	84675	1030	383	174	86	435.26	868.51	2	41.72	R	VSVRPLAQ	C
1	gi|126352424|NP_001075325.1|	cartilage oligomeric matrix protein [Equus caballus]	12502	84675	1030	383	174	86	435.26	868.51	2	36.02	R	VSVRPLAQ	C
1	gi|126352424|NP_001075325.1|	cartilage oligomeric matrix protein [Equus caballus]	12502	84675	1030	383	174	86	435.26	868.51	2	32.28	R	VSVRPLAQ	C
1	gi|126352424|NP_001075325.1|	cartilage oligomeric matrix protein [Equus caballus]	12502	84675	1030	383	174	86	435.26	868.51	2	30.79	R	VSVRPLAQ	C
1	gi|126352424|NP_001075325.1|	cartilage oligomeric matrix protein [Equus caballus]	12502	84675	1030	383	174	86	435.26	868.51	2	35.79	R	VSVRPLAQ	C
1	gi|126352424|NP_001075325.1|	cartilage oligomeric matrix protein [Equus caballus]	12502	84675	1030	383	174	86	435.26	868.51	2	40.21	R	VSVRPLAQ	C
1	gi|126352424|NP_001075325.1|	cartilage oligomeric matrix protein [Equus caballus]	12502	84675	1030	383	174	86	435.26	868.51	2	33.66	R	VSVRPLAQ	C
1	gi|126352424|NP_001075325.1|	cartilage oligomeric matrix protein [Equus caballus]	12502	84675	1030	383	174	86	435.26	868.51	2	46.6	R	VSVRPLAQ	C
1	gi|126352424|NP_001075325.1|	cartilage oligomeric matrix protein [Equus caballus]	12502	84675	1030	383	174	86	435.26	868.51	2	42.5	R	VSVRPLAQ	C
1	gi|126352424|NP_001075325.1|	cartilage oligomeric matrix protein [Equus caballus]	12502	84675	1030	383	174	86	435.26	868.51	2	35.3	R	VSVRPLAQ	C
1	gi|126352424|NP_001075325.1|	cartilage oligomeric matrix protein [Equus caballus]	12502	84675	1030	383	174	86	435.26	868.51	2	33.81	R	VSVRPLAQ	C
1	gi|126352424|NP_001075325.1|	cartilage oligomeric matrix protein [Equus caballus]	12502	84675	1030	383	174	86	435.26	868.51	2	34.66	R	VSVRPLAQ	C
1	gi|126352424|NP_001075325.1|	cartilage oligomeric matrix protein [Equus caballus]	12502	84675	1030	383	174	86	435.26	868.51	2	28.84	R	VSVRPLAQ	C
1	gi|126352424|NP_001075325.1|	cartilage oligomeric matrix protein [Equus caballus]	12502	84675	1030	383	174	86	435.26	868.51	2	41.84	R	VSVRPLAQ	C
1	gi|126352424|NP_001075325.1|	cartilage oligomeric matrix protein [Equus caballus]	12502	84675	1030	383	174	86	443.27	884.52	2	36.2	N	IIWANLR	Y
1	gi|126352424|NP_001075325.1|	cartilage oligomeric matrix protein [Equus caballus]	12502	84675	1030	383	174	86	452.75	903.48	2	20.36	G	FPDEKLR	C
1	gi|126352424|NP_001075325.1|	cartilage oligomeric matrix protein [Equus caballus]	12502	84675	1030	383	174	86	459.24	916.46	2	59.18	W	AGNGLLCGR	D
1	gi|126352424|NP_001075325.1|	cartilage oligomeric matrix protein [Equus caballus]	12502	84675	1030	383	174	86	459.73	917.45	2	16.99	Y	WQANPFR	A
1	gi|126352424|NP_001075325.1|	cartilage oligomeric matrix protein [Equus caballus]	12502	84675	1030	383	174	86	464.27	926.53	2	23.88	R	LLWKDPR	N
1	gi|126352424|NP_001075325.1|	cartilage oligomeric matrix protein [Equus caballus]	12502	84675	1030	383	174	86	464.27	926.53	2	18.57	R	LLWKDPR	N
1	gi|126352424|NP_001075325.1|	cartilage oligomeric matrix protein [Equus caballus]	12502	84675	1030	383	174	86	469.7	937.38	2	17.68	R	SCVCAVGW	A
1	gi|126352424|NP_001075325.1|	cartilage oligomeric matrix protein [Equus caballus]	12502	84675	1030	383	174	86	472.74	943.47	2	25.09	S	STGPGEQLR	N
1	gi|126352424|NP_001075325.1|	cartilage oligomeric matrix protein [Equus caballus]	12502	84675	1030	383	174	86	473.21	944.41	2	24.53	R	NAVDNCPR	V
1	gi|126352424|NP_001075325.1|	cartilage oligomeric matrix protein [Equus caballus]	12502	84675	1030	383	174	86	473.21	944.41	2	35.75	R	NAVDNCPR	V
1	gi|126352424|NP_001075325.1|	cartilage oligomeric matrix protein [Equus caballus]	12502	84675	1030	383	174	86	481.26	960.5	2	28.88	D	GFPDEKLR	C
1	gi|126352424|NP_001075325.1|	cartilage oligomeric matrix protein [Equus caballus]	12502	84675	1030	383	174	86	486.75	971.49	2	11.16	S	FYVVMWK	Q
1	gi|126352424|NP_001075325.1|	cartilage oligomeric matrix protein [Equus caballus]	12502	84675	1030	383	174	86	486.75	971.49	2	21.87	S	FYVVMWK	Q
1	gi|126352424|NP_001075325.1|	cartilage oligomeric matrix protein [Equus caballus]	12502	84675	1030	383	174	86	486.75	971.49	2	19.72	S	FYVVMWK	Q
1	gi|126352424|NP_001075325.1|	cartilage oligomeric matrix protein [Equus caballus]	12502	84675	1030	383	174	86	486.75	971.5	2	22.88	S	FYVVMWK	Q
1	gi|126352424|NP_001075325.1|	cartilage oligomeric matrix protein [Equus caballus]	12502	84675	1030	383	174	86	486.76	971.5	2	4.45	S	FYVVMWK	Q
1	gi|126352424|NP_001075325.1|	cartilage oligomeric matrix protein [Equus caballus]	12502	84675	1030	383	174	86	488.23	974.44	2	26.75	C	NANPCFPR	V
1	gi|126352424|NP_001075325.1|	cartilage oligomeric matrix protein [Equus caballus]	12502	84675	1030	383	174	86	490.76	979.5	2	19.29	A	EVTLTDFR	A
1	gi|126352424|NP_001075325.1|	cartilage oligomeric matrix protein [Equus caballus]	12502	84675	1030	383	174	86	493.21	984.4	2	10.35	K	QMEQTYW	Q
1	gi|126352424|NP_001075325.1|	cartilage oligomeric matrix protein [Equus caballus]	12502	84675	1030	383	174	86	494.75	987.49	2	27.53	S	FYVVMWK	Q
1	gi|126352424|NP_001075325.1|	cartilage oligomeric matrix protein [Equus caballus]	12502	84675	1030	383	174	86	504.21	1006.4	2	14.51	R	NTDGDKWGD	A
1	gi|126352424|NP_001075325.1|	cartilage oligomeric matrix protein [Equus caballus]	12502	84675	1030	383	174	86	509.71	1017.4	2	19.69	R	DVDHDFVGD	A
1	gi|126352424|NP_001075325.1|	cartilage oligomeric matrix protein [Equus caballus]	12502	84675	1030	383	174	86	513.3	1024.59	2	18.51	R	AVAEPGIQLK	A
1	gi|126352424|NP_001075325.1|	cartilage oligomeric matrix protein [Equus caballus]	12502	84675	1030	383	174	86	513.3	1024.59	2	16.52	R	AVAEPGIQLK	A
1	gi|126352424|NP_001075325.1|	cartilage oligomeric matrix protein [Equus caballus]	12502	84675	1030	383	174	86	513.3	1024.59	2	20.19	R	AVAEPGIQLK	A
1	gi|126352424|NP_001075325.1|	cartilage oligomeric matrix protein [Equus caballus]	12502	84675	1030	383	174	86	513.3	1024.59	2	15.71	R	AVAEPGIQLK	A
1	gi|126352424|NP_001075325.1|	cartilage oligomeric matrix protein [Equus caballus]	12502	84675	1030	383	174	86	513.3	1024.59	2	34.33	R	AVAEPGIQLK	A
1	gi|126352424|NP_001075325.1|	cartilage oligomeric matrix protein [Equus caballus]	12502	84675	1030	383	174	86	513.3	1024.59	2	19.03	R	AVAEPGIQLK	A
1	gi|126352424|NP_001075325.1|	cartilage oligomeric matrix protein [Equus caballus]	12502	84675	1030	383	174	86	513.3	1024.59	2	14.69	R	AVAEPGIQLK	A
1	gi|126352424|NP_001075325.1|	cartilage oligomeric matrix protein [Equus caballus]	12502	84675	1030	383	174	86	513.3	1024.59	2	20.24	R	AVAEPGIQLK	A
1	gi|126352424|NP_001075325.1|	cartilage oligomeric matrix protein [Equus caballus]	12502	84675	1030	383	174	86	513.3	1024.59	2	27.11	R	AVAEPGIQLK	A
1	gi|126352424|NP_001075325.1|	cartilage oligomeric matrix protein [Equus caballus]	12502	84675	1030	383	174	86	513.3	1024.59	2	24.4	R	AVAEPGIQLK	A
1	gi|126352424|NP_001075325.1|	cartilage oligomeric matrix protein [Equus caballus]	12502	84675	1030	383	174	86	513.3	1024.59	2	7.64	R	AVAEPGIQLK	A
1	gi|126352424|NP_001075325.1|	cartilage oligomeric matrix protein [Equus caballus]	12502	84675	1030	383	174	86	513.3	1024.59	2	19.37	R	AVAEPGIQLK	A
1	gi|126352424|NP_001075325.1|	cartilage oligomeric matrix protein [Equus caballus]	12502	84675	1030	383	174	86	513.3	1024.59	2	16.37	R	AVAEPGIQLK	A
1	gi|126352424|NP_001075325.1|	cartilage oligomeric matrix protein [Equus caballus]	12502	84675	1030	383	174	86	513.3	1024.59	2	31.36	R	AVAEPGIQLK	A
1	gi|126352424|NP_001075325.1|	cartilage oligomeric matrix protein [Equus caballus]	12502	84675	1030	383	174	86	513.3	1024.59	2	28.93	R	AVAEPGIQLK	A
1	gi|126352424|NP_001075325.1|	cartilage oligomeric matrix protein [Equus caballus]	12502	84675	1030	383	174	86	513.3	1024.59	2	38.11	R	AVAEPGIQLK	A
1	gi|126352424|NP_001075325.1|	cartilage oligomeric matrix protein [Equus caballus]	12502	84675	1030	383	174	86	513.3	1024.59	2	16.53	R	AVAEPGIQLK	A
1	gi|126352424|NP_001075325.1|	cartilage oligomeric matrix protein [Equus caballus]	12502	84675	1030	383	174	86	513.3	1024.59	2	14.06	R	AVAEPGIQLK	A
1	gi|126352424|NP_001075325.1|	cartilage oligomeric matrix protein [Equus caballus]	12502	84675	1030	383	174	86	513.3	1024.59	2	35.53	R	AVAEPGIQLK	A
1	gi|126352424|NP_001075325.1|	cartilage oligomeric matrix protein [Equus caballus]	12502	84675	1030	383	174	86	513.3	1024.59	2	16.1	R	AVAEPGIQLK	A
1	gi|126352424|NP_001075325.1|	cartilage oligomeric matrix protein [Equus caballus]	12502	84675	1030	383	174	86	513.3	1024.59	2	37.09	R	AVAEPGIQLK	A
1	gi|126352424|NP_001075325.1|	cartilage oligomeric matrix protein [Equus caballus]	12502	84675	1030	383	174	86	513.3	1024.59	2	45.04	R	AVAEPGIQLK	A
1	gi|126352424|NP_001075325.1|	cartilage oligomeric matrix protein [Equus caballus]	12502	84675	1030	383	174	86	513.3	1024.59	2	43.16	R	AVAEPGIQLK	A
1	gi|126352424|NP_001075325.1|	cartilage oligomeric matrix protein [Equus caballus]	12502	84675	1030	383	174	86	513.3	1024.59	2	34.93	R	AVAEPGIQLK	A
1	gi|126352424|NP_001075325.1|	cartilage oligomeric matrix protein [Equus caballus]	12502	84675	1030	383	174	86	513.3	1024.59	2	48.02	R	AVAEPGIQLK	A
1	gi|126352424|NP_001075325.1|	cartilage oligomeric matrix protein [Equus caballus]	12502	84675	1030	383	174	86	513.3	1024.59	2	16.08	R	AVAEPGIQLK	A
1	gi|126352424|NP_001075325.1|	cartilage oligomeric matrix protein [Equus caballus]	12502	84675	1030	383	174	86	513.3	1024.59	2	22.04	R	AVAEPGIQLK	A
1	gi|126352424|NP_001075325.1|	cartilage oligomeric matrix protein [Equus caballus]	12502	84675	1030	383	174	86	513.3	1024.59	2	16.38	R	AVAEPGIQLK	A
1	gi|126352424|NP_001075325.1|	cartilage oligomeric matrix protein [Equus caballus]	12502	84675	1030	383	174	86	513.3	1024.59	2	30.97	R	AVAEPGIQLK	A
1	gi|126352424|NP_001075325.1|	cartilage oligomeric matrix protein [Equus caballus]	12502	84675	1030	383	174	86	513.3	1024.59	2	33.74	R	AVAEPGIQLK	A
1	gi|126352424|NP_001075325.1|	cartilage oligomeric matrix protein [Equus caballus]	12502	84675	1030	383	174	86	513.3	1024.59	2	49.93	R	AVAEPGIQLK	A
1	gi|126352424|NP_001075325.1|	cartilage oligomeric matrix protein [Equus caballus]	12502	84675	1030	383	174	86	513.3	1024.59	2	36.53	R	AVAEPGIQLK	A
1	gi|126352424|NP_001075325.1|	cartilage oligomeric matrix protein [Equus caballus]	12502	84675	1030	383	174	86	513.3	1024.59	2	16.73	R	AVAEPGIQLK	A
1	gi|126352424|NP_001075325.1|	cartilage oligomeric matrix protein [Equus caballus]	12502	84675	1030	383	174	86	513.3	1024.59	2	25.11	R	AVAEPGIQLK	A
1	gi|126352424|NP_001075325.1|	cartilage oligomeric matrix protein [Equus caballus]	12502	84675	1030	383	174	86	513.3	1024.59	2	48.99	R	AVAEPGIQLK	A
1	gi|126352424|NP_001075325.1|	cartilage oligomeric matrix protein [Equus caballus]	12502	84675	1030	383	174	86	513.3	1024.59	2	35.21	R	AVAEPGIQLK	A
1	gi|126352424|NP_001075325.1|	cartilage oligomeric matrix protein [Equus caballus]	12502	84675	1030	383	174	86	513.3	1024.59	2	34.83	R	AVAEPGIQLK	A
1	gi|126352424|NP_001075325.1|	cartilage oligomeric matrix protein [Equus caballus]	12502	84675	1030	383	174	86	513.3	1024.59	2	38.06	R	AVAEPGIQLK	A
1	gi|126352424|NP_001075325.1|	cartilage oligomeric matrix protein [Equus caballus]	12502	84675	1030	383	174	86	513.3	1024.59	2	20.18	R	AVAEPGIQLK	A
1	gi|126352424|NP_001075325.1|	cartilage oligomeric matrix protein [Equus caballus]	12502	84675	1030	383	174	86	513.3	1024.59	2	17.89	R	AVAEPGIQLK	A
1	gi|126352424|NP_001075325.1|	cartilage oligomeric matrix protein [Equus caballus]	12502	84675	1030	383	174	86	513.3	1024.59	2	19.72	R	AVAEPGIQLK	A
1	gi|126352424|NP_001075325.1|	cartilage oligomeric matrix protein [Equus caballus]	12502	84675	1030	383	174	86	513.3	1024.59	2	16.12	R	AVAEPGIQLK	A
1	gi|126352424|NP_001075325.1|	cartilage oligomeric matrix protein [Equus caballus]	12502	84675	1030	383	174	86	513.3	1024.59	2	60.41	R	AVAEPGIQLK	A
1	gi|126352424|NP_001075325.1|	cartilage oligomeric matrix protein [Equus caballus]	12502	84675	1030	383	174	86	513.3	1024.59	2	16.1	R	AVAEPGIQLK	A
1	gi|126352424|NP_001075325.1|	cartilage oligomeric matrix protein [Equus caballus]	12502	84675	1030	383	174	86	513.3	1024.59	2	24.6	R	AVAEPGIQLK	A
1	gi|126352424|NP_001075325.1|	cartilage oligomeric matrix protein [Equus caballus]	12502	84675	1030	383	174	86	513.3	1024.59	2	35.84	R	AVAEPGIQLK	A
1	gi|126352424|NP_001075325.1|	cartilage oligomeric matrix protein [Equus caballus]	12502	84675	1030	383	174	86	513.3	1024.59	2	18.43	R	AVAEPGIQLK	A
1	gi|126352424|NP_001075325.1|	cartilage oligomeric matrix protein [Equus caballus]	12502	84675	1030	383	174	86	513.3	1024.59	2	18.38	R	AVAEPGIQLK	A
1	gi|126352424|NP_001075325.1|	cartilage oligomeric matrix protein [Equus caballus]	12502	84675	1030	383	174	86	513.3	1024.59	2	16.29	R	AVAEPGIQLK	A
1	gi|126352424|NP_001075325.1|	cartilage oligomeric matrix protein [Equus caballus]	12502	84675	1030	383	174	86	515.28	1028.54	2	54.65	R	VSVRPLAQC	A
1	gi|126352424|NP_001075325.1|	cartilage oligomeric matrix protein [Equus caballus]	12502	84675	1030	383	174	86	516.26	1030.5	2	29.84	K	SSTGPGEQLR	N
1	gi|126352424|NP_001075325.1|	cartilage oligomeric matrix protein [Equus caballus]	12502	84675	1030	383	174	86	516.26	1030.5	2	31.18	K	SSTGPGEQLR	N
1	gi|126352424|NP_001075325.1|	cartilage oligomeric matrix protein [Equus caballus]	12502	84675	1030	383	174	86	516.26	1030.5	2	33.82	K	SSTGPGEQLR	N
1	gi|126352424|NP_001075325.1|	cartilage oligomeric matrix protein [Equus caballus]	12502	84675	1030	383	174	86	516.26	1030.5	2	20.34	K	SSTGPGEQLR	N
1	gi|126352424|NP_001075325.1|	cartilage oligomeric matrix protein [Equus caballus]	12502	84675	1030	383	174	86	516.26	1030.5	2	16.5	K	SSTGPGEQLR	N
1	gi|126352424|NP_001075325.1|	cartilage oligomeric matrix protein [Equus caballus]	12502	84675	1030	383	174	86	516.26	1030.5	2	14.47	K	SSTGPGEQLR	N
1	gi|126352424|NP_001075325.1|	cartilage oligomeric matrix protein [Equus caballus]	12502	84675	1030	383	174	86	516.26	1030.5	2	28.03	K	SSTGPGEQLR	N
1	gi|126352424|NP_001075325.1|	cartilage oligomeric matrix protein [Equus caballus]	12502	84675	1030	383	174	86	516.26	1030.5	2	12.16	K	SSTGPGEQLR	N
1	gi|126352424|NP_001075325.1|	cartilage oligomeric matrix protein [Equus caballus]	12502	84675	1030	383	174	86	516.26	1030.5	2	27.97	K	SSTGPGEQLR	N
1	gi|126352424|NP_001075325.1|	cartilage oligomeric matrix protein [Equus caballus]	12502	84675	1030	383	174	86	516.26	1030.5	2	24.36	K	SSTGPGEQLR	N
1	gi|126352424|NP_001075325.1|	cartilage oligomeric matrix protein [Equus caballus]	12502	84675	1030	383	174	86	516.26	1030.5	2	36.41	K	SSTGPGEQLR	N
1	gi|126352424|NP_001075325.1|	cartilage oligomeric matrix protein [Equus caballus]	12502	84675	1030	383	174	86	516.26	1030.5	2	10.94	K	SSTGPGEQLR	N
1	gi|126352424|NP_001075325.1|	cartilage oligomeric matrix protein [Equus caballus]	12502	84675	1030	383	174	86	516.26	1030.5	2	45.16	K	SSTGPGEQLR	N
1	gi|126352424|NP_001075325.1|	cartilage oligomeric matrix protein [Equus caballus]	12502	84675	1030	383	174	86	516.26	1030.5	2	51.84	K	SSTGPGEQLR	N
1	gi|126352424|NP_001075325.1|	cartilage oligomeric matrix protein [Equus caballus]	12502	84675	1030	383	174	86	516.26	1030.5	2	16.06	K	SSTGPGEQLR	N
1	gi|126352424|NP_001075325.1|	cartilage oligomeric matrix protein [Equus caballus]	12502	84675	1030	383	174	86	516.26	1030.5	2	43.65	K	SSTGPGEQLR	N
1	gi|126352424|NP_001075325.1|	cartilage oligomeric matrix protein [Equus caballus]	12502	84675	1030	383	174	86	516.26	1030.5	2	57.24	K	SSTGPGEQLR	N
1	gi|126352424|NP_001075325.1|	cartilage oligomeric matrix protein [Equus caballus]	12502	84675	1030	383	174	86	516.26	1030.5	2	28.97	K	SSTGPGEQLR	N
1	gi|126352424|NP_001075325.1|	cartilage oligomeric matrix protein [Equus caballus]	12502	84675	1030	383	174	86	516.26	1030.5	2	43.52	K	SSTGPGEQLR	N
1	gi|126352424|NP_001075325.1|	cartilage oligomeric matrix protein [Equus caballus]	12502	84675	1030	383	174	86	516.26	1030.5	2	39.45	K	SSTGPGEQLR	N
1	gi|126352424|NP_001075325.1|	cartilage oligomeric matrix protein [Equus caballus]	12502	84675	1030	383	174	86	516.26	1030.5	2	25.54	K	SSTGPGEQLR	N
1	gi|126352424|NP_001075325.1|	cartilage oligomeric matrix protein [Equus caballus]	12502	84675	1030	383	174	86	516.26	1030.51	2	23.64	K	SSTGPGEQLR	N
1	gi|126352424|NP_001075325.1|	cartilage oligomeric matrix protein [Equus caballus]	12502	84675	1030	383	174	86	516.26	1030.51	2	39.89	K	SSTGPGEQLR	N
1	gi|126352424|NP_001075325.1|	cartilage oligomeric matrix protein [Equus caballus]	12502	84675	1030	383	174	86	516.26	1030.51	2	20.51	K	SSTGPGEQLR	N
1	gi|126352424|NP_001075325.1|	cartilage oligomeric matrix protein [Equus caballus]	12502	84675	1030	383	174	86	516.26	1030.51	2	16.15	K	SSTGPGEQLR	N
1	gi|126352424|NP_001075325.1|	cartilage oligomeric matrix protein [Equus caballus]	12502	84675	1030	383	174	86	516.26	1030.51	2	12.42	K	SSTGPGEQLR	N
1	gi|126352424|NP_001075325.1|	cartilage oligomeric matrix protein [Equus caballus]	12502	84675	1030	383	174	86	516.26	1030.51	2	9.92	K	SSTGPGEQLR	N
1	gi|126352424|NP_001075325.1|	cartilage oligomeric matrix protein [Equus caballus]	12502	84675	1030	383	174	86	516.26	1030.51	2	20.62	K	SSTGPGEQLR	N
1	gi|126352424|NP_001075325.1|	cartilage oligomeric matrix protein [Equus caballus]	12502	84675	1030	383	174	86	516.26	1030.51	2	14.94	K	SSTGPGEQLR	N
1	gi|126352424|NP_001075325.1|	cartilage oligomeric matrix protein [Equus caballus]	12502	84675	1030	383	174	86	516.26	1030.51	2	24.2	K	SSTGPGEQLR	N
1	gi|126352424|NP_001075325.1|	cartilage oligomeric matrix protein [Equus caballus]	12502	84675	1030	383	174	86	516.26	1030.51	2	23.09	K	SSTGPGEQLR	N
1	gi|126352424|NP_001075325.1|	cartilage oligomeric matrix protein [Equus caballus]	12502	84675	1030	383	174	86	522.78	1043.54	2	40.03	G	TELGPQMLR	E
1	gi|126352424|NP_001075325.1|	cartilage oligomeric matrix protein [Equus caballus]	12502	84675	1030	383	174	86	526.22	1050.42	2	11.86	A	PGSCFPGVAC	T
1	gi|126352424|NP_001075325.1|	cartilage oligomeric matrix protein [Equus caballus]	12502	84675	1030	383	174	86	526.25	1050.49	2	19.33	R	CINTSPGFR	C
1	gi|126352424|NP_001075325.1|	cartilage oligomeric matrix protein [Equus caballus]	12502	84675	1030	383	174	86	526.25	1050.49	2	9.72	R	CINTSPGFR	C
1	gi|126352424|NP_001075325.1|	cartilage oligomeric matrix protein [Equus caballus]	12502	84675	1030	383	174	86	526.25	1050.49	2	9.63	R	CINTSPGFR	C
1	gi|126352424|NP_001075325.1|	cartilage oligomeric matrix protein [Equus caballus]	12502	84675	1030	383	174	86	526.25	1050.49	2	35.32	R	CINTSPGFR	C
1	gi|126352424|NP_001075325.1|	cartilage oligomeric matrix protein [Equus caballus]	12502	84675	1030	383	174	86	526.25	1050.49	2	16.09	R	CINTSPGFR	C
1	gi|126352424|NP_001075325.1|	cartilage oligomeric matrix protein [Equus caballus]	12502	84675	1030	383	174	86	526.25	1050.49	2	8.73	R	CINTSPGFR	C
1	gi|126352424|NP_001075325.1|	cartilage oligomeric matrix protein [Equus caballus]	12502	84675	1030	383	174	86	526.25	1050.49	2	45.52	R	CINTSPGFR	C
1	gi|126352424|NP_001075325.1|	cartilage oligomeric matrix protein [Equus caballus]	12502	84675	1030	383	174	86	526.25	1050.49	2	14.51	R	CINTSPGFR	C
1	gi|126352424|NP_001075325.1|	cartilage oligomeric matrix protein [Equus caballus]	12502	84675	1030	383	174	86	526.25	1050.49	2	4.33	R	CINTSPGFR	C
1	gi|126352424|NP_001075325.1|	cartilage oligomeric matrix protein [Equus caballus]	12502	84675	1030	383	174	86	526.25	1050.49	2	29.59	R	CINTSPGFR	C
1	gi|126352424|NP_001075325.1|	cartilage oligomeric matrix protein [Equus caballus]	12502	84675	1030	383	174	86	526.25	1050.49	2	27.63	R	CINTSPGFR	C
1	gi|126352424|NP_001075325.1|	cartilage oligomeric matrix protein [Equus caballus]	12502	84675	1030	383	174	86	526.25	1050.49	2	44.13	R	CINTSPGFR	C
1	gi|126352424|NP_001075325.1|	cartilage oligomeric matrix protein [Equus caballus]	12502	84675	1030	383	174	86	526.25	1050.49	2	20.02	R	CINTSPGFR	C
1	gi|126352424|NP_001075325.1|	cartilage oligomeric matrix protein [Equus caballus]	12502	84675	1030	383	174	86	526.25	1050.49	2	7.04	R	CINTSPGFR	C
1	gi|126352424|NP_001075325.1|	cartilage oligomeric matrix protein [Equus caballus]	12502	84675	1030	383	174	86	526.25	1050.49	2	5.01	R	CINTSPGFR	C
1	gi|126352424|NP_001075325.1|	cartilage oligomeric matrix protein [Equus caballus]	12502	84675	1030	383	174	86	526.25	1050.49	2	17.62	R	CINTSPGFR	C
1	gi|126352424|NP_001075325.1|	cartilage oligomeric matrix protein [Equus caballus]	12502	84675	1030	383	174	86	526.25	1050.49	2	12.73	R	CINTSPGFR	C
1	gi|126352424|NP_001075325.1|	cartilage oligomeric matrix protein [Equus caballus]	12502	84675	1030	383	174	86	537.76	1073.51	2	12.32	D	DDIDGDRIR	N
1	gi|126352424|NP_001075325.1|	cartilage oligomeric matrix protein [Equus caballus]	12502	84675	1030	383	174	86	543.75	1085.49	2	25.11	R	LGVFCFSQE	N
1	gi|126352424|NP_001075325.1|	cartilage oligomeric matrix protein [Equus caballus]	12502	84675	1030	383	174	86	551.29	1100.57	2	32.43	L	GTELGPQMLR	E
1	gi|126352424|NP_001075325.1|	cartilage oligomeric matrix protein [Equus caballus]	12502	84675	1030	383	174	86	561.74	1121.46	2	17.15	C	APGSCFPGVAC	T
1	gi|126352424|NP_001075325.1|	cartilage oligomeric matrix protein [Equus caballus]	12502	84675	1030	383	174	86	577.21	1152.41	2	50.04	K	WGDACDNCR	S
1	gi|126352424|NP_001075325.1|	cartilage oligomeric matrix protein [Equus caballus]	12502	84675	1030	383	174	86	590.75	1179.48	2	12.67	R	SCVCAVGWAGN	G
1	gi|126352424|NP_001075325.1|	cartilage oligomeric matrix protein [Equus caballus]	12502	84675	1030	383	174	86	591.79	1181.56	2	8.36	Q	TYWQANPFR	A
1	gi|126352424|NP_001075325.1|	cartilage oligomeric matrix protein [Equus caballus]	12502	84675	1030	383	174	86	600.77	1199.53	2	37.63	R	LGVFCFSQEN	I
1	gi|126352424|NP_001075325.1|	cartilage oligomeric matrix protein [Equus caballus]	12502	84675	1030	383	174	86	601.24	1200.47	2	6.01	D	SDQDKDGDGHQ	D
1	gi|126352424|NP_001075325.1|	cartilage oligomeric matrix protein [Equus caballus]	12502	84675	1030	383	174	86	401.53	1201.56	3	23.66	F	VGDQASGCRPR	A
1	gi|126352424|NP_001075325.1|	cartilage oligomeric matrix protein [Equus caballus]	12502	84675	1030	383	174	86	612.77	1223.52	2	2.53	C	PDGTPSPCHEK	A
1	gi|126352424|NP_001075325.1|	cartilage oligomeric matrix protein [Equus caballus]	12502	84675	1030	383	174	86	612.77	1223.52	2	1.19	C	PDGTPSPCHEK	A
1	gi|126352424|NP_001075325.1|	cartilage oligomeric matrix protein [Equus caballus]	12502	84675	1030	383	174	86	616.29	1230.57	2	23.98	R	ELQETNAALQD	V
1	gi|126352424|NP_001075325.1|	cartilage oligomeric matrix protein [Equus caballus]	12502	84675	1030	383	174	86	411.91	1232.71	3	19.13	R	QQVKEITFLK	N
1	gi|126352424|NP_001075325.1|	cartilage oligomeric matrix protein [Equus caballus]	12502	84675	1030	383	174	86	626.27	1250.53	2	36.75	R	DTDLDGFPDEK	L
1	gi|126352424|NP_001075325.1|	cartilage oligomeric matrix protein [Equus caballus]	12502	84675	1030	383	174	86	626.27	1250.53	2	42.46	R	DTDLDGFPDEK	L
1	gi|126352424|NP_001075325.1|	cartilage oligomeric matrix protein [Equus caballus]	12502	84675	1030	383	174	86	626.27	1250.53	2	60.07	R	DTDLDGFPDEK	L
1	gi|126352424|NP_001075325.1|	cartilage oligomeric matrix protein [Equus caballus]	12502	84675	1030	383	174	86	626.27	1250.53	2	53.78	R	DTDLDGFPDEK	L
1	gi|126352424|NP_001075325.1|	cartilage oligomeric matrix protein [Equus caballus]	12502	84675	1030	383	174	86	626.27	1250.53	2	62.4	R	DTDLDGFPDEK	L
1	gi|126352424|NP_001075325.1|	cartilage oligomeric matrix protein [Equus caballus]	12502	84675	1030	383	174	86	626.27	1250.53	2	55.05	R	DTDLDGFPDEK	L
1	gi|126352424|NP_001075325.1|	cartilage oligomeric matrix protein [Equus caballus]	12502	84675	1030	383	174	86	626.27	1250.53	2	55.04	R	DTDLDGFPDEK	L
1	gi|126352424|NP_001075325.1|	cartilage oligomeric matrix protein [Equus caballus]	12502	84675	1030	383	174	86	626.27	1250.53	2	76.55	R	DTDLDGFPDEK	L
1	gi|126352424|NP_001075325.1|	cartilage oligomeric matrix protein [Equus caballus]	12502	84675	1030	383	174	86	626.27	1250.53	2	48.65	R	DTDLDGFPDEK	L
1	gi|126352424|NP_001075325.1|	cartilage oligomeric matrix protein [Equus caballus]	12502	84675	1030	383	174	86	627.83	1253.65	2	13.1	R	VSVRPLAQCAPG	S
1	gi|126352424|NP_001075325.1|	cartilage oligomeric matrix protein [Equus caballus]	12502	84675	1030	383	174	86	632.32	1262.62	2	12.31	D	TIPEDYEIQR	L
1	gi|126352424|NP_001075325.1|	cartilage oligomeric matrix protein [Equus caballus]	12502	84675	1030	383	174	86	632.76	1263.51	2	31.98	N	ECNANPCFPR	V
1	gi|126352424|NP_001075325.1|	cartilage oligomeric matrix protein [Equus caballus]	12502	84675	1030	383	174	86	639.3	1276.58	2	27.73	K	ADCVLERDGSR	S
1	gi|126352424|NP_001075325.1|	cartilage oligomeric matrix protein [Equus caballus]	12502	84675	1030	383	174	86	426.54	1276.58	3	33.18	K	ADCVLERDGSR	S
1	gi|126352424|NP_001075325.1|	cartilage oligomeric matrix protein [Equus caballus]	12502	84675	1030	383	174	86	641.75	1281.49	2	45.66	Q	CAPGSCFPGVAC	T
1	gi|126352424|NP_001075325.1|	cartilage oligomeric matrix protein [Equus caballus]	12502	84675	1030	383	174	86	641.76	1281.5	2	63.42	Q	CAPGSCFPGVAC	T
1	gi|126352424|NP_001075325.1|	cartilage oligomeric matrix protein [Equus caballus]	12502	84675	1030	383	174	86	649.78	1297.54	2	34.47	K	QMEQTYWQAN	P
1	gi|126352424|NP_001075325.1|	cartilage oligomeric matrix protein [Equus caballus]	12502	84675	1030	383	174	86	655.82	1309.63	2	38.71	R	LVPNPGQEDADR	D
1	gi|126352424|NP_001075325.1|	cartilage oligomeric matrix protein [Equus caballus]	12502	84675	1030	383	174	86	661.29	1320.56	2	8.77	L	AQCAPGSCFPGVA	C
1	gi|126352424|NP_001075325.1|	cartilage oligomeric matrix protein [Equus caballus]	12502	84675	1030	383	174	86	662.24	1322.47	2	55.58	R	GDACDDDIDGDR	I
1	gi|126352424|NP_001075325.1|	cartilage oligomeric matrix protein [Equus caballus]	12502	84675	1030	383	174	86	665.84	1329.66	2	44	C	AVGWAGNGLLCGR	D
1	gi|126352424|NP_001075325.1|	cartilage oligomeric matrix protein [Equus caballus]	12502	84675	1030	383	174	86	671.35	1340.69	2	28.92	R	VSVRPLAQCAPGS	C
1	gi|126352424|NP_001075325.1|	cartilage oligomeric matrix protein [Equus caballus]	12502	84675	1030	383	174	86	672.36	1342.7	2	59.24	F	SQENIIWANLR	Y
1	gi|126352424|NP_001075325.1|	cartilage oligomeric matrix protein [Equus caballus]	12502	84675	1030	383	174	86	677.25	1352.49	2	8.15	R	NTDGDKWGDACD	N
1	gi|126352424|NP_001075325.1|	cartilage oligomeric matrix protein [Equus caballus]	12502	84675	1030	383	174	86	681.79	1361.57	2	44.68	D	GIGDVCDNCPQK	S
1	gi|126352424|NP_001075325.1|	cartilage oligomeric matrix protein [Equus caballus]	12502	84675	1030	383	174	86	682.76	1363.5	2	23.91	R	DVDHDFVGDACD	S
1	gi|126352424|NP_001075325.1|	cartilage oligomeric matrix protein [Equus caballus]	12502	84675	1030	383	174	86	703.35	1404.69	2	14.2	D	TDLDGFPDEKLR	C
1	gi|126352424|NP_001075325.1|	cartilage oligomeric matrix protein [Equus caballus]	12502	84675	1030	383	174	86	706.88	1411.75	2	65.67	Q	TPLGTELGPQMLR	E
1	gi|126352424|NP_001075325.1|	cartilage oligomeric matrix protein [Equus caballus]	12502	84675	1030	383	174	86	474.21	1419.61	3	33.1	D	ACDDDIDGDRIR	N
1	gi|126352424|NP_001075325.1|	cartilage oligomeric matrix protein [Equus caballus]	12502	84675	1030	383	174	86	713.84	1425.67	2	32.76	D	GVPNEGDNCPLVR	N
1	gi|126352424|NP_001075325.1|	cartilage oligomeric matrix protein [Equus caballus]	12502	84675	1030	383	174	86	477.58	1429.72	3	4.74	R	WFLQHRPQVGY	I
1	gi|126352424|NP_001075325.1|	cartilage oligomeric matrix protein [Equus caballus]	12502	84675	1030	383	174	86	477.58	1429.72	3	5.37	R	WFLQHRPQVGY	I
1	gi|126352424|NP_001075325.1|	cartilage oligomeric matrix protein [Equus caballus]	12502	84675	1030	383	174	86	715.87	1429.72	2	10.17	R	WFLQHRPQVGY	I
1	gi|126352424|NP_001075325.1|	cartilage oligomeric matrix protein [Equus caballus]	12502	84675	1030	383	174	86	477.58	1429.72	3	6.98	R	WFLQHRPQVGY	I
1	gi|126352424|NP_001075325.1|	cartilage oligomeric matrix protein [Equus caballus]	12502	84675	1030	383	174	86	477.58	1429.72	3	13.97	R	WFLQHRPQVGY	I
1	gi|126352424|NP_001075325.1|	cartilage oligomeric matrix protein [Equus caballus]	12502	84675	1030	383	174	86	477.58	1429.72	3	6.68	R	WFLQHRPQVGY	I
1	gi|126352424|NP_001075325.1|	cartilage oligomeric matrix protein [Equus caballus]	12502	84675	1030	383	174	86	477.58	1429.72	3	11.45	R	WFLQHRPQVGY	I
1	gi|126352424|NP_001075325.1|	cartilage oligomeric matrix protein [Equus caballus]	12502	84675	1030	383	174	86	477.58	1429.72	3	4.49	R	WFLQHRPQVGY	I
1	gi|126352424|NP_001075325.1|	cartilage oligomeric matrix protein [Equus caballus]	12502	84675	1030	383	174	86	477.58	1429.72	3	15.13	R	WFLQHRPQVGY	I
1	gi|126352424|NP_001075325.1|	cartilage oligomeric matrix protein [Equus caballus]	12502	84675	1030	383	174	86	477.58	1429.73	3	23.44	R	WFLQHRPQVGY	I
1	gi|126352424|NP_001075325.1|	cartilage oligomeric matrix protein [Equus caballus]	12502	84675	1030	383	174	86	477.58	1429.73	3	5.12	R	WFLQHRPQVGY	I
1	gi|126352424|NP_001075325.1|	cartilage oligomeric matrix protein [Equus caballus]	12502	84675	1030	383	174	86	715.87	1429.73	2	13.27	R	WFLQHRPQVGY	I
1	gi|126352424|NP_001075325.1|	cartilage oligomeric matrix protein [Equus caballus]	12502	84675	1030	383	174	86	477.58	1429.73	3	5.33	R	WFLQHRPQVGY	I
1	gi|126352424|NP_001075325.1|	cartilage oligomeric matrix protein [Equus caballus]	12502	84675	1030	383	174	86	477.58	1429.73	3	13.02	R	WFLQHRPQVGY	I
1	gi|126352424|NP_001075325.1|	cartilage oligomeric matrix protein [Equus caballus]	12502	84675	1030	383	174	86	477.58	1429.73	3	13.28	R	WFLQHRPQVGY	I
1	gi|126352424|NP_001075325.1|	cartilage oligomeric matrix protein [Equus caballus]	12502	84675	1030	383	174	86	477.58	1429.73	3	5.6	R	WFLQHRPQVGY	I
1	gi|126352424|NP_001075325.1|	cartilage oligomeric matrix protein [Equus caballus]	12502	84675	1030	383	174	86	477.58	1429.73	3	6.58	R	WFLQHRPQVGY	I
1	gi|126352424|NP_001075325.1|	cartilage oligomeric matrix protein [Equus caballus]	12502	84675	1030	383	174	86	477.58	1429.73	3	4.78	R	WFLQHRPQVGY	I
1	gi|126352424|NP_001075325.1|	cartilage oligomeric matrix protein [Equus caballus]	12502	84675	1030	383	174	86	477.58	1429.73	3	15.85	R	WFLQHRPQVGY	I
1	gi|126352424|NP_001075325.1|	cartilage oligomeric matrix protein [Equus caballus]	12502	84675	1030	383	174	86	715.87	1429.73	2	15.62	R	WFLQHRPQVGY	I
1	gi|126352424|NP_001075325.1|	cartilage oligomeric matrix protein [Equus caballus]	12502	84675	1030	383	174	86	715.87	1429.73	2	12.76	R	WFLQHRPQVGY	I
1	gi|126352424|NP_001075325.1|	cartilage oligomeric matrix protein [Equus caballus]	12502	84675	1030	383	174	86	715.87	1429.73	2	28.14	R	WFLQHRPQVGY	I
1	gi|126352424|NP_001075325.1|	cartilage oligomeric matrix protein [Equus caballus]	12502	84675	1030	383	174	86	715.87	1429.73	2	23.15	R	WFLQHRPQVGY	I
1	gi|126352424|NP_001075325.1|	cartilage oligomeric matrix protein [Equus caballus]	12502	84675	1030	383	174	86	477.58	1429.73	3	14.17	R	WFLQHRPQVGY	I
1	gi|126352424|NP_001075325.1|	cartilage oligomeric matrix protein [Equus caballus]	12502	84675	1030	383	174	86	477.58	1429.73	3	7.13	R	WFLQHRPQVGY	I
1	gi|126352424|NP_001075325.1|	cartilage oligomeric matrix protein [Equus caballus]	12502	84675	1030	383	174	86	477.58	1429.73	3	6.71	R	WFLQHRPQVGY	I
1	gi|126352424|NP_001075325.1|	cartilage oligomeric matrix protein [Equus caballus]	12502	84675	1030	383	174	86	715.88	1429.74	2	19.1	R	WFLQHRPQVGY	I
1	gi|126352424|NP_001075325.1|	cartilage oligomeric matrix protein [Equus caballus]	12502	84675	1030	383	174	86	481.24	1440.71	3	22.07	N	ALWHTGDTASQVR	L
1	gi|126352424|NP_001075325.1|	cartilage oligomeric matrix protein [Equus caballus]	12502	84675	1030	383	174	86	721.36	1440.71	2	3.03	N	ALWHTGDTASQVR	L
1	gi|126352424|NP_001075325.1|	cartilage oligomeric matrix protein [Equus caballus]	12502	84675	1030	383	174	86	727.28	1452.55	2	7.83	D	GDKWGDACDNCR	S
1	gi|126352424|NP_001075325.1|	cartilage oligomeric matrix protein [Equus caballus]	12502	84675	1030	383	174	86	732.34	1462.67	2	38.22	R	SCVCAVGWAGNGLL	C
1	gi|126352424|NP_001075325.1|	cartilage oligomeric matrix protein [Equus caballus]	12502	84675	1030	383	174	86	741.3	1480.59	2	46.73	L	AQCAPGSCFPGVAC	T
1	gi|126352424|NP_001075325.1|	cartilage oligomeric matrix protein [Equus caballus]	12502	84675	1030	383	174	86	741.3	1480.59	2	60.84	L	AQCAPGSCFPGVAC	T
1	gi|126352424|NP_001075325.1|	cartilage oligomeric matrix protein [Equus caballus]	12502	84675	1030	383	174	86	743.88	1485.74	2	49.61	R	ELQETNAALQDVR	E
1	gi|126352424|NP_001075325.1|	cartilage oligomeric matrix protein [Equus caballus]	12502	84675	1030	383	174	86	743.88	1485.74	2	49.91	R	ELQETNAALQDVR	E
1	gi|126352424|NP_001075325.1|	cartilage oligomeric matrix protein [Equus caballus]	12502	84675	1030	383	174	86	743.88	1485.74	2	68.72	R	ELQETNAALQDVR	E
1	gi|126352424|NP_001075325.1|	cartilage oligomeric matrix protein [Equus caballus]	12502	84675	1030	383	174	86	743.88	1485.74	2	66.01	R	ELQETNAALQDVR	E
1	gi|126352424|NP_001075325.1|	cartilage oligomeric matrix protein [Equus caballus]	12502	84675	1030	383	174	86	743.88	1485.74	2	60.21	R	ELQETNAALQDVR	E
1	gi|126352424|NP_001075325.1|	cartilage oligomeric matrix protein [Equus caballus]	12502	84675	1030	383	174	86	743.88	1485.74	2	71.75	R	ELQETNAALQDVR	E
1	gi|126352424|NP_001075325.1|	cartilage oligomeric matrix protein [Equus caballus]	12502	84675	1030	383	174	86	743.88	1485.74	2	41.5	R	ELQETNAALQDVR	E
1	gi|126352424|NP_001075325.1|	cartilage oligomeric matrix protein [Equus caballus]	12502	84675	1030	383	174	86	743.88	1485.74	2	70.2	R	ELQETNAALQDVR	E
1	gi|126352424|NP_001075325.1|	cartilage oligomeric matrix protein [Equus caballus]	12502	84675	1030	383	174	86	743.88	1485.74	2	66.25	R	ELQETNAALQDVR	E
1	gi|126352424|NP_001075325.1|	cartilage oligomeric matrix protein [Equus caballus]	12502	84675	1030	383	174	86	743.88	1485.74	2	66.33	R	ELQETNAALQDVR	E
1	gi|126352424|NP_001075325.1|	cartilage oligomeric matrix protein [Equus caballus]	12502	84675	1030	383	174	86	743.88	1485.74	2	68.46	R	ELQETNAALQDVR	E
1	gi|126352424|NP_001075325.1|	cartilage oligomeric matrix protein [Equus caballus]	12502	84675	1030	383	174	86	496.25	1485.74	3	55.58	R	ELQETNAALQDVR	E
1	gi|126352424|NP_001075325.1|	cartilage oligomeric matrix protein [Equus caballus]	12502	84675	1030	383	174	86	743.88	1485.74	2	82.33	R	ELQETNAALQDVR	E
1	gi|126352424|NP_001075325.1|	cartilage oligomeric matrix protein [Equus caballus]	12502	84675	1030	383	174	86	743.88	1485.74	2	79.22	R	ELQETNAALQDVR	E
1	gi|126352424|NP_001075325.1|	cartilage oligomeric matrix protein [Equus caballus]	12502	84675	1030	383	174	86	743.88	1485.74	2	71.39	R	ELQETNAALQDVR	E
1	gi|126352424|NP_001075325.1|	cartilage oligomeric matrix protein [Equus caballus]	12502	84675	1030	383	174	86	743.88	1485.74	2	61.84	R	ELQETNAALQDVR	E
1	gi|126352424|NP_001075325.1|	cartilage oligomeric matrix protein [Equus caballus]	12502	84675	1030	383	174	86	743.88	1485.74	2	59.65	R	ELQETNAALQDVR	E
1	gi|126352424|NP_001075325.1|	cartilage oligomeric matrix protein [Equus caballus]	12502	84675	1030	383	174	86	745.89	1489.76	2	56.47	C	FSQENIIWANLR	Y
1	gi|126352424|NP_001075325.1|	cartilage oligomeric matrix protein [Equus caballus]	12502	84675	1030	383	174	86	751.37	1500.72	2	58.43	R	VSVRPLAQCAPGSC	F
1	gi|126352424|NP_001075325.1|	cartilage oligomeric matrix protein [Equus caballus]	12502	84675	1030	383	174	86	756.31	1510.6	2	43.24	Q	CAPGSCFPGVACTQ	T
1	gi|126352424|NP_001075325.1|	cartilage oligomeric matrix protein [Equus caballus]	12502	84675	1030	383	174	86	756.78	1511.55	2	47.06	K	NTVMECDACGMQP	A
1	gi|126352424|NP_001075325.1|	cartilage oligomeric matrix protein [Equus caballus]	12502	84675	1030	383	174	86	756.78	1511.55	2	75.66	K	NTVMECDACGMQP	A
1	gi|126352424|NP_001075325.1|	cartilage oligomeric matrix protein [Equus caballus]	12502	84675	1030	383	174	86	760.86	1519.71	2	23.37	R	DTDLDGFPDEKLR	C
1	gi|126352424|NP_001075325.1|	cartilage oligomeric matrix protein [Equus caballus]	12502	84675	1030	383	174	86	507.58	1519.71	3	20.28	R	DTDLDGFPDEKLR	C
1	gi|126352424|NP_001075325.1|	cartilage oligomeric matrix protein [Equus caballus]	12502	84675	1030	383	174	86	507.58	1519.71	3	18.18	R	DTDLDGFPDEKLR	C
1	gi|126352424|NP_001075325.1|	cartilage oligomeric matrix protein [Equus caballus]	12502	84675	1030	383	174	86	507.58	1519.71	3	7.51	R	DTDLDGFPDEKLR	C
1	gi|126352424|NP_001075325.1|	cartilage oligomeric matrix protein [Equus caballus]	12502	84675	1030	383	174	86	507.58	1519.71	3	22.39	R	DTDLDGFPDEKLR	C
1	gi|126352424|NP_001075325.1|	cartilage oligomeric matrix protein [Equus caballus]	12502	84675	1030	383	174	86	507.58	1519.71	3	23.05	R	DTDLDGFPDEKLR	C
1	gi|126352424|NP_001075325.1|	cartilage oligomeric matrix protein [Equus caballus]	12502	84675	1030	383	174	86	507.58	1519.71	3	19.5	R	DTDLDGFPDEKLR	C
1	gi|126352424|NP_001075325.1|	cartilage oligomeric matrix protein [Equus caballus]	12502	84675	1030	383	174	86	507.58	1519.71	3	27.59	R	DTDLDGFPDEKLR	C
1	gi|126352424|NP_001075325.1|	cartilage oligomeric matrix protein [Equus caballus]	12502	84675	1030	383	174	86	507.58	1519.71	3	24.49	R	DTDLDGFPDEKLR	C
1	gi|126352424|NP_001075325.1|	cartilage oligomeric matrix protein [Equus caballus]	12502	84675	1030	383	174	86	507.58	1519.71	3	18.84	R	DTDLDGFPDEKLR	C
1	gi|126352424|NP_001075325.1|	cartilage oligomeric matrix protein [Equus caballus]	12502	84675	1030	383	174	86	507.58	1519.71	3	25.46	R	DTDLDGFPDEKLR	C
1	gi|126352424|NP_001075325.1|	cartilage oligomeric matrix protein [Equus caballus]	12502	84675	1030	383	174	86	507.58	1519.71	3	26.8	R	DTDLDGFPDEKLR	C
1	gi|126352424|NP_001075325.1|	cartilage oligomeric matrix protein [Equus caballus]	12502	84675	1030	383	174	86	507.58	1519.71	3	23.17	R	DTDLDGFPDEKLR	C
1	gi|126352424|NP_001075325.1|	cartilage oligomeric matrix protein [Equus caballus]	12502	84675	1030	383	174	86	507.58	1519.71	3	17.15	R	DTDLDGFPDEKLR	C
1	gi|126352424|NP_001075325.1|	cartilage oligomeric matrix protein [Equus caballus]	12502	84675	1030	383	174	86	507.58	1519.71	3	21.18	R	DTDLDGFPDEKLR	C
1	gi|126352424|NP_001075325.1|	cartilage oligomeric matrix protein [Equus caballus]	12502	84675	1030	383	174	86	507.58	1519.71	3	18.28	R	DTDLDGFPDEKLR	C
1	gi|126352424|NP_001075325.1|	cartilage oligomeric matrix protein [Equus caballus]	12502	84675	1030	383	174	86	507.58	1519.72	3	21.68	R	DTDLDGFPDEKLR	C
1	gi|126352424|NP_001075325.1|	cartilage oligomeric matrix protein [Equus caballus]	12502	84675	1030	383	174	86	507.58	1519.72	3	23.99	R	DTDLDGFPDEKLR	C
1	gi|126352424|NP_001075325.1|	cartilage oligomeric matrix protein [Equus caballus]	12502	84675	1030	383	174	86	507.58	1519.72	3	22.82	R	DTDLDGFPDEKLR	C
1	gi|126352424|NP_001075325.1|	cartilage oligomeric matrix protein [Equus caballus]	12502	84675	1030	383	174	86	507.58	1519.72	3	64.14	R	DTDLDGFPDEKLR	C
1	gi|126352424|NP_001075325.1|	cartilage oligomeric matrix protein [Equus caballus]	12502	84675	1030	383	174	86	507.58	1519.72	3	30.22	R	DTDLDGFPDEKLR	C
1	gi|126352424|NP_001075325.1|	cartilage oligomeric matrix protein [Equus caballus]	12502	84675	1030	383	174	86	507.58	1519.72	3	25.63	R	DTDLDGFPDEKLR	C
1	gi|126352424|NP_001075325.1|	cartilage oligomeric matrix protein [Equus caballus]	12502	84675	1030	383	174	86	760.87	1519.72	2	39.61	R	DTDLDGFPDEKLR	C
1	gi|126352424|NP_001075325.1|	cartilage oligomeric matrix protein [Equus caballus]	12502	84675	1030	383	174	86	760.87	1519.72	2	51.4	R	DTDLDGFPDEKLR	C
1	gi|126352424|NP_001075325.1|	cartilage oligomeric matrix protein [Equus caballus]	12502	84675	1030	383	174	86	507.58	1519.72	3	26.75	R	DTDLDGFPDEKLR	C
1	gi|126352424|NP_001075325.1|	cartilage oligomeric matrix protein [Equus caballus]	12502	84675	1030	383	174	86	507.58	1519.72	3	23.89	R	DTDLDGFPDEKLR	C
1	gi|126352424|NP_001075325.1|	cartilage oligomeric matrix protein [Equus caballus]	12502	84675	1030	383	174	86	760.87	1519.72	2	71.9	R	DTDLDGFPDEKLR	C
1	gi|126352424|NP_001075325.1|	cartilage oligomeric matrix protein [Equus caballus]	12502	84675	1030	383	174	86	760.87	1519.72	2	29.78	R	DTDLDGFPDEKLR	C
1	gi|126352424|NP_001075325.1|	cartilage oligomeric matrix protein [Equus caballus]	12502	84675	1030	383	174	86	507.58	1519.72	3	23.08	R	DTDLDGFPDEKLR	C
1	gi|126352424|NP_001075325.1|	cartilage oligomeric matrix protein [Equus caballus]	12502	84675	1030	383	174	86	507.58	1519.72	3	20.44	R	DTDLDGFPDEKLR	C
1	gi|126352424|NP_001075325.1|	cartilage oligomeric matrix protein [Equus caballus]	12502	84675	1030	383	174	86	507.58	1519.72	3	18.71	R	DTDLDGFPDEKLR	C
1	gi|126352424|NP_001075325.1|	cartilage oligomeric matrix protein [Equus caballus]	12502	84675	1030	383	174	86	507.58	1519.72	3	49.55	R	DTDLDGFPDEKLR	C
1	gi|126352424|NP_001075325.1|	cartilage oligomeric matrix protein [Equus caballus]	12502	84675	1030	383	174	86	507.58	1519.72	3	33.83	R	DTDLDGFPDEKLR	C
1	gi|126352424|NP_001075325.1|	cartilage oligomeric matrix protein [Equus caballus]	12502	84675	1030	383	174	86	507.58	1519.72	3	30.5	R	DTDLDGFPDEKLR	C
1	gi|126352424|NP_001075325.1|	cartilage oligomeric matrix protein [Equus caballus]	12502	84675	1030	383	174	86	760.87	1519.72	2	66.44	R	DTDLDGFPDEKLR	C
1	gi|126352424|NP_001075325.1|	cartilage oligomeric matrix protein [Equus caballus]	12502	84675	1030	383	174	86	507.58	1519.72	3	19.42	R	DTDLDGFPDEKLR	C
1	gi|126352424|NP_001075325.1|	cartilage oligomeric matrix protein [Equus caballus]	12502	84675	1030	383	174	86	760.87	1519.72	2	10.65	R	DTDLDGFPDEKLR	C
1	gi|126352424|NP_001075325.1|	cartilage oligomeric matrix protein [Equus caballus]	12502	84675	1030	383	174	86	507.58	1519.72	3	29.38	R	DTDLDGFPDEKLR	C
1	gi|126352424|NP_001075325.1|	cartilage oligomeric matrix protein [Equus caballus]	12502	84675	1030	383	174	86	760.87	1519.72	2	36.34	R	DTDLDGFPDEKLR	C
1	gi|126352424|NP_001075325.1|	cartilage oligomeric matrix protein [Equus caballus]	12502	84675	1030	383	174	86	507.58	1519.72	3	20.21	R	DTDLDGFPDEKLR	C
1	gi|126352424|NP_001075325.1|	cartilage oligomeric matrix protein [Equus caballus]	12502	84675	1030	383	174	86	507.58	1519.72	3	18.33	R	DTDLDGFPDEKLR	C
1	gi|126352424|NP_001075325.1|	cartilage oligomeric matrix protein [Equus caballus]	12502	84675	1030	383	174	86	507.58	1519.72	3	23.29	R	DTDLDGFPDEKLR	C
1	gi|126352424|NP_001075325.1|	cartilage oligomeric matrix protein [Equus caballus]	12502	84675	1030	383	174	86	511.21	1530.62	3	9.15	R	FCPDGTPSPCHEK	A
1	gi|126352424|NP_001075325.1|	cartilage oligomeric matrix protein [Equus caballus]	12502	84675	1030	383	174	86	511.21	1530.62	3	9.26	R	FCPDGTPSPCHEK	A
1	gi|126352424|NP_001075325.1|	cartilage oligomeric matrix protein [Equus caballus]	12502	84675	1030	383	174	86	511.21	1530.62	3	14.19	R	FCPDGTPSPCHEK	A
1	gi|126352424|NP_001075325.1|	cartilage oligomeric matrix protein [Equus caballus]	12502	84675	1030	383	174	86	511.21	1530.62	3	8.63	R	FCPDGTPSPCHEK	A
1	gi|126352424|NP_001075325.1|	cartilage oligomeric matrix protein [Equus caballus]	12502	84675	1030	383	174	86	511.21	1530.62	3	6.51	R	FCPDGTPSPCHEK	A
1	gi|126352424|NP_001075325.1|	cartilage oligomeric matrix protein [Equus caballus]	12502	84675	1030	383	174	86	511.21	1530.62	3	5.02	R	FCPDGTPSPCHEK	A
1	gi|126352424|NP_001075325.1|	cartilage oligomeric matrix protein [Equus caballus]	12502	84675	1030	383	174	86	766.32	1530.62	2	22.11	R	FCPDGTPSPCHEK	A
1	gi|126352424|NP_001075325.1|	cartilage oligomeric matrix protein [Equus caballus]	12502	84675	1030	383	174	86	511.21	1530.62	3	14.58	R	FCPDGTPSPCHEK	A
1	gi|126352424|NP_001075325.1|	cartilage oligomeric matrix protein [Equus caballus]	12502	84675	1030	383	174	86	511.21	1530.62	3	18.71	R	FCPDGTPSPCHEK	A
1	gi|126352424|NP_001075325.1|	cartilage oligomeric matrix protein [Equus caballus]	12502	84675	1030	383	174	86	511.21	1530.62	3	13.89	R	FCPDGTPSPCHEK	A
1	gi|126352424|NP_001075325.1|	cartilage oligomeric matrix protein [Equus caballus]	12502	84675	1030	383	174	86	511.21	1530.62	3	19.46	R	FCPDGTPSPCHEK	A
1	gi|126352424|NP_001075325.1|	cartilage oligomeric matrix protein [Equus caballus]	12502	84675	1030	383	174	86	511.21	1530.62	3	19.68	R	FCPDGTPSPCHEK	A
1	gi|126352424|NP_001075325.1|	cartilage oligomeric matrix protein [Equus caballus]	12502	84675	1030	383	174	86	511.21	1530.62	3	10.84	R	FCPDGTPSPCHEK	A
1	gi|126352424|NP_001075325.1|	cartilage oligomeric matrix protein [Equus caballus]	12502	84675	1030	383	174	86	766.32	1530.62	2	25.2	R	FCPDGTPSPCHEK	A
1	gi|126352424|NP_001075325.1|	cartilage oligomeric matrix protein [Equus caballus]	12502	84675	1030	383	174	86	511.22	1530.62	3	12.82	R	FCPDGTPSPCHEK	A
1	gi|126352424|NP_001075325.1|	cartilage oligomeric matrix protein [Equus caballus]	12502	84675	1030	383	174	86	511.22	1530.62	3	21.66	R	FCPDGTPSPCHEK	A
1	gi|126352424|NP_001075325.1|	cartilage oligomeric matrix protein [Equus caballus]	12502	84675	1030	383	174	86	511.22	1530.62	3	26.01	R	FCPDGTPSPCHEK	A
1	gi|126352424|NP_001075325.1|	cartilage oligomeric matrix protein [Equus caballus]	12502	84675	1030	383	174	86	511.22	1530.62	3	12.32	R	FCPDGTPSPCHEK	A
1	gi|126352424|NP_001075325.1|	cartilage oligomeric matrix protein [Equus caballus]	12502	84675	1030	383	174	86	511.22	1530.62	3	6.71	R	FCPDGTPSPCHEK	A
1	gi|126352424|NP_001075325.1|	cartilage oligomeric matrix protein [Equus caballus]	12502	84675	1030	383	174	86	766.32	1530.62	2	48.57	R	FCPDGTPSPCHEK	A
1	gi|126352424|NP_001075325.1|	cartilage oligomeric matrix protein [Equus caballus]	12502	84675	1030	383	174	86	766.32	1530.62	2	54.32	R	FCPDGTPSPCHEK	A
1	gi|126352424|NP_001075325.1|	cartilage oligomeric matrix protein [Equus caballus]	12502	84675	1030	383	174	86	511.22	1530.62	3	7.83	R	FCPDGTPSPCHEK	A
1	gi|126352424|NP_001075325.1|	cartilage oligomeric matrix protein [Equus caballus]	12502	84675	1030	383	174	86	766.32	1530.62	2	41.21	R	FCPDGTPSPCHEK	A
1	gi|126352424|NP_001075325.1|	cartilage oligomeric matrix protein [Equus caballus]	12502	84675	1030	383	174	86	511.22	1530.62	3	5.91	R	FCPDGTPSPCHEK	A
1	gi|126352424|NP_001075325.1|	cartilage oligomeric matrix protein [Equus caballus]	12502	84675	1030	383	174	86	511.22	1530.63	3	9.01	R	FCPDGTPSPCHEK	A
1	gi|126352424|NP_001075325.1|	cartilage oligomeric matrix protein [Equus caballus]	12502	84675	1030	383	174	86	511.22	1530.63	3	9.04	R	FCPDGTPSPCHEK	A
1	gi|126352424|NP_001075325.1|	cartilage oligomeric matrix protein [Equus caballus]	12502	84675	1030	383	174	86	511.22	1530.63	3	24.24	R	FCPDGTPSPCHEK	A
1	gi|126352424|NP_001075325.1|	cartilage oligomeric matrix protein [Equus caballus]	12502	84675	1030	383	174	86	767.82	1533.62	2	48.39	D	GDGIGDVCDNCPQK	S
1	gi|126352424|NP_001075325.1|	cartilage oligomeric matrix protein [Equus caballus]	12502	84675	1030	383	174	86	778.38	1554.75	2	38.27	R	NALWHTGDTASQVR	L
1	gi|126352424|NP_001075325.1|	cartilage oligomeric matrix protein [Equus caballus]	12502	84675	1030	383	174	86	519.26	1554.75	3	26.62	R	NALWHTGDTASQVR	L
1	gi|126352424|NP_001075325.1|	cartilage oligomeric matrix protein [Equus caballus]	12502	84675	1030	383	174	86	519.26	1554.75	3	48.79	R	NALWHTGDTASQVR	L
1	gi|126352424|NP_001075325.1|	cartilage oligomeric matrix protein [Equus caballus]	12502	84675	1030	383	174	86	778.38	1554.75	2	46.96	R	NALWHTGDTASQVR	L
1	gi|126352424|NP_001075325.1|	cartilage oligomeric matrix protein [Equus caballus]	12502	84675	1030	383	174	86	778.38	1554.75	2	54.9	R	NALWHTGDTASQVR	L
1	gi|126352424|NP_001075325.1|	cartilage oligomeric matrix protein [Equus caballus]	12502	84675	1030	383	174	86	778.38	1554.75	2	37.64	R	NALWHTGDTASQVR	L
1	gi|126352424|NP_001075325.1|	cartilage oligomeric matrix protein [Equus caballus]	12502	84675	1030	383	174	86	778.38	1554.75	2	27.24	R	NALWHTGDTASQVR	L
1	gi|126352424|NP_001075325.1|	cartilage oligomeric matrix protein [Equus caballus]	12502	84675	1030	383	174	86	519.26	1554.75	3	34.09	R	NALWHTGDTASQVR	L
1	gi|126352424|NP_001075325.1|	cartilage oligomeric matrix protein [Equus caballus]	12502	84675	1030	383	174	86	778.38	1554.75	2	27.85	R	NALWHTGDTASQVR	L
1	gi|126352424|NP_001075325.1|	cartilage oligomeric matrix protein [Equus caballus]	12502	84675	1030	383	174	86	778.38	1554.75	2	51.99	R	NALWHTGDTASQVR	L
1	gi|126352424|NP_001075325.1|	cartilage oligomeric matrix protein [Equus caballus]	12502	84675	1030	383	174	86	778.38	1554.75	2	48.39	R	NALWHTGDTASQVR	L
1	gi|126352424|NP_001075325.1|	cartilage oligomeric matrix protein [Equus caballus]	12502	84675	1030	383	174	86	519.26	1554.75	3	32.38	R	NALWHTGDTASQVR	L
1	gi|126352424|NP_001075325.1|	cartilage oligomeric matrix protein [Equus caballus]	12502	84675	1030	383	174	86	519.26	1554.76	3	51.93	R	NALWHTGDTASQVR	L
1	gi|126352424|NP_001075325.1|	cartilage oligomeric matrix protein [Equus caballus]	12502	84675	1030	383	174	86	778.39	1554.76	2	24.94	R	NALWHTGDTASQVR	L
1	gi|126352424|NP_001075325.1|	cartilage oligomeric matrix protein [Equus caballus]	12502	84675	1030	383	174	86	781.84	1561.67	2	29.2	R	KDNCVTVPNSGQED	A
1	gi|126352424|NP_001075325.1|	cartilage oligomeric matrix protein [Equus caballus]	12502	84675	1030	383	174	86	787.34	1572.66	2	0.83	C	DNCPQKSNPDQRD	V
1	gi|126352424|NP_001075325.1|	cartilage oligomeric matrix protein [Equus caballus]	12502	84675	1030	383	174	86	787.34	1572.66	2	1.9	C	DNCPQKSNPDQRD	V
1	gi|126352424|NP_001075325.1|	cartilage oligomeric matrix protein [Equus caballus]	12502	84675	1030	383	174	86	791.86	1581.7	2	60.79	S	CFPGVACTQTASGAR	C
1	gi|126352424|NP_001075325.1|	cartilage oligomeric matrix protein [Equus caballus]	12502	84675	1030	383	174	86	796.83	1591.65	2	32.37	R	GDACDDDIDGDRIR	N
1	gi|126352424|NP_001075325.1|	cartilage oligomeric matrix protein [Equus caballus]	12502	84675	1030	383	174	86	531.56	1591.65	3	37.56	R	GDACDDDIDGDRIR	N
1	gi|126352424|NP_001075325.1|	cartilage oligomeric matrix protein [Equus caballus]	12502	84675	1030	383	174	86	799.42	1596.83	2	69.69	Q	GQTPLGTELGPQMLR	E
1	gi|126352424|NP_001075325.1|	cartilage oligomeric matrix protein [Equus caballus]	12502	84675	1030	383	174	86	799.87	1597.72	2	44.72	D	GDGVPNEGDNCPLVR	N
1	gi|126352424|NP_001075325.1|	cartilage oligomeric matrix protein [Equus caballus]	12502	84675	1030	383	174	86	812.36	1622.7	2	16.77	R	SCVCAVGWAGNGLLC	G
1	gi|126352424|NP_001075325.1|	cartilage oligomeric matrix protein [Equus caballus]	12502	84675	1030	383	174	86	812.36	1622.71	2	48.27	R	SCVCAVGWAGNGLLC	G
1	gi|126352424|NP_001075325.1|	cartilage oligomeric matrix protein [Equus caballus]	12502	84675	1030	383	174	86	813.33	1624.64	2	65.94	N	TVMECDACGMQPAR	T
1	gi|126352424|NP_001075325.1|	cartilage oligomeric matrix protein [Equus caballus]	12502	84675	1030	383	174	86	825.89	1649.77	2	38.29	D	VCPENAEVTLTDFR	A
1	gi|126352424|NP_001075325.1|	cartilage oligomeric matrix protein [Equus caballus]	12502	84675	1030	383	174	86	825.91	1649.8	2	54.38	F	CFSQENIIWANLR	Y
1	gi|126352424|NP_001075325.1|	cartilage oligomeric matrix protein [Equus caballus]	12502	84675	1030	383	174	86	550.94	1649.8	3	15.55	F	CFSQENIIWANLR	Y
1	gi|126352424|NP_001075325.1|	cartilage oligomeric matrix protein [Equus caballus]	12502	84675	1030	383	174	86	826.86	1651.71	2	30.78	R	CNDTIPEDYEIQR	L
1	gi|126352424|NP_001075325.1|	cartilage oligomeric matrix protein [Equus caballus]	12502	84675	1030	383	174	86	826.87	1651.72	2	42.29	R	CNDTIPEDYEIQR	L
1	gi|126352424|NP_001075325.1|	cartilage oligomeric matrix protein [Equus caballus]	12502	84675	1030	383	174	86	826.87	1651.72	2	23.59	R	CNDTIPEDYEIQR	L
1	gi|126352424|NP_001075325.1|	cartilage oligomeric matrix protein [Equus caballus]	12502	84675	1030	383	174	86	826.87	1651.73	2	8.79	R	CNDTIPEDYEIQR	L
1	gi|126352424|NP_001075325.1|	cartilage oligomeric matrix protein [Equus caballus]	12502	84675	1030	383	174	86	835.32	1668.63	2	24.35	N	TDGDKWGDACDNCR	S
1	gi|126352424|NP_001075325.1|	cartilage oligomeric matrix protein [Equus caballus]	12502	84675	1030	383	174	86	840.31	1678.6	2	66.4	D	ACDEDDDNDGVPDSR	D
1	gi|126352424|NP_001075325.1|	cartilage oligomeric matrix protein [Equus caballus]	12502	84675	1030	383	174	86	842.35	1682.68	2	17.29	Q	CAPGSCFPGVACTQTA	S
1	gi|126352424|NP_001075325.1|	cartilage oligomeric matrix protein [Equus caballus]	12502	84675	1030	383	174	86	844.87	1687.73	2	4.24	R	NPDQRNTDGDKWGDA	C
1	gi|126352424|NP_001075325.1|	cartilage oligomeric matrix protein [Equus caballus]	12502	84675	1030	383	174	86	846.37	1690.72	2	35.52	R	PLAQCAPGSCFPGVAC	T
1	gi|126352424|NP_001075325.1|	cartilage oligomeric matrix protein [Equus caballus]	12502	84675	1030	383	174	86	846.37	1690.72	2	18.44	R	PLAQCAPGSCFPGVAC	T
1	gi|126352424|NP_001075325.1|	cartilage oligomeric matrix protein [Equus caballus]	12502	84675	1030	383	174	86	846.37	1690.73	2	43.45	R	PLAQCAPGSCFPGVAC	T
1	gi|126352424|NP_001075325.1|	cartilage oligomeric matrix protein [Equus caballus]	12502	84675	1030	383	174	86	846.37	1690.73	2	41.7	R	PLAQCAPGSCFPGVAC	T
1	gi|126352424|NP_001075325.1|	cartilage oligomeric matrix protein [Equus caballus]	12502	84675	1030	383	174	86	566.93	1697.76	3	27.13	K	QMEQTYWQANPFR	A
1	gi|126352424|NP_001075325.1|	cartilage oligomeric matrix protein [Equus caballus]	12502	84675	1030	383	174	86	849.89	1697.76	2	54.24	K	QMEQTYWQANPFR	A
1	gi|126352424|NP_001075325.1|	cartilage oligomeric matrix protein [Equus caballus]	12502	84675	1030	383	174	86	849.89	1697.76	2	25.36	K	QMEQTYWQANPFR	A
1	gi|126352424|NP_001075325.1|	cartilage oligomeric matrix protein [Equus caballus]	12502	84675	1030	383	174	86	849.89	1697.76	2	51.55	K	QMEQTYWQANPFR	A
1	gi|126352424|NP_001075325.1|	cartilage oligomeric matrix protein [Equus caballus]	12502	84675	1030	383	174	86	849.89	1697.76	2	60.73	K	QMEQTYWQANPFR	A
1	gi|126352424|NP_001075325.1|	cartilage oligomeric matrix protein [Equus caballus]	12502	84675	1030	383	174	86	849.89	1697.76	2	61.59	K	QMEQTYWQANPFR	A
1	gi|126352424|NP_001075325.1|	cartilage oligomeric matrix protein [Equus caballus]	12502	84675	1030	383	174	86	425.73	1698.91	4	7.07	R	WFLQHRPQVGYIR	V
1	gi|126352424|NP_001075325.1|	cartilage oligomeric matrix protein [Equus caballus]	12502	84675	1030	383	174	86	567.31	1698.91	3	7.47	R	WFLQHRPQVGYIR	V
1	gi|126352424|NP_001075325.1|	cartilage oligomeric matrix protein [Equus caballus]	12502	84675	1030	383	174	86	567.31	1698.91	3	5.37	R	WFLQHRPQVGYIR	V
1	gi|126352424|NP_001075325.1|	cartilage oligomeric matrix protein [Equus caballus]	12502	84675	1030	383	174	86	425.73	1698.91	4	9.21	R	WFLQHRPQVGYIR	V
1	gi|126352424|NP_001075325.1|	cartilage oligomeric matrix protein [Equus caballus]	12502	84675	1030	383	174	86	567.31	1698.91	3	3.24	R	WFLQHRPQVGYIR	V
1	gi|126352424|NP_001075325.1|	cartilage oligomeric matrix protein [Equus caballus]	12502	84675	1030	383	174	86	425.73	1698.91	4	8.77	R	WFLQHRPQVGYIR	V
1	gi|126352424|NP_001075325.1|	cartilage oligomeric matrix protein [Equus caballus]	12502	84675	1030	383	174	86	567.31	1698.91	3	8.04	R	WFLQHRPQVGYIR	V
1	gi|126352424|NP_001075325.1|	cartilage oligomeric matrix protein [Equus caballus]	12502	84675	1030	383	174	86	567.31	1698.91	3	2.72	R	WFLQHRPQVGYIR	V
1	gi|126352424|NP_001075325.1|	cartilage oligomeric matrix protein [Equus caballus]	12502	84675	1030	383	174	86	425.73	1698.91	4	11.59	R	WFLQHRPQVGYIR	V
1	gi|126352424|NP_001075325.1|	cartilage oligomeric matrix protein [Equus caballus]	12502	84675	1030	383	174	86	425.74	1698.91	4	5.55	R	WFLQHRPQVGYIR	V
1	gi|126352424|NP_001075325.1|	cartilage oligomeric matrix protein [Equus caballus]	12502	84675	1030	383	174	86	567.31	1698.91	3	7.38	R	WFLQHRPQVGYIR	V
1	gi|126352424|NP_001075325.1|	cartilage oligomeric matrix protein [Equus caballus]	12502	84675	1030	383	174	86	425.74	1698.92	4	13.76	R	WFLQHRPQVGYIR	V
1	gi|126352424|NP_001075325.1|	cartilage oligomeric matrix protein [Equus caballus]	12502	84675	1030	383	174	86	571.94	1712.79	3	5.05	R	NAVDNCPRVPNSDQK	D
1	gi|126352424|NP_001075325.1|	cartilage oligomeric matrix protein [Equus caballus]	12502	84675	1030	383	174	86	571.94	1712.79	3	18.69	R	NAVDNCPRVPNSDQK	D
1	gi|126352424|NP_001075325.1|	cartilage oligomeric matrix protein [Equus caballus]	12502	84675	1030	383	174	86	857.4	1712.79	2	55.03	R	NAVDNCPRVPNSDQK	D
1	gi|126352424|NP_001075325.1|	cartilage oligomeric matrix protein [Equus caballus]	12502	84675	1030	383	174	86	857.89	1713.76	2	43.74	K	QMEQTYWQANPFR	A
1	gi|126352424|NP_001075325.1|	cartilage oligomeric matrix protein [Equus caballus]	12502	84675	1030	383	174	86	857.89	1713.76	2	52.79	K	QMEQTYWQANPFR	A
1	gi|126352424|NP_001075325.1|	cartilage oligomeric matrix protein [Equus caballus]	12502	84675	1030	383	174	86	859.42	1716.82	2	41.77	R	AFQTVVLDPEGDAQID	P
1	gi|126352424|NP_001075325.1|	cartilage oligomeric matrix protein [Equus caballus]	12502	84675	1030	383	174	86	870.35	1738.69	2	56.73	K	NTVMECDACGMQPAR	T
1	gi|126352424|NP_001075325.1|	cartilage oligomeric matrix protein [Equus caballus]	12502	84675	1030	383	174	86	870.35	1738.69	2	59.41	K	NTVMECDACGMQPAR	T
1	gi|126352424|NP_001075325.1|	cartilage oligomeric matrix protein [Equus caballus]	12502	84675	1030	383	174	86	580.57	1738.69	3	74.36	K	NTVMECDACGMQPAR	T
1	gi|126352424|NP_001075325.1|	cartilage oligomeric matrix protein [Equus caballus]	12502	84675	1030	383	174	86	870.35	1738.69	2	55.33	K	NTVMECDACGMQPAR	T
1	gi|126352424|NP_001075325.1|	cartilage oligomeric matrix protein [Equus caballus]	12502	84675	1030	383	174	86	870.35	1738.69	2	43	K	NTVMECDACGMQPAR	T
1	gi|126352424|NP_001075325.1|	cartilage oligomeric matrix protein [Equus caballus]	12502	84675	1030	383	174	86	870.35	1738.69	2	41.59	K	NTVMECDACGMQPAR	T
1	gi|126352424|NP_001075325.1|	cartilage oligomeric matrix protein [Equus caballus]	12502	84675	1030	383	174	86	870.35	1738.69	2	105.99	K	NTVMECDACGMQPAR	T
1	gi|126352424|NP_001075325.1|	cartilage oligomeric matrix protein [Equus caballus]	12502	84675	1030	383	174	86	583.92	1748.75	3	32.58	R	SQKNDDQKDTDQDGR	G
1	gi|126352424|NP_001075325.1|	cartilage oligomeric matrix protein [Equus caballus]	12502	84675	1030	383	174	86	438.2	1748.76	4	18.59	R	SQKNDDQKDTDQDGR	G
1	gi|126352424|NP_001075325.1|	cartilage oligomeric matrix protein [Equus caballus]	12502	84675	1030	383	174	86	583.93	1748.76	3	4.88	R	SQKNDDQKDTDQDGR	G
1	gi|126352424|NP_001075325.1|	cartilage oligomeric matrix protein [Equus caballus]	12502	84675	1030	383	174	86	585.9	1754.68	3	21.01	K	NTVMECDACGMQPAR	T
1	gi|126352424|NP_001075325.1|	cartilage oligomeric matrix protein [Equus caballus]	12502	84675	1030	383	174	86	878.35	1754.68	2	74.25	K	NTVMECDACGMQPAR	T
1	gi|126352424|NP_001075325.1|	cartilage oligomeric matrix protein [Equus caballus]	12502	84675	1030	383	174	86	878.35	1754.69	2	77.21	K	NTVMECDACGMQPAR	T
1	gi|126352424|NP_001075325.1|	cartilage oligomeric matrix protein [Equus caballus]	12502	84675	1030	383	174	86	883.93	1765.84	2	21.89	R	FYEGPELVADSNVVLD	T
1	gi|126352424|NP_001075325.1|	cartilage oligomeric matrix protein [Equus caballus]	12502	84675	1030	383	174	86	885.41	1768.8	2	62.61	K	QMEQTYWQANPFRA	V
1	gi|126352424|NP_001075325.1|	cartilage oligomeric matrix protein [Equus caballus]	12502	84675	1030	383	174	86	591.23	1770.68	3	31.3	K	NTVMECDACGMQPAR	T
1	gi|126352424|NP_001075325.1|	cartilage oligomeric matrix protein [Equus caballus]	12502	84675	1030	383	174	86	886.35	1770.68	2	85.35	K	NTVMECDACGMQPAR	T
1	gi|126352424|NP_001075325.1|	cartilage oligomeric matrix protein [Equus caballus]	12502	84675	1030	383	174	86	888.88	1775.74	2	39.13	K	DNCVTVPNSGQEDADR	D
1	gi|126352424|NP_001075325.1|	cartilage oligomeric matrix protein [Equus caballus]	12502	84675	1030	383	174	86	888.88	1775.75	2	34.24	K	DNCVTVPNSGQEDADR	D
1	gi|126352424|NP_001075325.1|	cartilage oligomeric matrix protein [Equus caballus]	12502	84675	1030	383	174	86	595.23	1782.66	3	17.17	R	NTDGDKWGDACDNCR	S
1	gi|126352424|NP_001075325.1|	cartilage oligomeric matrix protein [Equus caballus]	12502	84675	1030	383	174	86	595.23	1782.67	3	15.33	R	NTDGDKWGDACDNCR	S
1	gi|126352424|NP_001075325.1|	cartilage oligomeric matrix protein [Equus caballus]	12502	84675	1030	383	174	86	595.23	1782.67	3	26.23	R	NTDGDKWGDACDNCR	S
1	gi|126352424|NP_001075325.1|	cartilage oligomeric matrix protein [Equus caballus]	12502	84675	1030	383	174	86	595.23	1782.67	3	16.76	R	NTDGDKWGDACDNCR	S
1	gi|126352424|NP_001075325.1|	cartilage oligomeric matrix protein [Equus caballus]	12502	84675	1030	383	174	86	595.23	1782.67	3	21.17	R	NTDGDKWGDACDNCR	S
1	gi|126352424|NP_001075325.1|	cartilage oligomeric matrix protein [Equus caballus]	12502	84675	1030	383	174	86	595.23	1782.67	3	27.5	R	NTDGDKWGDACDNCR	S
1	gi|126352424|NP_001075325.1|	cartilage oligomeric matrix protein [Equus caballus]	12502	84675	1030	383	174	86	892.34	1782.67	2	13.17	R	NTDGDKWGDACDNCR	S
1	gi|126352424|NP_001075325.1|	cartilage oligomeric matrix protein [Equus caballus]	12502	84675	1030	383	174	86	595.23	1782.67	3	25.35	R	NTDGDKWGDACDNCR	S
1	gi|126352424|NP_001075325.1|	cartilage oligomeric matrix protein [Equus caballus]	12502	84675	1030	383	174	86	892.34	1782.67	2	68.88	R	NTDGDKWGDACDNCR	S
1	gi|126352424|NP_001075325.1|	cartilage oligomeric matrix protein [Equus caballus]	12502	84675	1030	383	174	86	595.23	1782.67	3	27.85	R	NTDGDKWGDACDNCR	S
1	gi|126352424|NP_001075325.1|	cartilage oligomeric matrix protein [Equus caballus]	12502	84675	1030	383	174	86	595.23	1782.67	3	11.04	R	NTDGDKWGDACDNCR	S
1	gi|126352424|NP_001075325.1|	cartilage oligomeric matrix protein [Equus caballus]	12502	84675	1030	383	174	86	595.23	1782.67	3	30.26	R	NTDGDKWGDACDNCR	S
1	gi|126352424|NP_001075325.1|	cartilage oligomeric matrix protein [Equus caballus]	12502	84675	1030	383	174	86	892.34	1782.67	2	71.98	R	NTDGDKWGDACDNCR	S
1	gi|126352424|NP_001075325.1|	cartilage oligomeric matrix protein [Equus caballus]	12502	84675	1030	383	174	86	595.23	1782.67	3	42.97	R	NTDGDKWGDACDNCR	S
1	gi|126352424|NP_001075325.1|	cartilage oligomeric matrix protein [Equus caballus]	12502	84675	1030	383	174	86	892.34	1782.67	2	73.82	R	NTDGDKWGDACDNCR	S
1	gi|126352424|NP_001075325.1|	cartilage oligomeric matrix protein [Equus caballus]	12502	84675	1030	383	174	86	595.23	1782.67	3	24.93	R	NTDGDKWGDACDNCR	S
1	gi|126352424|NP_001075325.1|	cartilage oligomeric matrix protein [Equus caballus]	12502	84675	1030	383	174	86	595.23	1782.67	3	41.36	R	NTDGDKWGDACDNCR	S
1	gi|126352424|NP_001075325.1|	cartilage oligomeric matrix protein [Equus caballus]	12502	84675	1030	383	174	86	595.23	1782.67	3	43.53	R	NTDGDKWGDACDNCR	S
1	gi|126352424|NP_001075325.1|	cartilage oligomeric matrix protein [Equus caballus]	12502	84675	1030	383	174	86	901.94	1801.86	2	19.09	R	VSVRPLAQCAPGSCFPG	V
1	gi|126352424|NP_001075325.1|	cartilage oligomeric matrix protein [Equus caballus]	12502	84675	1030	383	174	86	903.36	1804.7	2	71.78	K	QVCTDIDECETGQHN	C
1	gi|126352424|NP_001075325.1|	cartilage oligomeric matrix protein [Equus caballus]	12502	84675	1030	383	174	86	912.37	1822.72	2	63.89	Y	CADVNECNANPCFPR	V
1	gi|126352424|NP_001075325.1|	cartilage oligomeric matrix protein [Equus caballus]	12502	84675	1030	383	174	86	610.28	1827.82	3	7.11	R	NAVDNCPRVPNSDQKD	S
1	gi|126352424|NP_001075325.1|	cartilage oligomeric matrix protein [Equus caballus]	12502	84675	1030	383	174	86	612.95	1835.82	3	19.33	R	SCVCAVGWAGNGLLCGR	D
1	gi|126352424|NP_001075325.1|	cartilage oligomeric matrix protein [Equus caballus]	12502	84675	1030	383	174	86	612.95	1835.82	3	30.31	R	SCVCAVGWAGNGLLCGR	D
1	gi|126352424|NP_001075325.1|	cartilage oligomeric matrix protein [Equus caballus]	12502	84675	1030	383	174	86	612.95	1835.82	3	24.73	R	SCVCAVGWAGNGLLCGR	D
1	gi|126352424|NP_001075325.1|	cartilage oligomeric matrix protein [Equus caballus]	12502	84675	1030	383	174	86	612.95	1835.82	3	76.59	R	SCVCAVGWAGNGLLCGR	D
1	gi|126352424|NP_001075325.1|	cartilage oligomeric matrix protein [Equus caballus]	12502	84675	1030	383	174	86	918.92	1835.82	2	52.02	R	SCVCAVGWAGNGLLCGR	D
1	gi|126352424|NP_001075325.1|	cartilage oligomeric matrix protein [Equus caballus]	12502	84675	1030	383	174	86	612.95	1835.82	3	45.85	R	SCVCAVGWAGNGLLCGR	D
1	gi|126352424|NP_001075325.1|	cartilage oligomeric matrix protein [Equus caballus]	12502	84675	1030	383	174	86	918.92	1835.82	2	42.69	R	SCVCAVGWAGNGLLCGR	D
1	gi|126352424|NP_001075325.1|	cartilage oligomeric matrix protein [Equus caballus]	12502	84675	1030	383	174	86	612.95	1835.82	3	23.37	R	SCVCAVGWAGNGLLCGR	D
1	gi|126352424|NP_001075325.1|	cartilage oligomeric matrix protein [Equus caballus]	12502	84675	1030	383	174	86	918.92	1835.82	2	29.57	R	SCVCAVGWAGNGLLCGR	D
1	gi|126352424|NP_001075325.1|	cartilage oligomeric matrix protein [Equus caballus]	12502	84675	1030	383	174	86	918.92	1835.82	2	55.9	R	SCVCAVGWAGNGLLCGR	D
1	gi|126352424|NP_001075325.1|	cartilage oligomeric matrix protein [Equus caballus]	12502	84675	1030	383	174	86	918.92	1835.82	2	41.43	R	SCVCAVGWAGNGLLCGR	D
1	gi|126352424|NP_001075325.1|	cartilage oligomeric matrix protein [Equus caballus]	12502	84675	1030	383	174	86	918.92	1835.82	2	32.52	R	SCVCAVGWAGNGLLCGR	D
1	gi|126352424|NP_001075325.1|	cartilage oligomeric matrix protein [Equus caballus]	12502	84675	1030	383	174	86	918.92	1835.82	2	53.6	R	SCVCAVGWAGNGLLCGR	D
1	gi|126352424|NP_001075325.1|	cartilage oligomeric matrix protein [Equus caballus]	12502	84675	1030	383	174	86	918.92	1835.82	2	52	R	SCVCAVGWAGNGLLCGR	D
1	gi|126352424|NP_001075325.1|	cartilage oligomeric matrix protein [Equus caballus]	12502	84675	1030	383	174	86	918.92	1835.82	2	80.07	R	SCVCAVGWAGNGLLCGR	D
1	gi|126352424|NP_001075325.1|	cartilage oligomeric matrix protein [Equus caballus]	12502	84675	1030	383	174	86	612.95	1835.82	3	33.86	R	SCVCAVGWAGNGLLCGR	D
1	gi|126352424|NP_001075325.1|	cartilage oligomeric matrix protein [Equus caballus]	12502	84675	1030	383	174	86	918.92	1835.82	2	44.98	R	SCVCAVGWAGNGLLCGR	D
1	gi|126352424|NP_001075325.1|	cartilage oligomeric matrix protein [Equus caballus]	12502	84675	1030	383	174	86	918.92	1835.82	2	57.67	R	SCVCAVGWAGNGLLCGR	D
1	gi|126352424|NP_001075325.1|	cartilage oligomeric matrix protein [Equus caballus]	12502	84675	1030	383	174	86	918.92	1835.82	2	54.37	R	SCVCAVGWAGNGLLCGR	D
1	gi|126352424|NP_001075325.1|	cartilage oligomeric matrix protein [Equus caballus]	12502	84675	1030	383	174	86	918.92	1835.82	2	48.15	R	SCVCAVGWAGNGLLCGR	D
1	gi|126352424|NP_001075325.1|	cartilage oligomeric matrix protein [Equus caballus]	12502	84675	1030	383	174	86	612.95	1835.82	3	35.66	R	SCVCAVGWAGNGLLCGR	D
1	gi|126352424|NP_001075325.1|	cartilage oligomeric matrix protein [Equus caballus]	12502	84675	1030	383	174	86	918.92	1835.82	2	40.08	R	SCVCAVGWAGNGLLCGR	D
1	gi|126352424|NP_001075325.1|	cartilage oligomeric matrix protein [Equus caballus]	12502	84675	1030	383	174	86	918.92	1835.82	2	38.91	R	SCVCAVGWAGNGLLCGR	D
1	gi|126352424|NP_001075325.1|	cartilage oligomeric matrix protein [Equus caballus]	12502	84675	1030	383	174	86	918.92	1835.82	2	34.54	R	SCVCAVGWAGNGLLCGR	D
1	gi|126352424|NP_001075325.1|	cartilage oligomeric matrix protein [Equus caballus]	12502	84675	1030	383	174	86	612.95	1835.82	3	40.59	R	SCVCAVGWAGNGLLCGR	D
1	gi|126352424|NP_001075325.1|	cartilage oligomeric matrix protein [Equus caballus]	12502	84675	1030	383	174	86	612.95	1835.82	3	34.33	R	SCVCAVGWAGNGLLCGR	D
1	gi|126352424|NP_001075325.1|	cartilage oligomeric matrix protein [Equus caballus]	12502	84675	1030	383	174	86	918.92	1835.82	2	55.67	R	SCVCAVGWAGNGLLCGR	D
1	gi|126352424|NP_001075325.1|	cartilage oligomeric matrix protein [Equus caballus]	12502	84675	1030	383	174	86	918.92	1835.82	2	30.89	R	SCVCAVGWAGNGLLCGR	D
1	gi|126352424|NP_001075325.1|	cartilage oligomeric matrix protein [Equus caballus]	12502	84675	1030	383	174	86	918.92	1835.82	2	46.2	R	SCVCAVGWAGNGLLCGR	D
1	gi|126352424|NP_001075325.1|	cartilage oligomeric matrix protein [Equus caballus]	12502	84675	1030	383	174	86	612.95	1835.82	3	57.07	R	SCVCAVGWAGNGLLCGR	D
1	gi|126352424|NP_001075325.1|	cartilage oligomeric matrix protein [Equus caballus]	12502	84675	1030	383	174	86	612.95	1835.82	3	26.91	R	SCVCAVGWAGNGLLCGR	D
1	gi|126352424|NP_001075325.1|	cartilage oligomeric matrix protein [Equus caballus]	12502	84675	1030	383	174	86	918.92	1835.82	2	55.4	R	SCVCAVGWAGNGLLCGR	D
1	gi|126352424|NP_001075325.1|	cartilage oligomeric matrix protein [Equus caballus]	12502	84675	1030	383	174	86	918.92	1835.82	2	45.86	R	SCVCAVGWAGNGLLCGR	D
1	gi|126352424|NP_001075325.1|	cartilage oligomeric matrix protein [Equus caballus]	12502	84675	1030	383	174	86	918.92	1835.82	2	48.86	R	SCVCAVGWAGNGLLCGR	D
1	gi|126352424|NP_001075325.1|	cartilage oligomeric matrix protein [Equus caballus]	12502	84675	1030	383	174	86	612.95	1835.82	3	38.52	R	SCVCAVGWAGNGLLCGR	D
1	gi|126352424|NP_001075325.1|	cartilage oligomeric matrix protein [Equus caballus]	12502	84675	1030	383	174	86	918.92	1835.82	2	49.3	R	SCVCAVGWAGNGLLCGR	D
1	gi|126352424|NP_001075325.1|	cartilage oligomeric matrix protein [Equus caballus]	12502	84675	1030	383	174	86	918.92	1835.82	2	54.19	R	SCVCAVGWAGNGLLCGR	D
1	gi|126352424|NP_001075325.1|	cartilage oligomeric matrix protein [Equus caballus]	12502	84675	1030	383	174	86	612.95	1835.82	3	63.63	R	SCVCAVGWAGNGLLCGR	D
1	gi|126352424|NP_001075325.1|	cartilage oligomeric matrix protein [Equus caballus]	12502	84675	1030	383	174	86	918.92	1835.82	2	58.89	R	SCVCAVGWAGNGLLCGR	D
1	gi|126352424|NP_001075325.1|	cartilage oligomeric matrix protein [Equus caballus]	12502	84675	1030	383	174	86	918.92	1835.82	2	53.94	R	SCVCAVGWAGNGLLCGR	D
1	gi|126352424|NP_001075325.1|	cartilage oligomeric matrix protein [Equus caballus]	12502	84675	1030	383	174	86	918.92	1835.82	2	67.49	R	SCVCAVGWAGNGLLCGR	D
1	gi|126352424|NP_001075325.1|	cartilage oligomeric matrix protein [Equus caballus]	12502	84675	1030	383	174	86	918.92	1835.82	2	39.14	R	SCVCAVGWAGNGLLCGR	D
1	gi|126352424|NP_001075325.1|	cartilage oligomeric matrix protein [Equus caballus]	12502	84675	1030	383	174	86	918.92	1835.82	2	58.2	R	SCVCAVGWAGNGLLCGR	D
1	gi|126352424|NP_001075325.1|	cartilage oligomeric matrix protein [Equus caballus]	12502	84675	1030	383	174	86	918.92	1835.82	2	48.94	R	SCVCAVGWAGNGLLCGR	D
1	gi|126352424|NP_001075325.1|	cartilage oligomeric matrix protein [Equus caballus]	12502	84675	1030	383	174	86	918.92	1835.82	2	45.11	R	SCVCAVGWAGNGLLCGR	D
1	gi|126352424|NP_001075325.1|	cartilage oligomeric matrix protein [Equus caballus]	12502	84675	1030	383	174	86	918.92	1835.82	2	23.6	R	SCVCAVGWAGNGLLCGR	D
1	gi|126352424|NP_001075325.1|	cartilage oligomeric matrix protein [Equus caballus]	12502	84675	1030	383	174	86	918.92	1835.82	2	49.5	R	SCVCAVGWAGNGLLCGR	D
1	gi|126352424|NP_001075325.1|	cartilage oligomeric matrix protein [Equus caballus]	12502	84675	1030	383	174	86	918.92	1835.82	2	59.93	R	SCVCAVGWAGNGLLCGR	D
1	gi|126352424|NP_001075325.1|	cartilage oligomeric matrix protein [Equus caballus]	12502	84675	1030	383	174	86	918.92	1835.82	2	46.78	R	SCVCAVGWAGNGLLCGR	D
1	gi|126352424|NP_001075325.1|	cartilage oligomeric matrix protein [Equus caballus]	12502	84675	1030	383	174	86	612.95	1835.82	3	37.99	R	SCVCAVGWAGNGLLCGR	D
1	gi|126352424|NP_001075325.1|	cartilage oligomeric matrix protein [Equus caballus]	12502	84675	1030	383	174	86	918.92	1835.82	2	46.87	R	SCVCAVGWAGNGLLCGR	D
1	gi|126352424|NP_001075325.1|	cartilage oligomeric matrix protein [Equus caballus]	12502	84675	1030	383	174	86	918.92	1835.82	2	60.54	R	SCVCAVGWAGNGLLCGR	D
1	gi|126352424|NP_001075325.1|	cartilage oligomeric matrix protein [Equus caballus]	12502	84675	1030	383	174	86	918.92	1835.82	2	56.76	R	SCVCAVGWAGNGLLCGR	D
1	gi|126352424|NP_001075325.1|	cartilage oligomeric matrix protein [Equus caballus]	12502	84675	1030	383	174	86	612.95	1835.82	3	24.07	R	SCVCAVGWAGNGLLCGR	D
1	gi|126352424|NP_001075325.1|	cartilage oligomeric matrix protein [Equus caballus]	12502	84675	1030	383	174	86	918.92	1835.82	2	50.96	R	SCVCAVGWAGNGLLCGR	D
1	gi|126352424|NP_001075325.1|	cartilage oligomeric matrix protein [Equus caballus]	12502	84675	1030	383	174	86	918.92	1835.82	2	41.9	R	SCVCAVGWAGNGLLCGR	D
1	gi|126352424|NP_001075325.1|	cartilage oligomeric matrix protein [Equus caballus]	12502	84675	1030	383	174	86	918.92	1835.82	2	47.32	R	SCVCAVGWAGNGLLCGR	D
1	gi|126352424|NP_001075325.1|	cartilage oligomeric matrix protein [Equus caballus]	12502	84675	1030	383	174	86	612.95	1835.82	3	22.36	R	SCVCAVGWAGNGLLCGR	D
1	gi|126352424|NP_001075325.1|	cartilage oligomeric matrix protein [Equus caballus]	12502	84675	1030	383	174	86	612.95	1835.82	3	58.67	R	SCVCAVGWAGNGLLCGR	D
1	gi|126352424|NP_001075325.1|	cartilage oligomeric matrix protein [Equus caballus]	12502	84675	1030	383	174	86	918.92	1835.82	2	35.75	R	SCVCAVGWAGNGLLCGR	D
1	gi|126352424|NP_001075325.1|	cartilage oligomeric matrix protein [Equus caballus]	12502	84675	1030	383	174	86	918.92	1835.83	2	50.65	R	SCVCAVGWAGNGLLCGR	D
1	gi|126352424|NP_001075325.1|	cartilage oligomeric matrix protein [Equus caballus]	12502	84675	1030	383	174	86	612.95	1835.83	3	55.71	R	SCVCAVGWAGNGLLCGR	D
1	gi|126352424|NP_001075325.1|	cartilage oligomeric matrix protein [Equus caballus]	12502	84675	1030	383	174	86	918.92	1835.83	2	51.33	R	SCVCAVGWAGNGLLCGR	D
1	gi|126352424|NP_001075325.1|	cartilage oligomeric matrix protein [Equus caballus]	12502	84675	1030	383	174	86	918.92	1835.83	2	44.93	R	SCVCAVGWAGNGLLCGR	D
1	gi|126352424|NP_001075325.1|	cartilage oligomeric matrix protein [Equus caballus]	12502	84675	1030	383	174	86	918.92	1835.83	2	56.41	R	SCVCAVGWAGNGLLCGR	D
1	gi|126352424|NP_001075325.1|	cartilage oligomeric matrix protein [Equus caballus]	12502	84675	1030	383	174	86	918.92	1835.83	2	53.63	R	SCVCAVGWAGNGLLCGR	D
1	gi|126352424|NP_001075325.1|	cartilage oligomeric matrix protein [Equus caballus]	12502	84675	1030	383	174	86	918.92	1835.83	2	38.55	R	SCVCAVGWAGNGLLCGR	D
1	gi|126352424|NP_001075325.1|	cartilage oligomeric matrix protein [Equus caballus]	12502	84675	1030	383	174	86	918.92	1835.83	2	43.61	R	SCVCAVGWAGNGLLCGR	D
1	gi|126352424|NP_001075325.1|	cartilage oligomeric matrix protein [Equus caballus]	12502	84675	1030	383	174	86	918.92	1835.83	2	62.28	R	SCVCAVGWAGNGLLCGR	D
1	gi|126352424|NP_001075325.1|	cartilage oligomeric matrix protein [Equus caballus]	12502	84675	1030	383	174	86	918.92	1835.83	2	48.22	R	SCVCAVGWAGNGLLCGR	D
1	gi|126352424|NP_001075325.1|	cartilage oligomeric matrix protein [Equus caballus]	12502	84675	1030	383	174	86	918.92	1835.83	2	52.26	R	SCVCAVGWAGNGLLCGR	D
1	gi|126352424|NP_001075325.1|	cartilage oligomeric matrix protein [Equus caballus]	12502	84675	1030	383	174	86	918.92	1835.83	2	55.26	R	SCVCAVGWAGNGLLCGR	D
1	gi|126352424|NP_001075325.1|	cartilage oligomeric matrix protein [Equus caballus]	12502	84675	1030	383	174	86	918.92	1835.83	2	47.72	R	SCVCAVGWAGNGLLCGR	D
1	gi|126352424|NP_001075325.1|	cartilage oligomeric matrix protein [Equus caballus]	12502	84675	1030	383	174	86	612.95	1835.83	3	30.45	R	SCVCAVGWAGNGLLCGR	D
1	gi|126352424|NP_001075325.1|	cartilage oligomeric matrix protein [Equus caballus]	12502	84675	1030	383	174	86	918.92	1835.83	2	31.2	R	SCVCAVGWAGNGLLCGR	D
1	gi|126352424|NP_001075325.1|	cartilage oligomeric matrix protein [Equus caballus]	12502	84675	1030	383	174	86	918.92	1835.83	2	57.86	R	SCVCAVGWAGNGLLCGR	D
1	gi|126352424|NP_001075325.1|	cartilage oligomeric matrix protein [Equus caballus]	12502	84675	1030	383	174	86	918.92	1835.83	2	36.25	R	SCVCAVGWAGNGLLCGR	D
1	gi|126352424|NP_001075325.1|	cartilage oligomeric matrix protein [Equus caballus]	12502	84675	1030	383	174	86	918.92	1835.83	2	63.97	R	SCVCAVGWAGNGLLCGR	D
1	gi|126352424|NP_001075325.1|	cartilage oligomeric matrix protein [Equus caballus]	12502	84675	1030	383	174	86	612.95	1835.83	3	25.58	R	SCVCAVGWAGNGLLCGR	D
1	gi|126352424|NP_001075325.1|	cartilage oligomeric matrix protein [Equus caballus]	12502	84675	1030	383	174	86	925.36	1848.71	2	8.64	R	DNCPTVPNSAQQDSDSD	G
1	gi|126352424|NP_001075325.1|	cartilage oligomeric matrix protein [Equus caballus]	12502	84675	1030	383	174	86	926.36	1850.7	2	28.36	K	DSDGDGIGDVCDNCPQK	S
1	gi|126352424|NP_001075325.1|	cartilage oligomeric matrix protein [Equus caballus]	12502	84675	1030	383	174	86	617.91	1850.7	3	43.98	K	DSDGDGIGDVCDNCPQK	S
1	gi|126352424|NP_001075325.1|	cartilage oligomeric matrix protein [Equus caballus]	12502	84675	1030	383	174	86	926.36	1850.7	2	37.8	K	DSDGDGIGDVCDNCPQK	S
1	gi|126352424|NP_001075325.1|	cartilage oligomeric matrix protein [Equus caballus]	12502	84675	1030	383	174	86	926.36	1850.7	2	59.13	K	DSDGDGIGDVCDNCPQK	S
1	gi|126352424|NP_001075325.1|	cartilage oligomeric matrix protein [Equus caballus]	12502	84675	1030	383	174	86	926.36	1850.7	2	50.69	K	DSDGDGIGDVCDNCPQK	S
1	gi|126352424|NP_001075325.1|	cartilage oligomeric matrix protein [Equus caballus]	12502	84675	1030	383	174	86	926.36	1850.71	2	79.68	K	DSDGDGIGDVCDNCPQK	S
1	gi|126352424|NP_001075325.1|	cartilage oligomeric matrix protein [Equus caballus]	12502	84675	1030	383	174	86	926.36	1850.71	2	37.17	K	DSDGDGIGDVCDNCPQK	S
1	gi|126352424|NP_001075325.1|	cartilage oligomeric matrix protein [Equus caballus]	12502	84675	1030	383	174	86	926.36	1850.71	2	75.46	K	DSDGDGIGDVCDNCPQK	S
1	gi|126352424|NP_001075325.1|	cartilage oligomeric matrix protein [Equus caballus]	12502	84675	1030	383	174	86	926.36	1850.71	2	75.61	K	DSDGDGIGDVCDNCPQK	S
1	gi|126352424|NP_001075325.1|	cartilage oligomeric matrix protein [Equus caballus]	12502	84675	1030	383	174	86	939.95	1877.88	2	75.9	K	IDVCPENAEVTLTDFR	A
1	gi|126352424|NP_001075325.1|	cartilage oligomeric matrix protein [Equus caballus]	12502	84675	1030	383	174	86	626.97	1877.89	3	28.16	K	IDVCPENAEVTLTDFR	A
1	gi|126352424|NP_001075325.1|	cartilage oligomeric matrix protein [Equus caballus]	12502	84675	1030	383	174	86	635.62	1903.83	3	40.42	R	KDNCVTVPNSGQEDADR	D
1	gi|126352424|NP_001075325.1|	cartilage oligomeric matrix protein [Equus caballus]	12502	84675	1030	383	174	86	952.92	1903.83	2	39.54	R	KDNCVTVPNSGQEDADR	D
1	gi|126352424|NP_001075325.1|	cartilage oligomeric matrix protein [Equus caballus]	12502	84675	1030	383	174	86	635.62	1903.83	3	70.74	R	KDNCVTVPNSGQEDADR	D
1	gi|126352424|NP_001075325.1|	cartilage oligomeric matrix protein [Equus caballus]	12502	84675	1030	383	174	86	964.97	1927.92	2	43.91	R	AFQTVVLDPEGDAQIDPN	W
1	gi|126352424|NP_001075325.1|	cartilage oligomeric matrix protein [Equus caballus]	12502	84675	1030	383	174	86	657.97	1970.87	3	10.53	R	YRCNDTIPEDYEIQR	L
1	gi|126352424|NP_001075325.1|	cartilage oligomeric matrix protein [Equus caballus]	12502	84675	1030	383	174	86	986.99	1971.97	2	58.35	R	VSVRPLAQCAPGSCFPGVA	C
1	gi|126352424|NP_001075325.1|	cartilage oligomeric matrix protein [Equus caballus]	12502	84675	1030	383	174	86	658.33	1971.97	3	1.93	R	VSVRPLAQCAPGSCFPGVA	C
1	gi|126352424|NP_001075325.1|	cartilage oligomeric matrix protein [Equus caballus]	12502	84675	1030	383	174	86	999.53	1997.05	2	40.34	R	ELQETNAALQDVRELLR	Q
1	gi|126352424|NP_001075325.1|	cartilage oligomeric matrix protein [Equus caballus]	12502	84675	1030	383	174	86	666.69	1997.05	3	45.04	R	ELQETNAALQDVRELLR	Q
1	gi|126352424|NP_001075325.1|	cartilage oligomeric matrix protein [Equus caballus]	12502	84675	1030	383	174	86	666.69	1997.05	3	53.48	R	ELQETNAALQDVRELLR	Q
1	gi|126352424|NP_001075325.1|	cartilage oligomeric matrix protein [Equus caballus]	12502	84675	1030	383	174	86	666.69	1997.05	3	23.75	R	ELQETNAALQDVRELLR	Q
1	gi|126352424|NP_001075325.1|	cartilage oligomeric matrix protein [Equus caballus]	12502	84675	1030	383	174	86	999.53	1997.05	2	38.02	R	ELQETNAALQDVRELLR	Q
1	gi|126352424|NP_001075325.1|	cartilage oligomeric matrix protein [Equus caballus]	12502	84675	1030	383	174	86	999.54	1997.06	2	34.8	R	ELQETNAALQDVRELLR	Q
1	gi|126352424|NP_001075325.1|	cartilage oligomeric matrix protein [Equus caballus]	12502	84675	1030	383	174	86	669.67	2005.98	3	27.87	D	KIDVCPENAEVTLTDFR	A
1	gi|126352424|NP_001075325.1|	cartilage oligomeric matrix protein [Equus caballus]	12502	84675	1030	383	174	86	673.96	2018.86	3	42.46	R	KDNCVTVPNSGQEDADRD	G
1	gi|126352424|NP_001075325.1|	cartilage oligomeric matrix protein [Equus caballus]	12502	84675	1030	383	174	86	1015.94	2029.87	2	29.16	R	NAVDNCPRVPNSDQKDSD	G
1	gi|126352424|NP_001075325.1|	cartilage oligomeric matrix protein [Equus caballus]	12502	84675	1030	383	174	86	679.66	2035.95	3	13.59	D	GVPNEGDNCPLVRNPDQR	N
1	gi|126352424|NP_001075325.1|	cartilage oligomeric matrix protein [Equus caballus]	12502	84675	1030	383	174	86	684.93	2051.76	3	35.04	R	DVDHDFVGDACDSDQDKD	G
1	gi|126352424|NP_001075325.1|	cartilage oligomeric matrix protein [Equus caballus]	12502	84675	1030	383	174	86	685.63	2053.88	3	42.61	Q	CAPGSCFPGVACTQTASGAR	C
1	gi|126352424|NP_001075325.1|	cartilage oligomeric matrix protein [Equus caballus]	12502	84675	1030	383	174	86	1027.95	2053.88	2	94.51	Q	CAPGSCFPGVACTQTASGAR	C
1	gi|126352424|NP_001075325.1|	cartilage oligomeric matrix protein [Equus caballus]	12502	84675	1030	383	174	86	1027.95	2053.88	2	74.68	Q	CAPGSCFPGVACTQTASGAR	C
1	gi|126352424|NP_001075325.1|	cartilage oligomeric matrix protein [Equus caballus]	12502	84675	1030	383	174	86	1027.95	2053.88	2	40.73	Q	CAPGSCFPGVACTQTASGAR	C
1	gi|126352424|NP_001075325.1|	cartilage oligomeric matrix protein [Equus caballus]	12502	84675	1030	383	174	86	687.3	2058.88	3	25.67	D	GIGDVCDNCPQKSNPDQR	D
1	gi|126352424|NP_001075325.1|	cartilage oligomeric matrix protein [Equus caballus]	12502	84675	1030	383	174	86	1034.02	2066.03	2	50.98	R	LGVFCFSQENIIWANLR	Y
1	gi|126352424|NP_001075325.1|	cartilage oligomeric matrix protein [Equus caballus]	12502	84675	1030	383	174	86	1034.02	2066.03	2	71.16	R	LGVFCFSQENIIWANLR	Y
1	gi|126352424|NP_001075325.1|	cartilage oligomeric matrix protein [Equus caballus]	12502	84675	1030	383	174	86	689.69	2066.04	3	13.15	R	LGVFCFSQENIIWANLR	Y
1	gi|126352424|NP_001075325.1|	cartilage oligomeric matrix protein [Equus caballus]	12502	84675	1030	383	174	86	689.69	2066.04	3	38.76	R	LGVFCFSQENIIWANLR	Y
1	gi|126352424|NP_001075325.1|	cartilage oligomeric matrix protein [Equus caballus]	12502	84675	1030	383	174	86	689.69	2066.04	3	40.54	R	LGVFCFSQENIIWANLR	Y
1	gi|126352424|NP_001075325.1|	cartilage oligomeric matrix protein [Equus caballus]	12502	84675	1030	383	174	86	1034.03	2066.04	2	40.69	R	LGVFCFSQENIIWANLR	Y
1	gi|126352424|NP_001075325.1|	cartilage oligomeric matrix protein [Equus caballus]	12502	84675	1030	383	174	86	689.69	2066.04	3	27.21	R	LGVFCFSQENIIWANLR	Y
1	gi|126352424|NP_001075325.1|	cartilage oligomeric matrix protein [Equus caballus]	12502	84675	1030	383	174	86	1034.03	2066.04	2	16.11	R	LGVFCFSQENIIWANLR	Y
1	gi|126352424|NP_001075325.1|	cartilage oligomeric matrix protein [Equus caballus]	12502	84675	1030	383	174	86	689.69	2066.04	3	30.96	R	LGVFCFSQENIIWANLR	Y
1	gi|126352424|NP_001075325.1|	cartilage oligomeric matrix protein [Equus caballus]	12502	84675	1030	383	174	86	689.69	2066.04	3	47.59	R	LGVFCFSQENIIWANLR	Y
1	gi|126352424|NP_001075325.1|	cartilage oligomeric matrix protein [Equus caballus]	12502	84675	1030	383	174	86	1034.03	2066.04	2	72.92	R	LGVFCFSQENIIWANLR	Y
1	gi|126352424|NP_001075325.1|	cartilage oligomeric matrix protein [Equus caballus]	12502	84675	1030	383	174	86	689.69	2066.04	3	24.82	R	LGVFCFSQENIIWANLR	Y
1	gi|126352424|NP_001075325.1|	cartilage oligomeric matrix protein [Equus caballus]	12502	84675	1030	383	174	86	689.69	2066.04	3	40.02	R	LGVFCFSQENIIWANLR	Y
1	gi|126352424|NP_001075325.1|	cartilage oligomeric matrix protein [Equus caballus]	12502	84675	1030	383	174	86	689.69	2066.04	3	29.83	R	LGVFCFSQENIIWANLR	Y
1	gi|126352424|NP_001075325.1|	cartilage oligomeric matrix protein [Equus caballus]	12502	84675	1030	383	174	86	1034.03	2066.04	2	68.9	R	LGVFCFSQENIIWANLR	Y
1	gi|126352424|NP_001075325.1|	cartilage oligomeric matrix protein [Equus caballus]	12502	84675	1030	383	174	86	689.69	2066.04	3	38.74	R	LGVFCFSQENIIWANLR	Y
1	gi|126352424|NP_001075325.1|	cartilage oligomeric matrix protein [Equus caballus]	12502	84675	1030	383	174	86	1034.03	2066.04	2	77.53	R	LGVFCFSQENIIWANLR	Y
1	gi|126352424|NP_001075325.1|	cartilage oligomeric matrix protein [Equus caballus]	12502	84675	1030	383	174	86	1034.03	2066.04	2	61.65	R	LGVFCFSQENIIWANLR	Y
1	gi|126352424|NP_001075325.1|	cartilage oligomeric matrix protein [Equus caballus]	12502	84675	1030	383	174	86	1034.03	2066.04	2	68.73	R	LGVFCFSQENIIWANLR	Y
1	gi|126352424|NP_001075325.1|	cartilage oligomeric matrix protein [Equus caballus]	12502	84675	1030	383	174	86	689.69	2066.04	3	31.36	R	LGVFCFSQENIIWANLR	Y
1	gi|126352424|NP_001075325.1|	cartilage oligomeric matrix protein [Equus caballus]	12502	84675	1030	383	174	86	689.69	2066.04	3	34.21	R	LGVFCFSQENIIWANLR	Y
1	gi|126352424|NP_001075325.1|	cartilage oligomeric matrix protein [Equus caballus]	12502	84675	1030	383	174	86	1034.03	2066.04	2	70.75	R	LGVFCFSQENIIWANLR	Y
1	gi|126352424|NP_001075325.1|	cartilage oligomeric matrix protein [Equus caballus]	12502	84675	1030	383	174	86	689.69	2066.04	3	37.74	R	LGVFCFSQENIIWANLR	Y
1	gi|126352424|NP_001075325.1|	cartilage oligomeric matrix protein [Equus caballus]	12502	84675	1030	383	174	86	1034.03	2066.04	2	58.48	R	LGVFCFSQENIIWANLR	Y
1	gi|126352424|NP_001075325.1|	cartilage oligomeric matrix protein [Equus caballus]	12502	84675	1030	383	174	86	1034.03	2066.04	2	51.04	R	LGVFCFSQENIIWANLR	Y
1	gi|126352424|NP_001075325.1|	cartilage oligomeric matrix protein [Equus caballus]	12502	84675	1030	383	174	86	689.69	2066.04	3	36.13	R	LGVFCFSQENIIWANLR	Y
1	gi|126352424|NP_001075325.1|	cartilage oligomeric matrix protein [Equus caballus]	12502	84675	1030	383	174	86	689.69	2066.04	3	44.65	R	LGVFCFSQENIIWANLR	Y
1	gi|126352424|NP_001075325.1|	cartilage oligomeric matrix protein [Equus caballus]	12502	84675	1030	383	174	86	689.69	2066.04	3	41.71	R	LGVFCFSQENIIWANLR	Y
1	gi|126352424|NP_001075325.1|	cartilage oligomeric matrix protein [Equus caballus]	12502	84675	1030	383	174	86	689.69	2066.04	3	29.82	R	LGVFCFSQENIIWANLR	Y
1	gi|126352424|NP_001075325.1|	cartilage oligomeric matrix protein [Equus caballus]	12502	84675	1030	383	174	86	689.69	2066.04	3	25.35	R	LGVFCFSQENIIWANLR	Y
1	gi|126352424|NP_001075325.1|	cartilage oligomeric matrix protein [Equus caballus]	12502	84675	1030	383	174	86	689.69	2066.04	3	27.29	R	LGVFCFSQENIIWANLR	Y
1	gi|126352424|NP_001075325.1|	cartilage oligomeric matrix protein [Equus caballus]	12502	84675	1030	383	174	86	689.69	2066.04	3	33.69	R	LGVFCFSQENIIWANLR	Y
1	gi|126352424|NP_001075325.1|	cartilage oligomeric matrix protein [Equus caballus]	12502	84675	1030	383	174	86	689.69	2066.04	3	42.09	R	LGVFCFSQENIIWANLR	Y
1	gi|126352424|NP_001075325.1|	cartilage oligomeric matrix protein [Equus caballus]	12502	84675	1030	383	174	86	689.69	2066.04	3	38.83	R	LGVFCFSQENIIWANLR	Y
1	gi|126352424|NP_001075325.1|	cartilage oligomeric matrix protein [Equus caballus]	12502	84675	1030	383	174	86	1034.03	2066.04	2	63.11	R	LGVFCFSQENIIWANLR	Y
1	gi|126352424|NP_001075325.1|	cartilage oligomeric matrix protein [Equus caballus]	12502	84675	1030	383	174	86	689.69	2066.04	3	40.93	R	LGVFCFSQENIIWANLR	Y
1	gi|126352424|NP_001075325.1|	cartilage oligomeric matrix protein [Equus caballus]	12502	84675	1030	383	174	86	689.69	2066.04	3	37.27	R	LGVFCFSQENIIWANLR	Y
1	gi|126352424|NP_001075325.1|	cartilage oligomeric matrix protein [Equus caballus]	12502	84675	1030	383	174	86	689.69	2066.04	3	35.9	R	LGVFCFSQENIIWANLR	Y
1	gi|126352424|NP_001075325.1|	cartilage oligomeric matrix protein [Equus caballus]	12502	84675	1030	383	174	86	1034.03	2066.04	2	57.62	R	LGVFCFSQENIIWANLR	Y
1	gi|126352424|NP_001075325.1|	cartilage oligomeric matrix protein [Equus caballus]	12502	84675	1030	383	174	86	1034.03	2066.04	2	61.73	R	LGVFCFSQENIIWANLR	Y
1	gi|126352424|NP_001075325.1|	cartilage oligomeric matrix protein [Equus caballus]	12502	84675	1030	383	174	86	689.69	2066.04	3	20.39	R	LGVFCFSQENIIWANLR	Y
1	gi|126352424|NP_001075325.1|	cartilage oligomeric matrix protein [Equus caballus]	12502	84675	1030	383	174	86	1034.03	2066.04	2	58.15	R	LGVFCFSQENIIWANLR	Y
1	gi|126352424|NP_001075325.1|	cartilage oligomeric matrix protein [Equus caballus]	12502	84675	1030	383	174	86	689.69	2066.04	3	24.17	R	LGVFCFSQENIIWANLR	Y
1	gi|126352424|NP_001075325.1|	cartilage oligomeric matrix protein [Equus caballus]	12502	84675	1030	383	174	86	1034.03	2066.04	2	75.3	R	LGVFCFSQENIIWANLR	Y
1	gi|126352424|NP_001075325.1|	cartilage oligomeric matrix protein [Equus caballus]	12502	84675	1030	383	174	86	1034.03	2066.05	2	70.78	R	LGVFCFSQENIIWANLR	Y
1	gi|126352424|NP_001075325.1|	cartilage oligomeric matrix protein [Equus caballus]	12502	84675	1030	383	174	86	1034.03	2066.05	2	68.37	R	LGVFCFSQENIIWANLR	Y
1	gi|126352424|NP_001075325.1|	cartilage oligomeric matrix protein [Equus caballus]	12502	84675	1030	383	174	86	1034.03	2066.05	2	68.6	R	LGVFCFSQENIIWANLR	Y
1	gi|126352424|NP_001075325.1|	cartilage oligomeric matrix protein [Equus caballus]	12502	84675	1030	383	174	86	698.64	2092.89	3	10.97	K	NTVMECDACGMQPARTPR	V
1	gi|126352424|NP_001075325.1|	cartilage oligomeric matrix protein [Equus caballus]	12502	84675	1030	383	174	86	698.64	2092.89	3	33.05	K	NTVMECDACGMQPARTPR	V
1	gi|126352424|NP_001075325.1|	cartilage oligomeric matrix protein [Equus caballus]	12502	84675	1030	383	174	86	698.64	2092.89	3	30.6	K	NTVMECDACGMQPARTPR	V
1	gi|126352424|NP_001075325.1|	cartilage oligomeric matrix protein [Equus caballus]	12502	84675	1030	383	174	86	703.97	2108.89	3	13.03	K	NTVMECDACGMQPARTPR	V
1	gi|126352424|NP_001075325.1|	cartilage oligomeric matrix protein [Equus caballus]	12502	84675	1030	383	174	86	704.27	2109.78	3	47.29	K	DTDQDGRGDACDDDIDGDR	I
1	gi|126352424|NP_001075325.1|	cartilage oligomeric matrix protein [Equus caballus]	12502	84675	1030	383	174	86	1067.01	2132	2	45.79	R	VSVRPLAQCAPGSCFPGVAC	T
1	gi|126352424|NP_001075325.1|	cartilage oligomeric matrix protein [Equus caballus]	12502	84675	1030	383	174	86	711.67	2132	3	23.16	R	VSVRPLAQCAPGSCFPGVAC	T
1	gi|126352424|NP_001075325.1|	cartilage oligomeric matrix protein [Equus caballus]	12502	84675	1030	383	174	86	711.67	2132	3	26.93	R	VSVRPLAQCAPGSCFPGVAC	T
1	gi|126352424|NP_001075325.1|	cartilage oligomeric matrix protein [Equus caballus]	12502	84675	1030	383	174	86	1067.01	2132	2	53.41	R	VSVRPLAQCAPGSCFPGVAC	T
1	gi|126352424|NP_001075325.1|	cartilage oligomeric matrix protein [Equus caballus]	12502	84675	1030	383	174	86	711.67	2132	3	12.27	R	VSVRPLAQCAPGSCFPGVAC	T
1	gi|126352424|NP_001075325.1|	cartilage oligomeric matrix protein [Equus caballus]	12502	84675	1030	383	174	86	711.67	2132	3	32	R	VSVRPLAQCAPGSCFPGVAC	T
1	gi|126352424|NP_001075325.1|	cartilage oligomeric matrix protein [Equus caballus]	12502	84675	1030	383	174	86	1067.01	2132	2	10.93	R	VSVRPLAQCAPGSCFPGVAC	T
1	gi|126352424|NP_001075325.1|	cartilage oligomeric matrix protein [Equus caballus]	12502	84675	1030	383	174	86	723.36	2167.04	3	9.91	V	ADSNVVLDTTMRGGRLGVFC	F
1	gi|126352424|NP_001075325.1|	cartilage oligomeric matrix protein [Equus caballus]	12502	84675	1030	383	174	86	734.98	2201.93	3	19.61	R	NAVDNCPRVPNSDQKDSDGD	G
1	gi|126352424|NP_001075325.1|	cartilage oligomeric matrix protein [Equus caballus]	12502	84675	1030	383	174	86	737.01	2207.99	3	19.07	D	GDGVPNEGDNCPLVRNPDQR	N
1	gi|126352424|NP_001075325.1|	cartilage oligomeric matrix protein [Equus caballus]	12502	84675	1030	383	174	86	1107.54	2213.07	2	72.45	R	AFQTVVLDPEGDAQIDPNWV	V
1	gi|126352424|NP_001075325.1|	cartilage oligomeric matrix protein [Equus caballus]	12502	84675	1030	383	174	86	738.7	2213.07	3	4.32	R	AFQTVVLDPEGDAQIDPNWV	V
1	gi|126352424|NP_001075325.1|	cartilage oligomeric matrix protein [Equus caballus]	12502	84675	1030	383	174	86	742.28	2223.8	3	42.71	D	ACDEDDDNDGVPDSRDNCR	L
1	gi|126352424|NP_001075325.1|	cartilage oligomeric matrix protein [Equus caballus]	12502	84675	1030	383	174	86	744.65	2230.94	3	33.61	D	GDGIGDVCDNCPQKSNPDQR	D
1	gi|126352424|NP_001075325.1|	cartilage oligomeric matrix protein [Equus caballus]	12502	84675	1030	383	174	86	1127.49	2252.97	2	93.69	L	AQCAPGSCFPGVACTQTASGAR	C
1	gi|126352424|NP_001075325.1|	cartilage oligomeric matrix protein [Equus caballus]	12502	84675	1030	383	174	86	752	2252.97	3	46.23	L	AQCAPGSCFPGVACTQTASGAR	C
1	gi|126352424|NP_001075325.1|	cartilage oligomeric matrix protein [Equus caballus]	12502	84675	1030	383	174	86	1128.54	2255.07	2	75.31	R	FYEGPELVADSNVVLDTTMR	G
1	gi|126352424|NP_001075325.1|	cartilage oligomeric matrix protein [Equus caballus]	12502	84675	1030	383	174	86	752.7	2255.07	3	36.21	R	FYEGPELVADSNVVLDTTMR	G
1	gi|126352424|NP_001075325.1|	cartilage oligomeric matrix protein [Equus caballus]	12502	84675	1030	383	174	86	1128.54	2255.08	2	95.86	R	FYEGPELVADSNVVLDTTMR	G
1	gi|126352424|NP_001075325.1|	cartilage oligomeric matrix protein [Equus caballus]	12502	84675	1030	383	174	86	1128.55	2255.08	2	74.97	R	FYEGPELVADSNVVLDTTMR	G
1	gi|126352424|NP_001075325.1|	cartilage oligomeric matrix protein [Equus caballus]	12502	84675	1030	383	174	86	752.7	2255.08	3	37.21	R	FYEGPELVADSNVVLDTTMR	G
1	gi|126352424|NP_001075325.1|	cartilage oligomeric matrix protein [Equus caballus]	12502	84675	1030	383	174	86	752.7	2255.08	3	39.32	R	FYEGPELVADSNVVLDTTMR	G
1	gi|126352424|NP_001075325.1|	cartilage oligomeric matrix protein [Equus caballus]	12502	84675	1030	383	174	86	752.7	2255.08	3	43.88	R	FYEGPELVADSNVVLDTTMR	G
1	gi|126352424|NP_001075325.1|	cartilage oligomeric matrix protein [Equus caballus]	12502	84675	1030	383	174	86	752.7	2255.08	3	42.11	R	FYEGPELVADSNVVLDTTMR	G
1	gi|126352424|NP_001075325.1|	cartilage oligomeric matrix protein [Equus caballus]	12502	84675	1030	383	174	86	1128.55	2255.08	2	84.1	R	FYEGPELVADSNVVLDTTMR	G
1	gi|126352424|NP_001075325.1|	cartilage oligomeric matrix protein [Equus caballus]	12502	84675	1030	383	174	86	1128.55	2255.08	2	81.47	R	FYEGPELVADSNVVLDTTMR	G
1	gi|126352424|NP_001075325.1|	cartilage oligomeric matrix protein [Equus caballus]	12502	84675	1030	383	174	86	1128.55	2255.08	2	64.55	R	FYEGPELVADSNVVLDTTMR	G
1	gi|126352424|NP_001075325.1|	cartilage oligomeric matrix protein [Equus caballus]	12502	84675	1030	383	174	86	752.7	2255.08	3	48.12	R	FYEGPELVADSNVVLDTTMR	G
1	gi|126352424|NP_001075325.1|	cartilage oligomeric matrix protein [Equus caballus]	12502	84675	1030	383	174	86	752.7	2255.08	3	41.37	R	FYEGPELVADSNVVLDTTMR	G
1	gi|126352424|NP_001075325.1|	cartilage oligomeric matrix protein [Equus caballus]	12502	84675	1030	383	174	86	752.7	2255.08	3	56.05	R	FYEGPELVADSNVVLDTTMR	G
1	gi|126352424|NP_001075325.1|	cartilage oligomeric matrix protein [Equus caballus]	12502	84675	1030	383	174	86	1128.55	2255.08	2	77.73	R	FYEGPELVADSNVVLDTTMR	G
1	gi|126352424|NP_001075325.1|	cartilage oligomeric matrix protein [Equus caballus]	12502	84675	1030	383	174	86	1128.55	2255.08	2	84.88	R	FYEGPELVADSNVVLDTTMR	G
1	gi|126352424|NP_001075325.1|	cartilage oligomeric matrix protein [Equus caballus]	12502	84675	1030	383	174	86	1128.55	2255.08	2	64.48	R	FYEGPELVADSNVVLDTTMR	G
1	gi|126352424|NP_001075325.1|	cartilage oligomeric matrix protein [Equus caballus]	12502	84675	1030	383	174	86	752.7	2255.08	3	53.36	R	FYEGPELVADSNVVLDTTMR	G
1	gi|126352424|NP_001075325.1|	cartilage oligomeric matrix protein [Equus caballus]	12502	84675	1030	383	174	86	752.7	2255.08	3	48.9	R	FYEGPELVADSNVVLDTTMR	G
1	gi|126352424|NP_001075325.1|	cartilage oligomeric matrix protein [Equus caballus]	12502	84675	1030	383	174	86	752.7	2255.08	3	45.22	R	FYEGPELVADSNVVLDTTMR	G
1	gi|126352424|NP_001075325.1|	cartilage oligomeric matrix protein [Equus caballus]	12502	84675	1030	383	174	86	752.7	2255.08	3	47.14	R	FYEGPELVADSNVVLDTTMR	G
1	gi|126352424|NP_001075325.1|	cartilage oligomeric matrix protein [Equus caballus]	12502	84675	1030	383	174	86	752.7	2255.08	3	43.78	R	FYEGPELVADSNVVLDTTMR	G
1	gi|126352424|NP_001075325.1|	cartilage oligomeric matrix protein [Equus caballus]	12502	84675	1030	383	174	86	752.7	2255.08	3	46.54	R	FYEGPELVADSNVVLDTTMR	G
1	gi|126352424|NP_001075325.1|	cartilage oligomeric matrix protein [Equus caballus]	12502	84675	1030	383	174	86	752.7	2255.08	3	40.97	R	FYEGPELVADSNVVLDTTMR	G
1	gi|126352424|NP_001075325.1|	cartilage oligomeric matrix protein [Equus caballus]	12502	84675	1030	383	174	86	1128.55	2255.08	2	85.89	R	FYEGPELVADSNVVLDTTMR	G
1	gi|126352424|NP_001075325.1|	cartilage oligomeric matrix protein [Equus caballus]	12502	84675	1030	383	174	86	1128.55	2255.08	2	68.12	R	FYEGPELVADSNVVLDTTMR	G
1	gi|126352424|NP_001075325.1|	cartilage oligomeric matrix protein [Equus caballus]	12502	84675	1030	383	174	86	1128.55	2255.08	2	78.03	R	FYEGPELVADSNVVLDTTMR	G
1	gi|126352424|NP_001075325.1|	cartilage oligomeric matrix protein [Equus caballus]	12502	84675	1030	383	174	86	1128.55	2255.08	2	86.67	R	FYEGPELVADSNVVLDTTMR	G
1	gi|126352424|NP_001075325.1|	cartilage oligomeric matrix protein [Equus caballus]	12502	84675	1030	383	174	86	752.7	2255.08	3	35.36	R	FYEGPELVADSNVVLDTTMR	G
1	gi|126352424|NP_001075325.1|	cartilage oligomeric matrix protein [Equus caballus]	12502	84675	1030	383	174	86	752.7	2255.08	3	55.44	R	FYEGPELVADSNVVLDTTMR	G
1	gi|126352424|NP_001075325.1|	cartilage oligomeric matrix protein [Equus caballus]	12502	84675	1030	383	174	86	752.7	2255.08	3	57.08	R	FYEGPELVADSNVVLDTTMR	G
1	gi|126352424|NP_001075325.1|	cartilage oligomeric matrix protein [Equus caballus]	12502	84675	1030	383	174	86	1128.55	2255.08	2	86.1	R	FYEGPELVADSNVVLDTTMR	G
1	gi|126352424|NP_001075325.1|	cartilage oligomeric matrix protein [Equus caballus]	12502	84675	1030	383	174	86	1128.55	2255.08	2	76.65	R	FYEGPELVADSNVVLDTTMR	G
1	gi|126352424|NP_001075325.1|	cartilage oligomeric matrix protein [Equus caballus]	12502	84675	1030	383	174	86	1128.55	2255.08	2	102.78	R	FYEGPELVADSNVVLDTTMR	G
1	gi|126352424|NP_001075325.1|	cartilage oligomeric matrix protein [Equus caballus]	12502	84675	1030	383	174	86	752.7	2255.08	3	48.79	R	FYEGPELVADSNVVLDTTMR	G
1	gi|126352424|NP_001075325.1|	cartilage oligomeric matrix protein [Equus caballus]	12502	84675	1030	383	174	86	752.7	2255.08	3	61.68	R	FYEGPELVADSNVVLDTTMR	G
1	gi|126352424|NP_001075325.1|	cartilage oligomeric matrix protein [Equus caballus]	12502	84675	1030	383	174	86	1128.55	2255.08	2	62.26	R	FYEGPELVADSNVVLDTTMR	G
1	gi|126352424|NP_001075325.1|	cartilage oligomeric matrix protein [Equus caballus]	12502	84675	1030	383	174	86	1128.55	2255.08	2	71.92	R	FYEGPELVADSNVVLDTTMR	G
1	gi|126352424|NP_001075325.1|	cartilage oligomeric matrix protein [Equus caballus]	12502	84675	1030	383	174	86	1128.55	2255.08	2	70.78	R	FYEGPELVADSNVVLDTTMR	G
1	gi|126352424|NP_001075325.1|	cartilage oligomeric matrix protein [Equus caballus]	12502	84675	1030	383	174	86	1128.55	2255.08	2	54.85	R	FYEGPELVADSNVVLDTTMR	G
1	gi|126352424|NP_001075325.1|	cartilage oligomeric matrix protein [Equus caballus]	12502	84675	1030	383	174	86	752.7	2255.08	3	55.78	R	FYEGPELVADSNVVLDTTMR	G
1	gi|126352424|NP_001075325.1|	cartilage oligomeric matrix protein [Equus caballus]	12502	84675	1030	383	174	86	752.7	2255.08	3	71.68	R	FYEGPELVADSNVVLDTTMR	G
1	gi|126352424|NP_001075325.1|	cartilage oligomeric matrix protein [Equus caballus]	12502	84675	1030	383	174	86	752.7	2255.08	3	46.8	R	FYEGPELVADSNVVLDTTMR	G
1	gi|126352424|NP_001075325.1|	cartilage oligomeric matrix protein [Equus caballus]	12502	84675	1030	383	174	86	752.7	2255.08	3	39.85	R	FYEGPELVADSNVVLDTTMR	G
1	gi|126352424|NP_001075325.1|	cartilage oligomeric matrix protein [Equus caballus]	12502	84675	1030	383	174	86	752.7	2255.08	3	49.38	R	FYEGPELVADSNVVLDTTMR	G
1	gi|126352424|NP_001075325.1|	cartilage oligomeric matrix protein [Equus caballus]	12502	84675	1030	383	174	86	752.7	2255.08	3	48.28	R	FYEGPELVADSNVVLDTTMR	G
1	gi|126352424|NP_001075325.1|	cartilage oligomeric matrix protein [Equus caballus]	12502	84675	1030	383	174	86	1128.55	2255.08	2	67.09	R	FYEGPELVADSNVVLDTTMR	G
1	gi|126352424|NP_001075325.1|	cartilage oligomeric matrix protein [Equus caballus]	12502	84675	1030	383	174	86	1128.55	2255.08	2	77.24	R	FYEGPELVADSNVVLDTTMR	G
1	gi|126352424|NP_001075325.1|	cartilage oligomeric matrix protein [Equus caballus]	12502	84675	1030	383	174	86	1128.55	2255.08	2	76.62	R	FYEGPELVADSNVVLDTTMR	G
1	gi|126352424|NP_001075325.1|	cartilage oligomeric matrix protein [Equus caballus]	12502	84675	1030	383	174	86	752.7	2255.08	3	49.75	R	FYEGPELVADSNVVLDTTMR	G
1	gi|126352424|NP_001075325.1|	cartilage oligomeric matrix protein [Equus caballus]	12502	84675	1030	383	174	86	752.7	2255.08	3	51.26	R	FYEGPELVADSNVVLDTTMR	G
1	gi|126352424|NP_001075325.1|	cartilage oligomeric matrix protein [Equus caballus]	12502	84675	1030	383	174	86	752.7	2255.08	3	52.7	R	FYEGPELVADSNVVLDTTMR	G
1	gi|126352424|NP_001075325.1|	cartilage oligomeric matrix protein [Equus caballus]	12502	84675	1030	383	174	86	752.7	2255.08	3	55.31	R	FYEGPELVADSNVVLDTTMR	G
1	gi|126352424|NP_001075325.1|	cartilage oligomeric matrix protein [Equus caballus]	12502	84675	1030	383	174	86	752.7	2255.08	3	32.31	R	FYEGPELVADSNVVLDTTMR	G
1	gi|126352424|NP_001075325.1|	cartilage oligomeric matrix protein [Equus caballus]	12502	84675	1030	383	174	86	1128.55	2255.08	2	84.21	R	FYEGPELVADSNVVLDTTMR	G
1	gi|126352424|NP_001075325.1|	cartilage oligomeric matrix protein [Equus caballus]	12502	84675	1030	383	174	86	1128.55	2255.08	2	64.3	R	FYEGPELVADSNVVLDTTMR	G
1	gi|126352424|NP_001075325.1|	cartilage oligomeric matrix protein [Equus caballus]	12502	84675	1030	383	174	86	1128.55	2255.08	2	85.19	R	FYEGPELVADSNVVLDTTMR	G
1	gi|126352424|NP_001075325.1|	cartilage oligomeric matrix protein [Equus caballus]	12502	84675	1030	383	174	86	752.7	2255.08	3	42.97	R	FYEGPELVADSNVVLDTTMR	G
1	gi|126352424|NP_001075325.1|	cartilage oligomeric matrix protein [Equus caballus]	12502	84675	1030	383	174	86	752.7	2255.08	3	43.9	R	FYEGPELVADSNVVLDTTMR	G
1	gi|126352424|NP_001075325.1|	cartilage oligomeric matrix protein [Equus caballus]	12502	84675	1030	383	174	86	752.7	2255.08	3	54.7	R	FYEGPELVADSNVVLDTTMR	G
1	gi|126352424|NP_001075325.1|	cartilage oligomeric matrix protein [Equus caballus]	12502	84675	1030	383	174	86	752.7	2255.08	3	46.98	R	FYEGPELVADSNVVLDTTMR	G
1	gi|126352424|NP_001075325.1|	cartilage oligomeric matrix protein [Equus caballus]	12502	84675	1030	383	174	86	752.7	2255.08	3	50.37	R	FYEGPELVADSNVVLDTTMR	G
1	gi|126352424|NP_001075325.1|	cartilage oligomeric matrix protein [Equus caballus]	12502	84675	1030	383	174	86	1128.55	2255.08	2	75.5	R	FYEGPELVADSNVVLDTTMR	G
1	gi|126352424|NP_001075325.1|	cartilage oligomeric matrix protein [Equus caballus]	12502	84675	1030	383	174	86	1128.55	2255.08	2	79.35	R	FYEGPELVADSNVVLDTTMR	G
1	gi|126352424|NP_001075325.1|	cartilage oligomeric matrix protein [Equus caballus]	12502	84675	1030	383	174	86	752.7	2255.08	3	54.76	R	FYEGPELVADSNVVLDTTMR	G
1	gi|126352424|NP_001075325.1|	cartilage oligomeric matrix protein [Equus caballus]	12502	84675	1030	383	174	86	752.7	2255.08	3	47.27	R	FYEGPELVADSNVVLDTTMR	G
1	gi|126352424|NP_001075325.1|	cartilage oligomeric matrix protein [Equus caballus]	12502	84675	1030	383	174	86	752.7	2255.08	3	39.23	R	FYEGPELVADSNVVLDTTMR	G
1	gi|126352424|NP_001075325.1|	cartilage oligomeric matrix protein [Equus caballus]	12502	84675	1030	383	174	86	752.7	2255.08	3	34.5	R	FYEGPELVADSNVVLDTTMR	G
1	gi|126352424|NP_001075325.1|	cartilage oligomeric matrix protein [Equus caballus]	12502	84675	1030	383	174	86	752.7	2255.08	3	55.74	R	FYEGPELVADSNVVLDTTMR	G
1	gi|126352424|NP_001075325.1|	cartilage oligomeric matrix protein [Equus caballus]	12502	84675	1030	383	174	86	1128.55	2255.08	2	67.8	R	FYEGPELVADSNVVLDTTMR	G
1	gi|126352424|NP_001075325.1|	cartilage oligomeric matrix protein [Equus caballus]	12502	84675	1030	383	174	86	1128.55	2255.08	2	94.22	R	FYEGPELVADSNVVLDTTMR	G
1	gi|126352424|NP_001075325.1|	cartilage oligomeric matrix protein [Equus caballus]	12502	84675	1030	383	174	86	1128.55	2255.08	2	83.84	R	FYEGPELVADSNVVLDTTMR	G
1	gi|126352424|NP_001075325.1|	cartilage oligomeric matrix protein [Equus caballus]	12502	84675	1030	383	174	86	1128.55	2255.08	2	81.9	R	FYEGPELVADSNVVLDTTMR	G
1	gi|126352424|NP_001075325.1|	cartilage oligomeric matrix protein [Equus caballus]	12502	84675	1030	383	174	86	1128.55	2255.08	2	82.03	R	FYEGPELVADSNVVLDTTMR	G
1	gi|126352424|NP_001075325.1|	cartilage oligomeric matrix protein [Equus caballus]	12502	84675	1030	383	174	86	752.7	2255.08	3	39.4	R	FYEGPELVADSNVVLDTTMR	G
1	gi|126352424|NP_001075325.1|	cartilage oligomeric matrix protein [Equus caballus]	12502	84675	1030	383	174	86	1128.55	2255.08	2	77.55	R	FYEGPELVADSNVVLDTTMR	G
1	gi|126352424|NP_001075325.1|	cartilage oligomeric matrix protein [Equus caballus]	12502	84675	1030	383	174	86	1128.55	2255.08	2	68.86	R	FYEGPELVADSNVVLDTTMR	G
1	gi|126352424|NP_001075325.1|	cartilage oligomeric matrix protein [Equus caballus]	12502	84675	1030	383	174	86	1128.55	2255.08	2	84.7	R	FYEGPELVADSNVVLDTTMR	G
1	gi|126352424|NP_001075325.1|	cartilage oligomeric matrix protein [Equus caballus]	12502	84675	1030	383	174	86	1128.55	2255.08	2	77.52	R	FYEGPELVADSNVVLDTTMR	G
1	gi|126352424|NP_001075325.1|	cartilage oligomeric matrix protein [Equus caballus]	12502	84675	1030	383	174	86	752.7	2255.08	3	52.65	R	FYEGPELVADSNVVLDTTMR	G
1	gi|126352424|NP_001075325.1|	cartilage oligomeric matrix protein [Equus caballus]	12502	84675	1030	383	174	86	752.7	2255.08	3	56.96	R	FYEGPELVADSNVVLDTTMR	G
1	gi|126352424|NP_001075325.1|	cartilage oligomeric matrix protein [Equus caballus]	12502	84675	1030	383	174	86	1128.55	2255.08	2	85.09	R	FYEGPELVADSNVVLDTTMR	G
1	gi|126352424|NP_001075325.1|	cartilage oligomeric matrix protein [Equus caballus]	12502	84675	1030	383	174	86	1128.55	2255.08	2	86.74	R	FYEGPELVADSNVVLDTTMR	G
1	gi|126352424|NP_001075325.1|	cartilage oligomeric matrix protein [Equus caballus]	12502	84675	1030	383	174	86	1128.55	2255.08	2	89.59	R	FYEGPELVADSNVVLDTTMR	G
1	gi|126352424|NP_001075325.1|	cartilage oligomeric matrix protein [Equus caballus]	12502	84675	1030	383	174	86	1128.55	2255.08	2	89.88	R	FYEGPELVADSNVVLDTTMR	G
1	gi|126352424|NP_001075325.1|	cartilage oligomeric matrix protein [Equus caballus]	12502	84675	1030	383	174	86	752.7	2255.08	3	49.93	R	FYEGPELVADSNVVLDTTMR	G
1	gi|126352424|NP_001075325.1|	cartilage oligomeric matrix protein [Equus caballus]	12502	84675	1030	383	174	86	1128.55	2255.08	2	65.27	R	FYEGPELVADSNVVLDTTMR	G
1	gi|126352424|NP_001075325.1|	cartilage oligomeric matrix protein [Equus caballus]	12502	84675	1030	383	174	86	1128.55	2255.08	2	71.88	R	FYEGPELVADSNVVLDTTMR	G
1	gi|126352424|NP_001075325.1|	cartilage oligomeric matrix protein [Equus caballus]	12502	84675	1030	383	174	86	1128.55	2255.08	2	76.44	R	FYEGPELVADSNVVLDTTMR	G
1	gi|126352424|NP_001075325.1|	cartilage oligomeric matrix protein [Equus caballus]	12502	84675	1030	383	174	86	1128.55	2255.08	2	82.28	R	FYEGPELVADSNVVLDTTMR	G
1	gi|126352424|NP_001075325.1|	cartilage oligomeric matrix protein [Equus caballus]	12502	84675	1030	383	174	86	1128.55	2255.08	2	64.69	R	FYEGPELVADSNVVLDTTMR	G
1	gi|126352424|NP_001075325.1|	cartilage oligomeric matrix protein [Equus caballus]	12502	84675	1030	383	174	86	752.7	2255.08	3	48.68	R	FYEGPELVADSNVVLDTTMR	G
1	gi|126352424|NP_001075325.1|	cartilage oligomeric matrix protein [Equus caballus]	12502	84675	1030	383	174	86	1128.55	2255.08	2	72.18	R	FYEGPELVADSNVVLDTTMR	G
1	gi|126352424|NP_001075325.1|	cartilage oligomeric matrix protein [Equus caballus]	12502	84675	1030	383	174	86	1128.55	2255.08	2	92.56	R	FYEGPELVADSNVVLDTTMR	G
1	gi|126352424|NP_001075325.1|	cartilage oligomeric matrix protein [Equus caballus]	12502	84675	1030	383	174	86	1128.55	2255.08	2	87.61	R	FYEGPELVADSNVVLDTTMR	G
1	gi|126352424|NP_001075325.1|	cartilage oligomeric matrix protein [Equus caballus]	12502	84675	1030	383	174	86	1128.55	2255.08	2	86.51	R	FYEGPELVADSNVVLDTTMR	G
1	gi|126352424|NP_001075325.1|	cartilage oligomeric matrix protein [Equus caballus]	12502	84675	1030	383	174	86	1136.54	2271.07	2	83.83	R	FYEGPELVADSNVVLDTTMR	G
1	gi|126352424|NP_001075325.1|	cartilage oligomeric matrix protein [Equus caballus]	12502	84675	1030	383	174	86	1138.45	2274.89	2	34.54	K	QVCTDIDECETGQHNCVPN	S
1	gi|126352424|NP_001075325.1|	cartilage oligomeric matrix protein [Equus caballus]	12502	84675	1030	383	174	86	759.31	2274.89	3	8.92	K	QVCTDIDECETGQHNCVPN	S
1	gi|126352424|NP_001075325.1|	cartilage oligomeric matrix protein [Equus caballus]	12502	84675	1030	383	174	86	1157.06	2312.1	2	2.03	R	FYEGPELVADSNVVLDTTMRG	G
1	gi|126352424|NP_001075325.1|	cartilage oligomeric matrix protein [Equus caballus]	12502	84675	1030	383	174	86	771.71	2312.1	3	8.19	R	FYEGPELVADSNVVLDTTMRG	G
1	gi|126352424|NP_001075325.1|	cartilage oligomeric matrix protein [Equus caballus]	12502	84675	1030	383	174	86	775	2321.98	3	8.16	R	CEACPPGYSGPTHEGVGMAFAK	A
1	gi|126352424|NP_001075325.1|	cartilage oligomeric matrix protein [Equus caballus]	12502	84675	1030	383	174	86	775	2321.98	3	20.79	R	CEACPPGYSGPTHEGVGMAFAK	A
1	gi|126352424|NP_001075325.1|	cartilage oligomeric matrix protein [Equus caballus]	12502	84675	1030	383	174	86	775	2321.98	3	9.44	R	CEACPPGYSGPTHEGVGMAFAK	A
1	gi|126352424|NP_001075325.1|	cartilage oligomeric matrix protein [Equus caballus]	12502	84675	1030	383	174	86	775	2321.98	3	7.73	R	CEACPPGYSGPTHEGVGMAFAK	A
1	gi|126352424|NP_001075325.1|	cartilage oligomeric matrix protein [Equus caballus]	12502	84675	1030	383	174	86	775	2321.98	3	14.83	R	CEACPPGYSGPTHEGVGMAFAK	A
1	gi|126352424|NP_001075325.1|	cartilage oligomeric matrix protein [Equus caballus]	12502	84675	1030	383	174	86	775	2321.99	3	19.26	R	CEACPPGYSGPTHEGVGMAFAK	A
1	gi|126352424|NP_001075325.1|	cartilage oligomeric matrix protein [Equus caballus]	12502	84675	1030	383	174	86	775	2321.99	3	1.81	R	CEACPPGYSGPTHEGVGMAFAK	A
1	gi|126352424|NP_001075325.1|	cartilage oligomeric matrix protein [Equus caballus]	12502	84675	1030	383	174	86	775	2321.99	3	18.24	R	CEACPPGYSGPTHEGVGMAFAK	A
1	gi|126352424|NP_001075325.1|	cartilage oligomeric matrix protein [Equus caballus]	12502	84675	1030	383	174	86	775	2321.99	3	22.34	R	CEACPPGYSGPTHEGVGMAFAK	A
1	gi|126352424|NP_001075325.1|	cartilage oligomeric matrix protein [Equus caballus]	12502	84675	1030	383	174	86	775	2321.99	3	21.28	R	CEACPPGYSGPTHEGVGMAFAK	A
1	gi|126352424|NP_001075325.1|	cartilage oligomeric matrix protein [Equus caballus]	12502	84675	1030	383	174	86	775	2321.99	3	3.58	R	CEACPPGYSGPTHEGVGMAFAK	A
1	gi|126352424|NP_001075325.1|	cartilage oligomeric matrix protein [Equus caballus]	12502	84675	1030	383	174	86	775	2321.99	3	24.08	R	CEACPPGYSGPTHEGVGMAFAK	A
1	gi|126352424|NP_001075325.1|	cartilage oligomeric matrix protein [Equus caballus]	12502	84675	1030	383	174	86	775	2321.99	3	17.96	R	CEACPPGYSGPTHEGVGMAFAK	A
1	gi|126352424|NP_001075325.1|	cartilage oligomeric matrix protein [Equus caballus]	12502	84675	1030	383	174	86	775	2321.99	3	2.68	R	CEACPPGYSGPTHEGVGMAFAK	A
1	gi|126352424|NP_001075325.1|	cartilage oligomeric matrix protein [Equus caballus]	12502	84675	1030	383	174	86	775	2321.99	3	20.12	R	CEACPPGYSGPTHEGVGMAFAK	A
1	gi|126352424|NP_001075325.1|	cartilage oligomeric matrix protein [Equus caballus]	12502	84675	1030	383	174	86	775	2321.99	3	36.01	R	CEACPPGYSGPTHEGVGMAFAK	A
1	gi|126352424|NP_001075325.1|	cartilage oligomeric matrix protein [Equus caballus]	12502	84675	1030	383	174	86	775	2321.99	3	9.76	R	CEACPPGYSGPTHEGVGMAFAK	A
1	gi|126352424|NP_001075325.1|	cartilage oligomeric matrix protein [Equus caballus]	12502	84675	1030	383	174	86	775	2321.99	3	9.16	R	CEACPPGYSGPTHEGVGMAFAK	A
1	gi|126352424|NP_001075325.1|	cartilage oligomeric matrix protein [Equus caballus]	12502	84675	1030	383	174	86	1162	2321.99	2	75.87	R	CEACPPGYSGPTHEGVGMAFAK	A
1	gi|126352424|NP_001075325.1|	cartilage oligomeric matrix protein [Equus caballus]	12502	84675	1030	383	174	86	775	2321.99	3	33.1	R	CEACPPGYSGPTHEGVGMAFAK	A
1	gi|126352424|NP_001075325.1|	cartilage oligomeric matrix protein [Equus caballus]	12502	84675	1030	383	174	86	775	2321.99	3	15.98	R	CEACPPGYSGPTHEGVGMAFAK	A
1	gi|126352424|NP_001075325.1|	cartilage oligomeric matrix protein [Equus caballus]	12502	84675	1030	383	174	86	1162	2321.99	2	56.14	R	CEACPPGYSGPTHEGVGMAFAK	A
1	gi|126352424|NP_001075325.1|	cartilage oligomeric matrix protein [Equus caballus]	12502	84675	1030	383	174	86	780.33	2337.98	3	23.04	R	CEACPPGYSGPTHEGVGMAFAK	A
1	gi|126352424|NP_001075325.1|	cartilage oligomeric matrix protein [Equus caballus]	12502	84675	1030	383	174	86	788.01	2361.02	3	52.14	R	KDNCVTVPNSGQEDADRDGIGD	A
1	gi|126352424|NP_001075325.1|	cartilage oligomeric matrix protein [Equus caballus]	12502	84675	1030	383	174	86	792.34	2374.01	3	10.32	R	FCPDGTPSPCHEKADCVLER	D
1	gi|126352424|NP_001075325.1|	cartilage oligomeric matrix protein [Equus caballus]	12502	84675	1030	383	174	86	792.35	2374.01	3	12.28	R	FCPDGTPSPCHEKADCVLER	D
1	gi|126352424|NP_001075325.1|	cartilage oligomeric matrix protein [Equus caballus]	12502	84675	1030	383	174	86	594.51	2374.01	4	8.55	R	FCPDGTPSPCHEKADCVLER	D
1	gi|126352424|NP_001075325.1|	cartilage oligomeric matrix protein [Equus caballus]	12502	84675	1030	383	174	86	792.35	2374.01	3	14.13	R	FCPDGTPSPCHEKADCVLER	D
1	gi|126352424|NP_001075325.1|	cartilage oligomeric matrix protein [Equus caballus]	12502	84675	1030	383	174	86	792.35	2374.01	3	7.45	R	FCPDGTPSPCHEKADCVLER	D
1	gi|126352424|NP_001075325.1|	cartilage oligomeric matrix protein [Equus caballus]	12502	84675	1030	383	174	86	1188.01	2374.01	2	39.73	R	FCPDGTPSPCHEKADCVLER	D
1	gi|126352424|NP_001075325.1|	cartilage oligomeric matrix protein [Equus caballus]	12502	84675	1030	383	174	86	792.35	2374.02	3	20.25	R	FCPDGTPSPCHEKADCVLER	D
1	gi|126352424|NP_001075325.1|	cartilage oligomeric matrix protein [Equus caballus]	12502	84675	1030	383	174	86	792.35	2374.02	3	20.92	R	FCPDGTPSPCHEKADCVLER	D
1	gi|126352424|NP_001075325.1|	cartilage oligomeric matrix protein [Equus caballus]	12502	84675	1030	383	174	86	792.35	2374.02	3	22.86	R	FCPDGTPSPCHEKADCVLER	D
1	gi|126352424|NP_001075325.1|	cartilage oligomeric matrix protein [Equus caballus]	12502	84675	1030	383	174	86	792.35	2374.02	3	1.17	R	FCPDGTPSPCHEKADCVLER	D
1	gi|126352424|NP_001075325.1|	cartilage oligomeric matrix protein [Equus caballus]	12502	84675	1030	383	174	86	793.99	2378.96	3	25.99	K	DTDQDGRGDACDDDIDGDRIR	N
1	gi|126352424|NP_001075325.1|	cartilage oligomeric matrix protein [Equus caballus]	12502	84675	1030	383	174	86	1190.49	2378.96	2	33.46	K	DTDQDGRGDACDDDIDGDRIR	N
1	gi|126352424|NP_001075325.1|	cartilage oligomeric matrix protein [Equus caballus]	12502	84675	1030	383	174	86	595.75	2378.96	4	23.42	K	DTDQDGRGDACDDDIDGDRIR	N
1	gi|126352424|NP_001075325.1|	cartilage oligomeric matrix protein [Equus caballus]	12502	84675	1030	383	174	86	794	2378.96	3	26.15	K	DTDQDGRGDACDDDIDGDRIR	N
1	gi|126352424|NP_001075325.1|	cartilage oligomeric matrix protein [Equus caballus]	12502	84675	1030	383	174	86	799.03	2394.06	3	32.71	D	ADGDGVPNEGDNCPLVRNPDQR	N
1	gi|126352424|NP_001075325.1|	cartilage oligomeric matrix protein [Equus caballus]	12502	84675	1030	383	174	86	821.72	2462.15	3	24.87	R	VSVRPLAQCAPGSCFPGVACTQT	A
1	gi|126352424|NP_001075325.1|	cartilage oligomeric matrix protein [Equus caballus]	12502	84675	1030	383	174	86	822.04	2463.11	3	41.99	R	PLAQCAPGSCFPGVACTQTASGAR	C
1	gi|126352424|NP_001075325.1|	cartilage oligomeric matrix protein [Equus caballus]	12502	84675	1030	383	174	86	842.75	2525.21	3	18.25	R	FYEGPELVADSNVVLDTTMRGGR	L
1	gi|126352424|NP_001075325.1|	cartilage oligomeric matrix protein [Equus caballus]	12502	84675	1030	383	174	86	842.75	2525.22	3	40.61	R	FYEGPELVADSNVVLDTTMRGGR	L
1	gi|126352424|NP_001075325.1|	cartilage oligomeric matrix protein [Equus caballus]	12502	84675	1030	383	174	86	842.75	2525.22	3	34.64	R	FYEGPELVADSNVVLDTTMRGGR	L
1	gi|126352424|NP_001075325.1|	cartilage oligomeric matrix protein [Equus caballus]	12502	84675	1030	383	174	86	842.75	2525.22	3	41.32	R	FYEGPELVADSNVVLDTTMRGGR	L
1	gi|126352424|NP_001075325.1|	cartilage oligomeric matrix protein [Equus caballus]	12502	84675	1030	383	174	86	842.75	2525.22	3	25.43	R	FYEGPELVADSNVVLDTTMRGGR	L
1	gi|126352424|NP_001075325.1|	cartilage oligomeric matrix protein [Equus caballus]	12502	84675	1030	383	174	86	842.75	2525.22	3	29.22	R	FYEGPELVADSNVVLDTTMRGGR	L
1	gi|126352424|NP_001075325.1|	cartilage oligomeric matrix protein [Equus caballus]	12502	84675	1030	383	174	86	842.75	2525.22	3	37.76	R	FYEGPELVADSNVVLDTTMRGGR	L
1	gi|126352424|NP_001075325.1|	cartilage oligomeric matrix protein [Equus caballus]	12502	84675	1030	383	174	86	842.75	2525.22	3	28.8	R	FYEGPELVADSNVVLDTTMRGGR	L
1	gi|126352424|NP_001075325.1|	cartilage oligomeric matrix protein [Equus caballus]	12502	84675	1030	383	174	86	842.75	2525.22	3	40.13	R	FYEGPELVADSNVVLDTTMRGGR	L
1	gi|126352424|NP_001075325.1|	cartilage oligomeric matrix protein [Equus caballus]	12502	84675	1030	383	174	86	842.75	2525.22	3	21.83	R	FYEGPELVADSNVVLDTTMRGGR	L
1	gi|126352424|NP_001075325.1|	cartilage oligomeric matrix protein [Equus caballus]	12502	84675	1030	383	174	86	842.75	2525.22	3	25.53	R	FYEGPELVADSNVVLDTTMRGGR	L
1	gi|126352424|NP_001075325.1|	cartilage oligomeric matrix protein [Equus caballus]	12502	84675	1030	383	174	86	842.75	2525.22	3	34.98	R	FYEGPELVADSNVVLDTTMRGGR	L
1	gi|126352424|NP_001075325.1|	cartilage oligomeric matrix protein [Equus caballus]	12502	84675	1030	383	174	86	842.75	2525.22	3	39.37	R	FYEGPELVADSNVVLDTTMRGGR	L
1	gi|126352424|NP_001075325.1|	cartilage oligomeric matrix protein [Equus caballus]	12502	84675	1030	383	174	86	842.75	2525.22	3	39.03	R	FYEGPELVADSNVVLDTTMRGGR	L
1	gi|126352424|NP_001075325.1|	cartilage oligomeric matrix protein [Equus caballus]	12502	84675	1030	383	174	86	842.75	2525.22	3	30.34	R	FYEGPELVADSNVVLDTTMRGGR	L
1	gi|126352424|NP_001075325.1|	cartilage oligomeric matrix protein [Equus caballus]	12502	84675	1030	383	174	86	842.75	2525.22	3	29.92	R	FYEGPELVADSNVVLDTTMRGGR	L
1	gi|126352424|NP_001075325.1|	cartilage oligomeric matrix protein [Equus caballus]	12502	84675	1030	383	174	86	842.75	2525.22	3	36.56	R	FYEGPELVADSNVVLDTTMRGGR	L
1	gi|126352424|NP_001075325.1|	cartilage oligomeric matrix protein [Equus caballus]	12502	84675	1030	383	174	86	842.75	2525.22	3	40.64	R	FYEGPELVADSNVVLDTTMRGGR	L
1	gi|126352424|NP_001075325.1|	cartilage oligomeric matrix protein [Equus caballus]	12502	84675	1030	383	174	86	842.75	2525.22	3	40.06	R	FYEGPELVADSNVVLDTTMRGGR	L
1	gi|126352424|NP_001075325.1|	cartilage oligomeric matrix protein [Equus caballus]	12502	84675	1030	383	174	86	842.75	2525.22	3	32.54	R	FYEGPELVADSNVVLDTTMRGGR	L
1	gi|126352424|NP_001075325.1|	cartilage oligomeric matrix protein [Equus caballus]	12502	84675	1030	383	174	86	842.75	2525.22	3	51.58	R	FYEGPELVADSNVVLDTTMRGGR	L
1	gi|126352424|NP_001075325.1|	cartilage oligomeric matrix protein [Equus caballus]	12502	84675	1030	383	174	86	842.75	2525.22	3	31.32	R	FYEGPELVADSNVVLDTTMRGGR	L
1	gi|126352424|NP_001075325.1|	cartilage oligomeric matrix protein [Equus caballus]	12502	84675	1030	383	174	86	842.75	2525.22	3	32.39	R	FYEGPELVADSNVVLDTTMRGGR	L
1	gi|126352424|NP_001075325.1|	cartilage oligomeric matrix protein [Equus caballus]	12502	84675	1030	383	174	86	842.75	2525.22	3	34.09	R	FYEGPELVADSNVVLDTTMRGGR	L
1	gi|126352424|NP_001075325.1|	cartilage oligomeric matrix protein [Equus caballus]	12502	84675	1030	383	174	86	842.75	2525.22	3	47.96	R	FYEGPELVADSNVVLDTTMRGGR	L
1	gi|126352424|NP_001075325.1|	cartilage oligomeric matrix protein [Equus caballus]	12502	84675	1030	383	174	86	842.75	2525.22	3	34.68	R	FYEGPELVADSNVVLDTTMRGGR	L
1	gi|126352424|NP_001075325.1|	cartilage oligomeric matrix protein [Equus caballus]	12502	84675	1030	383	174	86	842.75	2525.22	3	37.91	R	FYEGPELVADSNVVLDTTMRGGR	L
1	gi|126352424|NP_001075325.1|	cartilage oligomeric matrix protein [Equus caballus]	12502	84675	1030	383	174	86	842.75	2525.22	3	41.79	R	FYEGPELVADSNVVLDTTMRGGR	L
1	gi|126352424|NP_001075325.1|	cartilage oligomeric matrix protein [Equus caballus]	12502	84675	1030	383	174	86	842.75	2525.22	3	33.66	R	FYEGPELVADSNVVLDTTMRGGR	L
1	gi|126352424|NP_001075325.1|	cartilage oligomeric matrix protein [Equus caballus]	12502	84675	1030	383	174	86	842.75	2525.22	3	31.6	R	FYEGPELVADSNVVLDTTMRGGR	L
1	gi|126352424|NP_001075325.1|	cartilage oligomeric matrix protein [Equus caballus]	12502	84675	1030	383	174	86	842.75	2525.22	3	45.64	R	FYEGPELVADSNVVLDTTMRGGR	L
1	gi|126352424|NP_001075325.1|	cartilage oligomeric matrix protein [Equus caballus]	12502	84675	1030	383	174	86	842.75	2525.22	3	49.37	R	FYEGPELVADSNVVLDTTMRGGR	L
1	gi|126352424|NP_001075325.1|	cartilage oligomeric matrix protein [Equus caballus]	12502	84675	1030	383	174	86	842.75	2525.23	3	31.98	R	FYEGPELVADSNVVLDTTMRGGR	L
1	gi|126352424|NP_001075325.1|	cartilage oligomeric matrix protein [Equus caballus]	12502	84675	1030	383	174	86	842.75	2525.23	3	46.7	R	FYEGPELVADSNVVLDTTMRGGR	L
1	gi|126352424|NP_001075325.1|	cartilage oligomeric matrix protein [Equus caballus]	12502	84675	1030	383	174	86	842.75	2525.23	3	14.41	R	FYEGPELVADSNVVLDTTMRGGR	L
1	gi|126352424|NP_001075325.1|	cartilage oligomeric matrix protein [Equus caballus]	12502	84675	1030	383	174	86	1270.64	2539.26	2	6.59	R	AFQTVVLDPEGDAQIDPNWVVLN	Q
1	gi|126352424|NP_001075325.1|	cartilage oligomeric matrix protein [Equus caballus]	12502	84675	1030	383	174	86	850.35	2548.02	3	62.92	K	DSDGDGIGDVCDNCPQKSNPDQR	D
1	gi|126352424|NP_001075325.1|	cartilage oligomeric matrix protein [Equus caballus]	12502	84675	1030	383	174	86	1275.02	2548.02	2	40.03	K	DSDGDGIGDVCDNCPQKSNPDQR	D
1	gi|126352424|NP_001075325.1|	cartilage oligomeric matrix protein [Equus caballus]	12502	84675	1030	383	174	86	850.35	2548.02	3	53.69	K	DSDGDGIGDVCDNCPQKSNPDQR	D
1	gi|126352424|NP_001075325.1|	cartilage oligomeric matrix protein [Equus caballus]	12502	84675	1030	383	174	86	850.35	2548.02	3	70.62	K	DSDGDGIGDVCDNCPQKSNPDQR	D
1	gi|126352424|NP_001075325.1|	cartilage oligomeric matrix protein [Equus caballus]	12502	84675	1030	383	174	86	863.7	2588.07	3	5.52	K	ANKQVCTDIDECETGQHNCVPN	S
1	gi|126352424|NP_001075325.1|	cartilage oligomeric matrix protein [Equus caballus]	12502	84675	1030	383	174	86	874.03	2619.08	3	39.35	R	VPNSDQKDSDGDGIGDVCDNCPQK	S
1	gi|126352424|NP_001075325.1|	cartilage oligomeric matrix protein [Equus caballus]	12502	84675	1030	383	174	86	874.03	2619.08	3	38.87	R	VPNSDQKDSDGDGIGDVCDNCPQK	S
1	gi|126352424|NP_001075325.1|	cartilage oligomeric matrix protein [Equus caballus]	12502	84675	1030	383	174	86	874.03	2619.08	3	49.78	R	VPNSDQKDSDGDGIGDVCDNCPQK	S
1	gi|126352424|NP_001075325.1|	cartilage oligomeric matrix protein [Equus caballus]	12502	84675	1030	383	174	86	1310.55	2619.08	2	50.19	R	VPNSDQKDSDGDGIGDVCDNCPQK	S
1	gi|126352424|NP_001075325.1|	cartilage oligomeric matrix protein [Equus caballus]	12502	84675	1030	383	174	86	874.04	2619.08	3	52.79	R	VPNSDQKDSDGDGIGDVCDNCPQK	S
1	gi|126352424|NP_001075325.1|	cartilage oligomeric matrix protein [Equus caballus]	12502	84675	1030	383	174	86	874.04	2619.09	3	52.98	R	VPNSDQKDSDGDGIGDVCDNCPQK	S
1	gi|126352424|NP_001075325.1|	cartilage oligomeric matrix protein [Equus caballus]	12502	84675	1030	383	174	86	874.04	2619.09	3	20.3	R	VPNSDQKDSDGDGIGDVCDNCPQK	S
1	gi|126352424|NP_001075325.1|	cartilage oligomeric matrix protein [Equus caballus]	12502	84675	1030	383	174	86	874.04	2619.1	3	12.01	R	VPNSDQKDSDGDGIGDVCDNCPQK	S
1	gi|126352424|NP_001075325.1|	cartilage oligomeric matrix protein [Equus caballus]	12502	84675	1030	383	174	86	890.11	2667.31	3	39.98	R	AFQTVVLDPEGDAQIDPNWVVLNQ	G
1	gi|126352424|NP_001075325.1|	cartilage oligomeric matrix protein [Equus caballus]	12502	84675	1030	383	174	86	897.04	2688.1	3	13.83	D	GIGDACDTDADGDGVPNEGDNCPLVR	N
1	gi|126352424|NP_001075325.1|	cartilage oligomeric matrix protein [Equus caballus]	12502	84675	1030	383	174	86	678.51	2710.03	4	20.01	K	NDDQKDTDQDGRGDACDDDIDGDR	I
1	gi|126352424|NP_001075325.1|	cartilage oligomeric matrix protein [Equus caballus]	12502	84675	1030	383	174	86	904.35	2710.03	3	41.3	K	NDDQKDTDQDGRGDACDDDIDGDR	I
1	gi|126352424|NP_001075325.1|	cartilage oligomeric matrix protein [Equus caballus]	12502	84675	1030	383	174	86	918.73	2753.17	3	50.37	N	TQGSFQCGPCQPGFVGDQASGCRPR	A
1	gi|126352424|NP_001075325.1|	cartilage oligomeric matrix protein [Equus caballus]	12502	84675	1030	383	174	86	918.74	2753.18	3	46.68	N	TQGSFQCGPCQPGFVGDQASGCRPR	A
1	gi|126352424|NP_001075325.1|	cartilage oligomeric matrix protein [Equus caballus]	12502	84675	1030	383	174	86	928.67	2783	3	60.96	D	SDGQGDACDEDDDNDGVPDSRDNCR	L
1	gi|126352424|NP_001075325.1|	cartilage oligomeric matrix protein [Equus caballus]	12502	84675	1030	383	174	86	1402.57	2803.13	2	54.46	R	DGIGDACDTDADGDGVPNEGDNCPLVR	N
1	gi|126352424|NP_001075325.1|	cartilage oligomeric matrix protein [Equus caballus]	12502	84675	1030	383	174	86	935.39	2803.14	3	43.41	R	DGIGDACDTDADGDGVPNEGDNCPLVR	N
1	gi|126352424|NP_001075325.1|	cartilage oligomeric matrix protein [Equus caballus]	12502	84675	1030	383	174	86	969.04	2904.1	3	34.31	R	DVDHDFVGDACDSDQDKDGDGHQDSR	D
1	gi|126352424|NP_001075325.1|	cartilage oligomeric matrix protein [Equus caballus]	12502	84675	1030	383	174	86	727.03	2904.1	4	37.2	R	DVDHDFVGDACDSDQDKDGDGHQDSR	D
1	gi|126352424|NP_001075325.1|	cartilage oligomeric matrix protein [Equus caballus]	12502	84675	1030	383	174	86	727.03	2904.11	4	12.07	R	DVDHDFVGDACDSDQDKDGDGHQDSR	D
1	gi|126352424|NP_001075325.1|	cartilage oligomeric matrix protein [Equus caballus]	12502	84675	1030	383	174	86	581.83	2904.11	5	4.26	R	DVDHDFVGDACDSDQDKDGDGHQDSR	D
1	gi|126352424|NP_001075325.1|	cartilage oligomeric matrix protein [Equus caballus]	12502	84675	1030	383	174	86	727.03	2904.11	4	16.88	R	DVDHDFVGDACDSDQDKDGDGHQDSR	D
1	gi|126352424|NP_001075325.1|	cartilage oligomeric matrix protein [Equus caballus]	12502	84675	1030	383	174	86	727.03	2904.11	4	10.29	R	DVDHDFVGDACDSDQDKDGDGHQDSR	D
1	gi|126352424|NP_001075325.1|	cartilage oligomeric matrix protein [Equus caballus]	12502	84675	1030	383	174	86	727.03	2904.11	4	10.15	R	DVDHDFVGDACDSDQDKDGDGHQDSR	D
1	gi|126352424|NP_001075325.1|	cartilage oligomeric matrix protein [Equus caballus]	12502	84675	1030	383	174	86	969.04	2904.11	3	38.83	R	DVDHDFVGDACDSDQDKDGDGHQDSR	D
1	gi|126352424|NP_001075325.1|	cartilage oligomeric matrix protein [Equus caballus]	12502	84675	1030	383	174	86	727.03	2904.11	4	41.34	R	DVDHDFVGDACDSDQDKDGDGHQDSR	D
1	gi|126352424|NP_001075325.1|	cartilage oligomeric matrix protein [Equus caballus]	12502	84675	1030	383	174	86	727.03	2904.11	4	33.64	R	DVDHDFVGDACDSDQDKDGDGHQDSR	D
1	gi|126352424|NP_001075325.1|	cartilage oligomeric matrix protein [Equus caballus]	12502	84675	1030	383	174	86	581.83	2904.11	5	5.75	R	DVDHDFVGDACDSDQDKDGDGHQDSR	D
1	gi|126352424|NP_001075325.1|	cartilage oligomeric matrix protein [Equus caballus]	12502	84675	1030	383	174	86	727.03	2904.11	4	25.93	R	DVDHDFVGDACDSDQDKDGDGHQDSR	D
1	gi|126352424|NP_001075325.1|	cartilage oligomeric matrix protein [Equus caballus]	12502	84675	1030	383	174	86	727.03	2904.11	4	13.53	R	DVDHDFVGDACDSDQDKDGDGHQDSR	D
1	gi|126352424|NP_001075325.1|	cartilage oligomeric matrix protein [Equus caballus]	12502	84675	1030	383	174	86	727.03	2904.11	4	15.88	R	DVDHDFVGDACDSDQDKDGDGHQDSR	D
1	gi|126352424|NP_001075325.1|	cartilage oligomeric matrix protein [Equus caballus]	12502	84675	1030	383	174	86	581.83	2904.11	5	0.08	R	DVDHDFVGDACDSDQDKDGDGHQDSR	D
1	gi|126352424|NP_001075325.1|	cartilage oligomeric matrix protein [Equus caballus]	12502	84675	1030	383	174	86	727.03	2904.11	4	35.82	R	DVDHDFVGDACDSDQDKDGDGHQDSR	D
1	gi|126352424|NP_001075325.1|	cartilage oligomeric matrix protein [Equus caballus]	12502	84675	1030	383	174	86	727.03	2904.11	4	20.89	R	DVDHDFVGDACDSDQDKDGDGHQDSR	D
1	gi|126352424|NP_001075325.1|	cartilage oligomeric matrix protein [Equus caballus]	12502	84675	1030	383	174	86	727.04	2904.11	4	23.84	R	DVDHDFVGDACDSDQDKDGDGHQDSR	D
1	gi|126352424|NP_001075325.1|	cartilage oligomeric matrix protein [Equus caballus]	12502	84675	1030	383	174	86	727.04	2904.11	4	2.56	R	DVDHDFVGDACDSDQDKDGDGHQDSR	D
1	gi|126352424|NP_001075325.1|	cartilage oligomeric matrix protein [Equus caballus]	12502	84675	1030	383	174	86	969.04	2904.11	3	23.69	R	DVDHDFVGDACDSDQDKDGDGHQDSR	D
1	gi|126352424|NP_001075325.1|	cartilage oligomeric matrix protein [Equus caballus]	12502	84675	1030	383	174	86	727.04	2904.11	4	24.18	R	DVDHDFVGDACDSDQDKDGDGHQDSR	D
1	gi|126352424|NP_001075325.1|	cartilage oligomeric matrix protein [Equus caballus]	12502	84675	1030	383	174	86	581.83	2904.11	5	9.09	R	DVDHDFVGDACDSDQDKDGDGHQDSR	D
1	gi|126352424|NP_001075325.1|	cartilage oligomeric matrix protein [Equus caballus]	12502	84675	1030	383	174	86	969.04	2904.11	3	29.32	R	DVDHDFVGDACDSDQDKDGDGHQDSR	D
1	gi|126352424|NP_001075325.1|	cartilage oligomeric matrix protein [Equus caballus]	12502	84675	1030	383	174	86	727.04	2904.11	4	9.58	R	DVDHDFVGDACDSDQDKDGDGHQDSR	D
1	gi|126352424|NP_001075325.1|	cartilage oligomeric matrix protein [Equus caballus]	12502	84675	1030	383	174	86	581.83	2904.11	5	1.86	R	DVDHDFVGDACDSDQDKDGDGHQDSR	D
1	gi|126352424|NP_001075325.1|	cartilage oligomeric matrix protein [Equus caballus]	12502	84675	1030	383	174	86	581.83	2904.11	5	2.14	R	DVDHDFVGDACDSDQDKDGDGHQDSR	D
1	gi|126352424|NP_001075325.1|	cartilage oligomeric matrix protein [Equus caballus]	12502	84675	1030	383	174	86	727.04	2904.11	4	24.01	R	DVDHDFVGDACDSDQDKDGDGHQDSR	D
1	gi|126352424|NP_001075325.1|	cartilage oligomeric matrix protein [Equus caballus]	12502	84675	1030	383	174	86	727.04	2904.11	4	35.25	R	DVDHDFVGDACDSDQDKDGDGHQDSR	D
1	gi|126352424|NP_001075325.1|	cartilage oligomeric matrix protein [Equus caballus]	12502	84675	1030	383	174	86	727.04	2904.11	4	25.35	R	DVDHDFVGDACDSDQDKDGDGHQDSR	D
1	gi|126352424|NP_001075325.1|	cartilage oligomeric matrix protein [Equus caballus]	12502	84675	1030	383	174	86	581.83	2904.11	5	13.39	R	DVDHDFVGDACDSDQDKDGDGHQDSR	D
1	gi|126352424|NP_001075325.1|	cartilage oligomeric matrix protein [Equus caballus]	12502	84675	1030	383	174	86	727.04	2904.11	4	40.05	R	DVDHDFVGDACDSDQDKDGDGHQDSR	D
1	gi|126352424|NP_001075325.1|	cartilage oligomeric matrix protein [Equus caballus]	12502	84675	1030	383	174	86	727.04	2904.11	4	32.65	R	DVDHDFVGDACDSDQDKDGDGHQDSR	D
1	gi|126352424|NP_001075325.1|	cartilage oligomeric matrix protein [Equus caballus]	12502	84675	1030	383	174	86	727.04	2904.11	4	17.58	R	DVDHDFVGDACDSDQDKDGDGHQDSR	D
1	gi|126352424|NP_001075325.1|	cartilage oligomeric matrix protein [Equus caballus]	12502	84675	1030	383	174	86	727.04	2904.11	4	11.38	R	DVDHDFVGDACDSDQDKDGDGHQDSR	D
1	gi|126352424|NP_001075325.1|	cartilage oligomeric matrix protein [Equus caballus]	12502	84675	1030	383	174	86	969.05	2904.11	3	33.65	R	DVDHDFVGDACDSDQDKDGDGHQDSR	D
1	gi|126352424|NP_001075325.1|	cartilage oligomeric matrix protein [Equus caballus]	12502	84675	1030	383	174	86	581.83	2904.11	5	9.91	R	DVDHDFVGDACDSDQDKDGDGHQDSR	D
1	gi|126352424|NP_001075325.1|	cartilage oligomeric matrix protein [Equus caballus]	12502	84675	1030	383	174	86	727.04	2904.11	4	33.86	R	DVDHDFVGDACDSDQDKDGDGHQDSR	D
1	gi|126352424|NP_001075325.1|	cartilage oligomeric matrix protein [Equus caballus]	12502	84675	1030	383	174	86	727.04	2904.11	4	35.85	R	DVDHDFVGDACDSDQDKDGDGHQDSR	D
1	gi|126352424|NP_001075325.1|	cartilage oligomeric matrix protein [Equus caballus]	12502	84675	1030	383	174	86	727.04	2904.11	4	42.46	R	DVDHDFVGDACDSDQDKDGDGHQDSR	D
1	gi|126352424|NP_001075325.1|	cartilage oligomeric matrix protein [Equus caballus]	12502	84675	1030	383	174	86	727.04	2904.11	4	19.09	R	DVDHDFVGDACDSDQDKDGDGHQDSR	D
1	gi|126352424|NP_001075325.1|	cartilage oligomeric matrix protein [Equus caballus]	12502	84675	1030	383	174	86	727.04	2904.11	4	18.38	R	DVDHDFVGDACDSDQDKDGDGHQDSR	D
1	gi|126352424|NP_001075325.1|	cartilage oligomeric matrix protein [Equus caballus]	12502	84675	1030	383	174	86	727.04	2904.11	4	24.77	R	DVDHDFVGDACDSDQDKDGDGHQDSR	D
1	gi|126352424|NP_001075325.1|	cartilage oligomeric matrix protein [Equus caballus]	12502	84675	1030	383	174	86	727.04	2904.11	4	21.26	R	DVDHDFVGDACDSDQDKDGDGHQDSR	D
1	gi|126352424|NP_001075325.1|	cartilage oligomeric matrix protein [Equus caballus]	12502	84675	1030	383	174	86	581.83	2904.11	5	5.45	R	DVDHDFVGDACDSDQDKDGDGHQDSR	D
1	gi|126352424|NP_001075325.1|	cartilage oligomeric matrix protein [Equus caballus]	12502	84675	1030	383	174	86	727.04	2904.11	4	34.46	R	DVDHDFVGDACDSDQDKDGDGHQDSR	D
1	gi|126352424|NP_001075325.1|	cartilage oligomeric matrix protein [Equus caballus]	12502	84675	1030	383	174	86	727.04	2904.11	4	15.17	R	DVDHDFVGDACDSDQDKDGDGHQDSR	D
1	gi|126352424|NP_001075325.1|	cartilage oligomeric matrix protein [Equus caballus]	12502	84675	1030	383	174	86	727.04	2904.11	4	25.62	R	DVDHDFVGDACDSDQDKDGDGHQDSR	D
1	gi|126352424|NP_001075325.1|	cartilage oligomeric matrix protein [Equus caballus]	12502	84675	1030	383	174	86	727.04	2904.11	4	39.01	R	DVDHDFVGDACDSDQDKDGDGHQDSR	D
1	gi|126352424|NP_001075325.1|	cartilage oligomeric matrix protein [Equus caballus]	12502	84675	1030	383	174	86	727.04	2904.12	4	15.53	R	DVDHDFVGDACDSDQDKDGDGHQDSR	D
1	gi|126352424|NP_001075325.1|	cartilage oligomeric matrix protein [Equus caballus]	12502	84675	1030	383	174	86	727.04	2904.12	4	29.66	R	DVDHDFVGDACDSDQDKDGDGHQDSR	D
1	gi|126352424|NP_001075325.1|	cartilage oligomeric matrix protein [Equus caballus]	12502	84675	1030	383	174	86	969.05	2904.12	3	42.19	R	DVDHDFVGDACDSDQDKDGDGHQDSR	D
1	gi|126352424|NP_001075325.1|	cartilage oligomeric matrix protein [Equus caballus]	12502	84675	1030	383	174	86	727.04	2904.12	4	22.04	R	DVDHDFVGDACDSDQDKDGDGHQDSR	D
1	gi|126352424|NP_001075325.1|	cartilage oligomeric matrix protein [Equus caballus]	12502	84675	1030	383	174	86	727.04	2904.12	4	33.97	R	DVDHDFVGDACDSDQDKDGDGHQDSR	D
1	gi|126352424|NP_001075325.1|	cartilage oligomeric matrix protein [Equus caballus]	12502	84675	1030	383	174	86	727.04	2904.12	4	30.03	R	DVDHDFVGDACDSDQDKDGDGHQDSR	D
1	gi|126352424|NP_001075325.1|	cartilage oligomeric matrix protein [Equus caballus]	12502	84675	1030	383	174	86	969.05	2904.12	3	44.12	R	DVDHDFVGDACDSDQDKDGDGHQDSR	D
1	gi|126352424|NP_001075325.1|	cartilage oligomeric matrix protein [Equus caballus]	12502	84675	1030	383	174	86	727.04	2904.12	4	30.06	R	DVDHDFVGDACDSDQDKDGDGHQDSR	D
1	gi|126352424|NP_001075325.1|	cartilage oligomeric matrix protein [Equus caballus]	12502	84675	1030	383	174	86	727.04	2904.12	4	33.45	R	DVDHDFVGDACDSDQDKDGDGHQDSR	D
1	gi|126352424|NP_001075325.1|	cartilage oligomeric matrix protein [Equus caballus]	12502	84675	1030	383	174	86	727.04	2904.12	4	33.44	R	DVDHDFVGDACDSDQDKDGDGHQDSR	D
1	gi|126352424|NP_001075325.1|	cartilage oligomeric matrix protein [Equus caballus]	12502	84675	1030	383	174	86	727.04	2904.12	4	25.65	R	DVDHDFVGDACDSDQDKDGDGHQDSR	D
1	gi|126352424|NP_001075325.1|	cartilage oligomeric matrix protein [Equus caballus]	12502	84675	1030	383	174	86	969.05	2904.12	3	25.4	R	DVDHDFVGDACDSDQDKDGDGHQDSR	D
1	gi|126352424|NP_001075325.1|	cartilage oligomeric matrix protein [Equus caballus]	12502	84675	1030	383	174	86	727.04	2904.12	4	21.64	R	DVDHDFVGDACDSDQDKDGDGHQDSR	D
1	gi|126352424|NP_001075325.1|	cartilage oligomeric matrix protein [Equus caballus]	12502	84675	1030	383	174	86	969.05	2904.12	3	37.33	R	DVDHDFVGDACDSDQDKDGDGHQDSR	D
1	gi|126352424|NP_001075325.1|	cartilage oligomeric matrix protein [Equus caballus]	12502	84675	1030	383	174	86	727.04	2904.12	4	37.28	R	DVDHDFVGDACDSDQDKDGDGHQDSR	D
1	gi|126352424|NP_001075325.1|	cartilage oligomeric matrix protein [Equus caballus]	12502	84675	1030	383	174	86	727.04	2904.12	4	6.01	R	DVDHDFVGDACDSDQDKDGDGHQDSR	D
1	gi|126352424|NP_001075325.1|	cartilage oligomeric matrix protein [Equus caballus]	12502	84675	1030	383	174	86	727.04	2904.12	4	8.24	R	DVDHDFVGDACDSDQDKDGDGHQDSR	D
1	gi|126352424|NP_001075325.1|	cartilage oligomeric matrix protein [Equus caballus]	12502	84675	1030	383	174	86	727.04	2904.12	4	3.58	R	DVDHDFVGDACDSDQDKDGDGHQDSR	D
1	gi|126352424|NP_001075325.1|	cartilage oligomeric matrix protein [Equus caballus]	12502	84675	1030	383	174	86	581.83	2904.12	5	0.3	R	DVDHDFVGDACDSDQDKDGDGHQDSR	D
1	gi|126352424|NP_001075325.1|	cartilage oligomeric matrix protein [Equus caballus]	12502	84675	1030	383	174	86	727.04	2904.13	4	13.75	R	DVDHDFVGDACDSDQDKDGDGHQDSR	D
1	gi|126352424|NP_001075325.1|	cartilage oligomeric matrix protein [Equus caballus]	12502	84675	1030	383	174	86	969.13	2904.38	3	75.62	R	VSVRPLAQCAPGSCFPGVACTQTASGAR	C
1	gi|126352424|NP_001075325.1|	cartilage oligomeric matrix protein [Equus caballus]	12502	84675	1030	383	174	86	969.14	2904.38	3	56.79	R	VSVRPLAQCAPGSCFPGVACTQTASGAR	C
1	gi|126352424|NP_001075325.1|	cartilage oligomeric matrix protein [Equus caballus]	12502	84675	1030	383	174	86	727.1	2904.38	4	28.11	R	VSVRPLAQCAPGSCFPGVACTQTASGAR	C
1	gi|126352424|NP_001075325.1|	cartilage oligomeric matrix protein [Equus caballus]	12502	84675	1030	383	174	86	969.14	2904.39	3	55.61	R	VSVRPLAQCAPGSCFPGVACTQTASGAR	C
1	gi|126352424|NP_001075325.1|	cartilage oligomeric matrix protein [Equus caballus]	12502	84675	1030	383	174	86	986.42	2956.24	3	60.09	D	ACDTDADGDGVPNEGDNCPLVRNPDQR	N
1	gi|126352424|NP_001075325.1|	cartilage oligomeric matrix protein [Equus caballus]	12502	84675	1030	383	174	86	990.7	2969.06	3	19.02	N	SAQQDSDSDGQGDACDEDDDNDGVPDSR	D
1	gi|126352424|NP_001075325.1|	cartilage oligomeric matrix protein [Equus caballus]	12502	84675	1030	383	174	86	745.81	2979.21	4	13.77	K	NDDQKDTDQDGRGDACDDDIDGDRIR	N
1	gi|126352424|NP_001075325.1|	cartilage oligomeric matrix protein [Equus caballus]	12502	84675	1030	383	174	86	596.85	2979.21	5	11.87	K	NDDQKDTDQDGRGDACDDDIDGDRIR	N
1	gi|126352424|NP_001075325.1|	cartilage oligomeric matrix protein [Equus caballus]	12502	84675	1030	383	174	86	745.81	2979.21	4	12.21	K	NDDQKDTDQDGRGDACDDDIDGDRIR	N
1	gi|126352424|NP_001075325.1|	cartilage oligomeric matrix protein [Equus caballus]	12502	84675	1030	383	174	86	745.81	2979.21	4	10.85	K	NDDQKDTDQDGRGDACDDDIDGDRIR	N
1	gi|126352424|NP_001075325.1|	cartilage oligomeric matrix protein [Equus caballus]	12502	84675	1030	383	174	86	596.85	2979.21	5	12.75	K	NDDQKDTDQDGRGDACDDDIDGDRIR	N
1	gi|126352424|NP_001075325.1|	cartilage oligomeric matrix protein [Equus caballus]	12502	84675	1030	383	174	86	745.81	2979.21	4	17.2	K	NDDQKDTDQDGRGDACDDDIDGDRIR	N
1	gi|126352424|NP_001075325.1|	cartilage oligomeric matrix protein [Equus caballus]	12502	84675	1030	383	174	86	745.81	2979.21	4	17.16	K	NDDQKDTDQDGRGDACDDDIDGDRIR	N
1	gi|126352424|NP_001075325.1|	cartilage oligomeric matrix protein [Equus caballus]	12502	84675	1030	383	174	86	745.81	2979.21	4	14.14	K	NDDQKDTDQDGRGDACDDDIDGDRIR	N
1	gi|126352424|NP_001075325.1|	cartilage oligomeric matrix protein [Equus caballus]	12502	84675	1030	383	174	86	745.81	2979.21	4	15.49	K	NDDQKDTDQDGRGDACDDDIDGDRIR	N
1	gi|126352424|NP_001075325.1|	cartilage oligomeric matrix protein [Equus caballus]	12502	84675	1030	383	174	86	596.85	2979.22	5	3.79	K	NDDQKDTDQDGRGDACDDDIDGDRIR	N
1	gi|126352424|NP_001075325.1|	cartilage oligomeric matrix protein [Equus caballus]	12502	84675	1030	383	174	86	745.81	2979.22	4	2.82	K	NDDQKDTDQDGRGDACDDDIDGDRIR	N
1	gi|126352424|NP_001075325.1|	cartilage oligomeric matrix protein [Equus caballus]	12502	84675	1030	383	174	86	994.45	2980.32	3	68.08	C	INTQGSFQCGPCQPGFVGDQASGCRPR	A
1	gi|126352424|NP_001075325.1|	cartilage oligomeric matrix protein [Equus caballus]	12502	84675	1030	383	174	86	996.79	2987.34	3	21.8	R	LVPNPGQEDADRDGVGDVCQGDFDADKV	V
1	gi|126352424|NP_001075325.1|	cartilage oligomeric matrix protein [Equus caballus]	12502	84675	1030	383	174	86	1023.79	3068.34	3	41.78	R	SCVCAVGWAGNGLLCGRDTDLDGFPDEK	L
1	gi|126352424|NP_001075325.1|	cartilage oligomeric matrix protein [Equus caballus]	12502	84675	1030	383	174	86	1094.77	3281.29	3	45.95	R	KDNCVTVPNSGQEDADRDGIGDACDTDADGD	G
1	gi|126352424|NP_001075325.1|	cartilage oligomeric matrix protein [Equus caballus]	12502	84675	1030	383	174	86	1100.47	3298.39	3	79.59	D	GIGDACDTDADGDGVPNEGDNCPLVRNPDQR	N
1	gi|126352424|NP_001075325.1|	cartilage oligomeric matrix protein [Equus caballus]	12502	84675	1030	383	174	86	830.11	3316.4	4	55.27	R	VPNSDQKDSDGDGIGDVCDNCPQKSNPDQR	D
1	gi|126352424|NP_001075325.1|	cartilage oligomeric matrix protein [Equus caballus]	12502	84675	1030	383	174	86	1106.47	3316.4	3	60.4	R	VPNSDQKDSDGDGIGDVCDNCPQKSNPDQR	D
1	gi|126352424|NP_001075325.1|	cartilage oligomeric matrix protein [Equus caballus]	12502	84675	1030	383	174	86	830.11	3316.4	4	40.7	R	VPNSDQKDSDGDGIGDVCDNCPQKSNPDQR	D
1	gi|126352424|NP_001075325.1|	cartilage oligomeric matrix protein [Equus caballus]	12502	84675	1030	383	174	86	830.11	3316.4	4	30.3	R	VPNSDQKDSDGDGIGDVCDNCPQKSNPDQR	D
1	gi|126352424|NP_001075325.1|	cartilage oligomeric matrix protein [Equus caballus]	12502	84675	1030	383	174	86	830.11	3316.4	4	35	R	VPNSDQKDSDGDGIGDVCDNCPQKSNPDQR	D
1	gi|126352424|NP_001075325.1|	cartilage oligomeric matrix protein [Equus caballus]	12502	84675	1030	383	174	86	830.11	3316.4	4	42.17	R	VPNSDQKDSDGDGIGDVCDNCPQKSNPDQR	D
1	gi|126352424|NP_001075325.1|	cartilage oligomeric matrix protein [Equus caballus]	12502	84675	1030	383	174	86	831.6	3322.39	4	6.71	R	SQKNDDQKDTDQDGRGDACDDDIDGDRIR	N
1	gi|126352424|NP_001075325.1|	cartilage oligomeric matrix protein [Equus caballus]	12502	84675	1030	383	174	86	554.74	3322.39	6	23.28	R	SQKNDDQKDTDQDGRGDACDDDIDGDRIR	N
1	gi|126352424|NP_001075325.1|	cartilage oligomeric matrix protein [Equus caballus]	12502	84675	1030	383	174	86	665.49	3322.39	5	6.03	R	SQKNDDQKDTDQDGRGDACDDDIDGDRIR	N
1	gi|126352424|NP_001075325.1|	cartilage oligomeric matrix protein [Equus caballus]	12502	84675	1030	383	174	86	665.49	3322.39	5	12.69	R	SQKNDDQKDTDQDGRGDACDDDIDGDRIR	N
1	gi|126352424|NP_001075325.1|	cartilage oligomeric matrix protein [Equus caballus]	12502	84675	1030	383	174	86	665.49	3322.39	5	14.6	R	SQKNDDQKDTDQDGRGDACDDDIDGDRIR	N
1	gi|126352424|NP_001075325.1|	cartilage oligomeric matrix protein [Equus caballus]	12502	84675	1030	383	174	86	665.49	3322.39	5	13.84	R	SQKNDDQKDTDQDGRGDACDDDIDGDRIR	N
1	gi|126352424|NP_001075325.1|	cartilage oligomeric matrix protein [Equus caballus]	12502	84675	1030	383	174	86	831.61	3322.39	4	7.56	R	SQKNDDQKDTDQDGRGDACDDDIDGDRIR	N
1	gi|126352424|NP_001075325.1|	cartilage oligomeric matrix protein [Equus caballus]	12502	84675	1030	383	174	86	665.49	3322.39	5	20.94	R	SQKNDDQKDTDQDGRGDACDDDIDGDRIR	N
1	gi|126352424|NP_001075325.1|	cartilage oligomeric matrix protein [Equus caballus]	12502	84675	1030	383	174	86	665.49	3322.4	5	22.36	R	SQKNDDQKDTDQDGRGDACDDDIDGDRIR	N
1	gi|126352424|NP_001075325.1|	cartilage oligomeric matrix protein [Equus caballus]	12502	84675	1030	383	174	86	665.49	3322.4	5	15.71	R	SQKNDDQKDTDQDGRGDACDDDIDGDRIR	N
1	gi|126352424|NP_001075325.1|	cartilage oligomeric matrix protein [Equus caballus]	12502	84675	1030	383	174	86	665.49	3322.4	5	26.29	R	SQKNDDQKDTDQDGRGDACDDDIDGDRIR	N
1	gi|126352424|NP_001075325.1|	cartilage oligomeric matrix protein [Equus caballus]	12502	84675	1030	383	174	86	665.49	3322.4	5	20.93	R	SQKNDDQKDTDQDGRGDACDDDIDGDRIR	N
1	gi|126352424|NP_001075325.1|	cartilage oligomeric matrix protein [Equus caballus]	12502	84675	1030	383	174	86	665.49	3322.4	5	13.62	R	SQKNDDQKDTDQDGRGDACDDDIDGDRIR	N
1	gi|126352424|NP_001075325.1|	cartilage oligomeric matrix protein [Equus caballus]	12502	84675	1030	383	174	86	665.49	3322.4	5	10.07	R	SQKNDDQKDTDQDGRGDACDDDIDGDRIR	N
1	gi|126352424|NP_001075325.1|	cartilage oligomeric matrix protein [Equus caballus]	12502	84675	1030	383	174	86	665.49	3322.4	5	19.21	R	SQKNDDQKDTDQDGRGDACDDDIDGDRIR	N
1	gi|126352424|NP_001075325.1|	cartilage oligomeric matrix protein [Equus caballus]	12502	84675	1030	383	174	86	665.49	3322.4	5	22.96	R	SQKNDDQKDTDQDGRGDACDDDIDGDRIR	N
1	gi|126352424|NP_001075325.1|	cartilage oligomeric matrix protein [Equus caballus]	12502	84675	1030	383	174	86	665.49	3322.4	5	13.91	R	SQKNDDQKDTDQDGRGDACDDDIDGDRIR	N
1	gi|126352424|NP_001075325.1|	cartilage oligomeric matrix protein [Equus caballus]	12502	84675	1030	383	174	86	665.49	3322.4	5	6.61	R	SQKNDDQKDTDQDGRGDACDDDIDGDRIR	N
1	gi|126352424|NP_001075325.1|	cartilage oligomeric matrix protein [Equus caballus]	12502	84675	1030	383	174	86	665.49	3322.4	5	9.72	R	SQKNDDQKDTDQDGRGDACDDDIDGDRIR	N
1	gi|126352424|NP_001075325.1|	cartilage oligomeric matrix protein [Equus caballus]	12502	84675	1030	383	174	86	665.49	3322.4	5	3.07	R	SQKNDDQKDTDQDGRGDACDDDIDGDRIR	N
1	gi|126352424|NP_001075325.1|	cartilage oligomeric matrix protein [Equus caballus]	12502	84675	1030	383	174	86	665.49	3322.4	5	16.63	R	SQKNDDQKDTDQDGRGDACDDDIDGDRIR	N
1	gi|126352424|NP_001075325.1|	cartilage oligomeric matrix protein [Equus caballus]	12502	84675	1030	383	174	86	665.49	3322.4	5	10.93	R	SQKNDDQKDTDQDGRGDACDDDIDGDRIR	N
1	gi|126352424|NP_001075325.1|	cartilage oligomeric matrix protein [Equus caballus]	12502	84675	1030	383	174	86	665.49	3322.4	5	9.4	R	SQKNDDQKDTDQDGRGDACDDDIDGDRIR	N
1	gi|126352424|NP_001075325.1|	cartilage oligomeric matrix protein [Equus caballus]	12502	84675	1030	383	174	86	665.49	3322.4	5	8.33	R	SQKNDDQKDTDQDGRGDACDDDIDGDRIR	N
1	gi|126352424|NP_001075325.1|	cartilage oligomeric matrix protein [Equus caballus]	12502	84675	1030	383	174	86	665.49	3322.4	5	29.68	R	SQKNDDQKDTDQDGRGDACDDDIDGDRIR	N
1	gi|126352424|NP_001075325.1|	cartilage oligomeric matrix protein [Equus caballus]	12502	84675	1030	383	174	86	665.49	3322.4	5	4.03	R	SQKNDDQKDTDQDGRGDACDDDIDGDRIR	N
1	gi|126352424|NP_001075325.1|	cartilage oligomeric matrix protein [Equus caballus]	12502	84675	1030	383	174	86	665.49	3322.4	5	13.21	R	SQKNDDQKDTDQDGRGDACDDDIDGDRIR	N
1	gi|126352424|NP_001075325.1|	cartilage oligomeric matrix protein [Equus caballus]	12502	84675	1030	383	174	86	665.49	3322.4	5	19.43	R	SQKNDDQKDTDQDGRGDACDDDIDGDRIR	N
1	gi|126352424|NP_001075325.1|	cartilage oligomeric matrix protein [Equus caballus]	12502	84675	1030	383	174	86	665.49	3322.4	5	19.9	R	SQKNDDQKDTDQDGRGDACDDDIDGDRIR	N
1	gi|126352424|NP_001075325.1|	cartilage oligomeric matrix protein [Equus caballus]	12502	84675	1030	383	174	86	665.49	3322.4	5	10.39	R	SQKNDDQKDTDQDGRGDACDDDIDGDRIR	N
1	gi|126352424|NP_001075325.1|	cartilage oligomeric matrix protein [Equus caballus]	12502	84675	1030	383	174	86	665.49	3322.4	5	22.57	R	SQKNDDQKDTDQDGRGDACDDDIDGDRIR	N
1	gi|126352424|NP_001075325.1|	cartilage oligomeric matrix protein [Equus caballus]	12502	84675	1030	383	174	86	665.49	3322.4	5	27.39	R	SQKNDDQKDTDQDGRGDACDDDIDGDRIR	N
1	gi|126352424|NP_001075325.1|	cartilage oligomeric matrix protein [Equus caballus]	12502	84675	1030	383	174	86	665.49	3322.4	5	20.32	R	SQKNDDQKDTDQDGRGDACDDDIDGDRIR	N
1	gi|126352424|NP_001075325.1|	cartilage oligomeric matrix protein [Equus caballus]	12502	84675	1030	383	174	86	665.49	3322.4	5	25.13	R	SQKNDDQKDTDQDGRGDACDDDIDGDRIR	N
1	gi|126352424|NP_001075325.1|	cartilage oligomeric matrix protein [Equus caballus]	12502	84675	1030	383	174	86	665.49	3322.4	5	11.89	R	SQKNDDQKDTDQDGRGDACDDDIDGDRIR	N
1	gi|126352424|NP_001075325.1|	cartilage oligomeric matrix protein [Equus caballus]	12502	84675	1030	383	174	86	665.49	3322.4	5	18.13	R	SQKNDDQKDTDQDGRGDACDDDIDGDRIR	N
1	gi|126352424|NP_001075325.1|	cartilage oligomeric matrix protein [Equus caballus]	12502	84675	1030	383	174	86	665.49	3322.4	5	10.91	R	SQKNDDQKDTDQDGRGDACDDDIDGDRIR	N
1	gi|126352424|NP_001075325.1|	cartilage oligomeric matrix protein [Equus caballus]	12502	84675	1030	383	174	86	665.49	3322.4	5	12.48	R	SQKNDDQKDTDQDGRGDACDDDIDGDRIR	N
1	gi|126352424|NP_001075325.1|	cartilage oligomeric matrix protein [Equus caballus]	12502	84675	1030	383	174	86	665.49	3322.4	5	13.52	R	SQKNDDQKDTDQDGRGDACDDDIDGDRIR	N
1	gi|126352424|NP_001075325.1|	cartilage oligomeric matrix protein [Equus caballus]	12502	84675	1030	383	174	86	665.49	3322.4	5	19.91	R	SQKNDDQKDTDQDGRGDACDDDIDGDRIR	N
1	gi|126352424|NP_001075325.1|	cartilage oligomeric matrix protein [Equus caballus]	12502	84675	1030	383	174	86	665.49	3322.4	5	11	R	SQKNDDQKDTDQDGRGDACDDDIDGDRIR	N
1	gi|126352424|NP_001075325.1|	cartilage oligomeric matrix protein [Equus caballus]	12502	84675	1030	383	174	86	665.49	3322.4	5	34.14	R	SQKNDDQKDTDQDGRGDACDDDIDGDRIR	N
1	gi|126352424|NP_001075325.1|	cartilage oligomeric matrix protein [Equus caballus]	12502	84675	1030	383	174	86	665.49	3322.4	5	19.89	R	SQKNDDQKDTDQDGRGDACDDDIDGDRIR	N
1	gi|126352424|NP_001075325.1|	cartilage oligomeric matrix protein [Equus caballus]	12502	84675	1030	383	174	86	665.49	3322.4	5	6.24	R	SQKNDDQKDTDQDGRGDACDDDIDGDRIR	N
1	gi|126352424|NP_001075325.1|	cartilage oligomeric matrix protein [Equus caballus]	12502	84675	1030	383	174	86	665.49	3322.4	5	11.69	R	SQKNDDQKDTDQDGRGDACDDDIDGDRIR	N
1	gi|126352424|NP_001075325.1|	cartilage oligomeric matrix protein [Equus caballus]	12502	84675	1030	383	174	86	665.49	3322.4	5	16.03	R	SQKNDDQKDTDQDGRGDACDDDIDGDRIR	N
1	gi|126352424|NP_001075325.1|	cartilage oligomeric matrix protein [Equus caballus]	12502	84675	1030	383	174	86	665.49	3322.4	5	20.44	R	SQKNDDQKDTDQDGRGDACDDDIDGDRIR	N
1	gi|126352424|NP_001075325.1|	cartilage oligomeric matrix protein [Equus caballus]	12502	84675	1030	383	174	86	665.49	3322.4	5	21.27	R	SQKNDDQKDTDQDGRGDACDDDIDGDRIR	N
1	gi|126352424|NP_001075325.1|	cartilage oligomeric matrix protein [Equus caballus]	12502	84675	1030	383	174	86	665.49	3322.4	5	10.96	R	SQKNDDQKDTDQDGRGDACDDDIDGDRIR	N
1	gi|126352424|NP_001075325.1|	cartilage oligomeric matrix protein [Equus caballus]	12502	84675	1030	383	174	86	665.49	3322.4	5	16.01	R	SQKNDDQKDTDQDGRGDACDDDIDGDRIR	N
1	gi|126352424|NP_001075325.1|	cartilage oligomeric matrix protein [Equus caballus]	12502	84675	1030	383	174	86	831.61	3322.4	4	14.94	R	SQKNDDQKDTDQDGRGDACDDDIDGDRIR	N
1	gi|126352424|NP_001075325.1|	cartilage oligomeric matrix protein [Equus caballus]	12502	84675	1030	383	174	86	554.74	3322.41	6	7.34	R	SQKNDDQKDTDQDGRGDACDDDIDGDRIR	N
1	gi|126352424|NP_001075325.1|	cartilage oligomeric matrix protein [Equus caballus]	12502	84675	1030	383	174	86	1109.82	3326.44	3	43.49	N	SVCINTQGSFQCGPCQPGFVGDQASGCRPR	A
1	gi|126352424|NP_001075325.1|	cartilage oligomeric matrix protein [Equus caballus]	12502	84675	1030	383	174	86	835.39	3337.52	4	5.28	R	SCVCAVGWAGNGLLCGRDTDLDGFPDEKLR	C
1	gi|126352424|NP_001075325.1|	cartilage oligomeric matrix protein [Equus caballus]	12502	84675	1030	383	174	86	835.39	3337.52	4	14.04	R	SCVCAVGWAGNGLLCGRDTDLDGFPDEKLR	C
1	gi|126352424|NP_001075325.1|	cartilage oligomeric matrix protein [Equus caballus]	12502	84675	1030	383	174	86	835.39	3337.52	4	27.76	R	SCVCAVGWAGNGLLCGRDTDLDGFPDEKLR	C
1	gi|126352424|NP_001075325.1|	cartilage oligomeric matrix protein [Equus caballus]	12502	84675	1030	383	174	86	835.39	3337.52	4	13.49	R	SCVCAVGWAGNGLLCGRDTDLDGFPDEKLR	C
1	gi|126352424|NP_001075325.1|	cartilage oligomeric matrix protein [Equus caballus]	12502	84675	1030	383	174	86	835.39	3337.52	4	6.89	R	SCVCAVGWAGNGLLCGRDTDLDGFPDEKLR	C
1	gi|126352424|NP_001075325.1|	cartilage oligomeric matrix protein [Equus caballus]	12502	84675	1030	383	174	86	835.39	3337.52	4	20.8	R	SCVCAVGWAGNGLLCGRDTDLDGFPDEKLR	C
1	gi|126352424|NP_001075325.1|	cartilage oligomeric matrix protein [Equus caballus]	12502	84675	1030	383	174	86	835.39	3337.53	4	26.79	R	SCVCAVGWAGNGLLCGRDTDLDGFPDEKLR	C
1	gi|126352424|NP_001075325.1|	cartilage oligomeric matrix protein [Equus caballus]	12502	84675	1030	383	174	86	835.39	3337.53	4	31.82	R	SCVCAVGWAGNGLLCGRDTDLDGFPDEKLR	C
1	gi|126352424|NP_001075325.1|	cartilage oligomeric matrix protein [Equus caballus]	12502	84675	1030	383	174	86	835.39	3337.53	4	17.54	R	SCVCAVGWAGNGLLCGRDTDLDGFPDEKLR	C
1	gi|126352424|NP_001075325.1|	cartilage oligomeric matrix protein [Equus caballus]	12502	84675	1030	383	174	86	835.39	3337.53	4	27.01	R	SCVCAVGWAGNGLLCGRDTDLDGFPDEKLR	C
1	gi|126352424|NP_001075325.1|	cartilage oligomeric matrix protein [Equus caballus]	12502	84675	1030	383	174	86	835.39	3337.53	4	27.65	R	SCVCAVGWAGNGLLCGRDTDLDGFPDEKLR	C
1	gi|126352424|NP_001075325.1|	cartilage oligomeric matrix protein [Equus caballus]	12502	84675	1030	383	174	86	835.39	3337.53	4	4.86	R	SCVCAVGWAGNGLLCGRDTDLDGFPDEKLR	C
1	gi|126352424|NP_001075325.1|	cartilage oligomeric matrix protein [Equus caballus]	12502	84675	1030	383	174	86	835.39	3337.53	4	26.16	R	SCVCAVGWAGNGLLCGRDTDLDGFPDEKLR	C
1	gi|126352424|NP_001075325.1|	cartilage oligomeric matrix protein [Equus caballus]	12502	84675	1030	383	174	86	835.39	3337.53	4	14.14	R	SCVCAVGWAGNGLLCGRDTDLDGFPDEKLR	C
1	gi|126352424|NP_001075325.1|	cartilage oligomeric matrix protein [Equus caballus]	12502	84675	1030	383	174	86	835.39	3337.53	4	15.98	R	SCVCAVGWAGNGLLCGRDTDLDGFPDEKLR	C
1	gi|126352424|NP_001075325.1|	cartilage oligomeric matrix protein [Equus caballus]	12502	84675	1030	383	174	86	835.39	3337.53	4	26.3	R	SCVCAVGWAGNGLLCGRDTDLDGFPDEKLR	C
1	gi|126352424|NP_001075325.1|	cartilage oligomeric matrix protein [Equus caballus]	12502	84675	1030	383	174	86	835.39	3337.53	4	7.53	R	SCVCAVGWAGNGLLCGRDTDLDGFPDEKLR	C
1	gi|126352424|NP_001075325.1|	cartilage oligomeric matrix protein [Equus caballus]	12502	84675	1030	383	174	86	835.39	3337.53	4	27.5	R	SCVCAVGWAGNGLLCGRDTDLDGFPDEKLR	C
1	gi|126352424|NP_001075325.1|	cartilage oligomeric matrix protein [Equus caballus]	12502	84675	1030	383	174	86	835.39	3337.53	4	27.93	R	SCVCAVGWAGNGLLCGRDTDLDGFPDEKLR	C
1	gi|126352424|NP_001075325.1|	cartilage oligomeric matrix protein [Equus caballus]	12502	84675	1030	383	174	86	835.39	3337.53	4	21.12	R	SCVCAVGWAGNGLLCGRDTDLDGFPDEKLR	C
1	gi|126352424|NP_001075325.1|	cartilage oligomeric matrix protein [Equus caballus]	12502	84675	1030	383	174	86	835.39	3337.53	4	9.76	R	SCVCAVGWAGNGLLCGRDTDLDGFPDEKLR	C
1	gi|126352424|NP_001075325.1|	cartilage oligomeric matrix protein [Equus caballus]	12502	84675	1030	383	174	86	835.39	3337.53	4	13.92	R	SCVCAVGWAGNGLLCGRDTDLDGFPDEKLR	C
1	gi|126352424|NP_001075325.1|	cartilage oligomeric matrix protein [Equus caballus]	12502	84675	1030	383	174	86	835.39	3337.53	4	15.69	R	SCVCAVGWAGNGLLCGRDTDLDGFPDEKLR	C
1	gi|126352424|NP_001075325.1|	cartilage oligomeric matrix protein [Equus caballus]	12502	84675	1030	383	174	86	835.39	3337.53	4	15.88	R	SCVCAVGWAGNGLLCGRDTDLDGFPDEKLR	C
1	gi|126352424|NP_001075325.1|	cartilage oligomeric matrix protein [Equus caballus]	12502	84675	1030	383	174	86	835.39	3337.53	4	16.89	R	SCVCAVGWAGNGLLCGRDTDLDGFPDEKLR	C
1	gi|126352424|NP_001075325.1|	cartilage oligomeric matrix protein [Equus caballus]	12502	84675	1030	383	174	86	835.39	3337.53	4	14.34	R	SCVCAVGWAGNGLLCGRDTDLDGFPDEKLR	C
1	gi|126352424|NP_001075325.1|	cartilage oligomeric matrix protein [Equus caballus]	12502	84675	1030	383	174	86	835.39	3337.54	4	6.91	R	SCVCAVGWAGNGLLCGRDTDLDGFPDEKLR	C
1	gi|126352424|NP_001075325.1|	cartilage oligomeric matrix protein [Equus caballus]	12502	84675	1030	383	174	86	1138.81	3413.41	3	81.94	R	DGIGDACDTDADGDGVPNEGDNCPLVRNPDQR	N
1	gi|126352424|NP_001075325.1|	cartilage oligomeric matrix protein [Equus caballus]	12502	84675	1030	383	174	86	1172.43	3514.26	3	124.52	N	SAQQDSDSDGQGDACDEDDDNDGVPDSRDNCR	L
1	gi|126352424|NP_001075325.1|	cartilage oligomeric matrix protein [Equus caballus]	12502	84675	1030	383	174	86	887.38	3545.48	4	11.97	R	NAVDNCPRVPNSDQKDSDGDGIGDVCDNCPQK	S
1	gi|126352424|NP_001075325.1|	cartilage oligomeric matrix protein [Equus caballus]	12502	84675	1030	383	174	86	1182.83	3545.48	3	19.49	R	NAVDNCPRVPNSDQKDSDGDGIGDVCDNCPQK	S
1	gi|126352424|NP_001075325.1|	cartilage oligomeric matrix protein [Equus caballus]	12502	84675	1030	383	174	86	1182.84	3545.48	3	24.21	R	NAVDNCPRVPNSDQKDSDGDGIGDVCDNCPQK	S
1	gi|126352424|NP_001075325.1|	cartilage oligomeric matrix protein [Equus caballus]	12502	84675	1030	383	174	86	1182.84	3545.49	3	30.05	R	NAVDNCPRVPNSDQKDSDGDGIGDVCDNCPQK	S
1	gi|126352424|NP_001075325.1|	cartilage oligomeric matrix protein [Equus caballus]	12502	84675	1030	383	174	86	887.38	3545.49	4	27.19	R	NAVDNCPRVPNSDQKDSDGDGIGDVCDNCPQK	S
1	gi|126352424|NP_001075325.1|	cartilage oligomeric matrix protein [Equus caballus]	12502	84675	1030	383	174	86	887.38	3545.49	4	21.69	R	NAVDNCPRVPNSDQKDSDGDGIGDVCDNCPQK	S
1	gi|126352424|NP_001075325.1|	cartilage oligomeric matrix protein [Equus caballus]	12502	84675	1030	383	174	86	887.38	3545.49	4	16.08	R	NAVDNCPRVPNSDQKDSDGDGIGDVCDNCPQK	S
1	gi|126352424|NP_001075325.1|	cartilage oligomeric matrix protein [Equus caballus]	12502	84675	1030	383	174	86	1289.81	3866.4	3	0.06	R	DNCPTVPNSAQQDSDSDGQGDACDEDDDNDGVPDSR	D
1	gi|126352424|NP_001075325.1|	cartilage oligomeric matrix protein [Equus caballus]	12502	84675	1030	383	174	86	1289.81	3866.42	3	63.82	R	DNCPTVPNSAQQDSDSDGQGDACDEDDDNDGVPDSR	D
1	gi|126352424|NP_001075325.1|	cartilage oligomeric matrix protein [Equus caballus]	12502	84675	1030	383	174	86	1289.82	3866.43	3	20.22	R	DNCPTVPNSAQQDSDSDGQGDACDEDDDNDGVPDSR	D
1	gi|126352424|NP_001075325.1|	cartilage oligomeric matrix protein [Equus caballus]	12502	84675	1030	383	174	86	1289.82	3866.43	3	27.09	R	DNCPTVPNSAQQDSDSDGQGDACDEDDDNDGVPDSR	D
1	gi|126352424|NP_001075325.1|	cartilage oligomeric matrix protein [Equus caballus]	12502	84675	1030	383	174	86	967.62	3866.43	4	8.5	R	DNCPTVPNSAQQDSDSDGQGDACDEDDDNDGVPDSR	D
1	gi|126352424|NP_001075325.1|	cartilage oligomeric matrix protein [Equus caballus]	12502	84675	1030	383	174	86	975.45	3897.76	4	27.91	R	DGVGDVCQGDFDADKVVDKIDVCPENAEVTLTDFR	A
1	gi|126352424|NP_001075325.1|	cartilage oligomeric matrix protein [Equus caballus]	12502	84675	1030	383	174	86	975.45	3897.76	4	26.68	R	DGVGDVCQGDFDADKVVDKIDVCPENAEVTLTDFR	A
1	gi|126352424|NP_001075325.1|	cartilage oligomeric matrix protein [Equus caballus]	12502	84675	1030	383	174	86	975.45	3897.77	4	39.36	R	DGVGDVCQGDFDADKVVDKIDVCPENAEVTLTDFR	A
1	gi|126352424|NP_001075325.1|	cartilage oligomeric matrix protein [Equus caballus]	12502	84675	1030	383	174	86	849.56	4242.78	5	10.98	R	NAVDNCPRVPNSDQKDSDGDGIGDVCDNCPQKSNPDQR	D
1	gi|126352424|NP_001075325.1|	cartilage oligomeric matrix protein [Equus caballus]	12502	84675	1030	383	174	86	849.57	4242.8	5	4.5	R	NAVDNCPRVPNSDQKDSDGDGIGDVCDNCPQKSNPDQR	D
1	gi|126352424|NP_001075325.1|	cartilage oligomeric matrix protein [Equus caballus]	12502	84675	1030	383	174	86	1061.71	4242.8	4	11.34	R	NAVDNCPRVPNSDQKDSDGDGIGDVCDNCPQKSNPDQR	D
1	gi|126352424|NP_001075325.1|	cartilage oligomeric matrix protein [Equus caballus]	12502	84675	1030	383	174	86	1061.71	4242.8	4	10.62	R	NAVDNCPRVPNSDQKDSDGDGIGDVCDNCPQKSNPDQR	D
1	gi|126352424|NP_001075325.1|	cartilage oligomeric matrix protein [Equus caballus]	12502	84675	1030	383	174	86	849.57	4242.8	5	10.49	R	NAVDNCPRVPNSDQKDSDGDGIGDVCDNCPQKSNPDQR	D
1	gi|126352424|NP_001075325.1|	cartilage oligomeric matrix protein [Equus caballus]	12502	84675	1030	383	174	86	849.57	4242.8	5	7.04	R	NAVDNCPRVPNSDQKDSDGDGIGDVCDNCPQKSNPDQR	D
1	gi|126352424|NP_001075325.1|	cartilage oligomeric matrix protein [Equus caballus]	12502	84675	1030	383	174	86	1061.71	4242.8	4	16.36	R	NAVDNCPRVPNSDQKDSDGDGIGDVCDNCPQKSNPDQR	D
1	gi|126352424|NP_001075325.1|	cartilage oligomeric matrix protein [Equus caballus]	12502	84675	1030	383	174	86	1061.71	4242.8	4	9.6	R	NAVDNCPRVPNSDQKDSDGDGIGDVCDNCPQKSNPDQR	D
1	gi|126352424|NP_001075325.1|	cartilage oligomeric matrix protein [Equus caballus]	12502	84675	1030	383	174	86	849.57	4242.8	5	6.7	R	NAVDNCPRVPNSDQKDSDGDGIGDVCDNCPQKSNPDQR	D
1	gi|126352424|NP_001075325.1|	cartilage oligomeric matrix protein [Equus caballus]	12502	84675	1030	383	174	86	1061.71	4242.8	4	22.6	R	NAVDNCPRVPNSDQKDSDGDGIGDVCDNCPQKSNPDQR	D
1	gi|126352424|NP_001075325.1|	cartilage oligomeric matrix protein [Equus caballus]	12502	84675	1030	383	174	86	849.57	4242.8	5	3.63	R	NAVDNCPRVPNSDQKDSDGDGIGDVCDNCPQKSNPDQR	D
1	gi|126352424|NP_001075325.1|	cartilage oligomeric matrix protein [Equus caballus]	12502	84675	1030	383	174	86	849.57	4242.8	5	9.78	R	NAVDNCPRVPNSDQKDSDGDGIGDVCDNCPQKSNPDQR	D
1	gi|126352424|NP_001075325.1|	cartilage oligomeric matrix protein [Equus caballus]	12502	84675	1030	383	174	86	849.57	4242.8	5	7.34	R	NAVDNCPRVPNSDQKDSDGDGIGDVCDNCPQKSNPDQR	D
1	gi|126352424|NP_001075325.1|	cartilage oligomeric matrix protein [Equus caballus]	12502	84675	1030	383	174	86	1415.28	4242.8	3	13.62	R	NAVDNCPRVPNSDQKDSDGDGIGDVCDNCPQKSNPDQR	D
1	gi|126352424|NP_001075325.1|	cartilage oligomeric matrix protein [Equus caballus]	12502	84675	1030	383	174	86	849.57	4242.8	5	8.35	R	NAVDNCPRVPNSDQKDSDGDGIGDVCDNCPQKSNPDQR	D
1	gi|126352424|NP_001075325.1|	cartilage oligomeric matrix protein [Equus caballus]	12502	84675	1030	383	174	86	849.57	4242.81	5	1.38	R	NAVDNCPRVPNSDQKDSDGDGIGDVCDNCPQKSNPDQR	D
1	gi|126352424|NP_001075325.1|	cartilage oligomeric matrix protein [Equus caballus]	12502	84675	1030	383	174	86	1061.71	4242.81	4	18.07	R	NAVDNCPRVPNSDQKDSDGDGIGDVCDNCPQKSNPDQR	D
1	gi|126352424|NP_001075325.1|	cartilage oligomeric matrix protein [Equus caballus]	12502	84675	1030	383	174	86	1471.55	4411.63	3	68.19	R	DNCPTVPNSAQQDSDSDGQGDACDEDDDNDGVPDSRDNCR	L
1	gi|126352424|NP_001075325.1|	cartilage oligomeric matrix protein [Equus caballus]	12502	84675	1030	383	174	86	1103.91	4411.63	4	44.81	R	DNCPTVPNSAQQDSDSDGQGDACDEDDDNDGVPDSRDNCR	L
1	gi|126352424|NP_001075325.1|	cartilage oligomeric matrix protein [Equus caballus]	12502	84675	1030	383	174	86	1471.55	4411.63	3	25.46	R	DNCPTVPNSAQQDSDSDGQGDACDEDDDNDGVPDSRDNCR	L
1	gi|126352424|NP_001075325.1|	cartilage oligomeric matrix protein [Equus caballus]	12502	84675	1030	383	174	86	1103.92	4411.63	4	32.86	R	DNCPTVPNSAQQDSDSDGQGDACDEDDDNDGVPDSRDNCR	L
1	gi|126352424|NP_001075325.1|	cartilage oligomeric matrix protein [Equus caballus]	12502	84675	1030	383	174	86	1103.92	4411.63	4	14.84	R	DNCPTVPNSAQQDSDSDGQGDACDEDDDNDGVPDSRDNCR	L
1	gi|126352424|NP_001075325.1|	cartilage oligomeric matrix protein [Equus caballus]	12502	84675	1030	383	174	86	1471.55	4411.64	3	18.69	R	DNCPTVPNSAQQDSDSDGQGDACDEDDDNDGVPDSRDNCR	L
1	gi|126352424|NP_001075325.1|	cartilage oligomeric matrix protein [Equus caballus]	12502	84675	1030	383	174	86	1521.29	4560.85	3	14.46	K	DNCVTVPNSGQEDADRDGIGDACDTDADGDGVPNEGDNCPLVR	N
1	gi|126352424|NP_001075325.1|	cartilage oligomeric matrix protein [Equus caballus]	12502	84675	1030	383	174	86	1141.22	4560.86	4	16.88	K	DNCVTVPNSGQEDADRDGIGDACDTDADGDGVPNEGDNCPLVR	N
1	gi|126352424|NP_001075325.1|	cartilage oligomeric matrix protein [Equus caballus]	12502	84675	1030	383	174	86	1563.99	4688.95	3	15.72	R	KDNCVTVPNSGQEDADRDGIGDACDTDADGDGVPNEGDNCPLVR	N
1	gi|126352424|NP_001075325.1|	cartilage oligomeric matrix protein [Equus caballus]	12502	84675	1030	383	174	86	1173.25	4688.96	4	17.57	R	KDNCVTVPNSGQEDADRDGIGDACDTDADGDGVPNEGDNCPLVR	N
1	gi|126352424|NP_001075325.1|	cartilage oligomeric matrix protein [Equus caballus]	12502	84675	1030	383	174	86	1173.25	4688.96	4	5.97	R	KDNCVTVPNSGQEDADRDGIGDACDTDADGDGVPNEGDNCPLVR	N
1	gi|126352424|NP_001075325.1|	cartilage oligomeric matrix protein [Equus caballus]	12502	84675	1030	383	174	86	938.8	4688.96	5	14.93	R	KDNCVTVPNSGQEDADRDGIGDACDTDADGDGVPNEGDNCPLVR	N
1	gi|126352424|NP_001075325.1|	cartilage oligomeric matrix protein [Equus caballus]	12502	84675	1030	383	174	86	1173.25	4688.96	4	10.46	R	KDNCVTVPNSGQEDADRDGIGDACDTDADGDGVPNEGDNCPLVR	N
1	gi|126352424|NP_001075325.1|	cartilage oligomeric matrix protein [Equus caballus]	12502	84675	1030	383	174	86	1563.99	4688.96	3	25.43	R	KDNCVTVPNSGQEDADRDGIGDACDTDADGDGVPNEGDNCPLVR	N
1	gi|126352424|NP_001075325.1|	cartilage oligomeric matrix protein [Equus caballus]	12502	84675	1030	383	174	86	1173.25	4688.96	4	18.2	R	KDNCVTVPNSGQEDADRDGIGDACDTDADGDGVPNEGDNCPLVR	N
2	gi|194211292|XP_001489154.2|	PREDICTED: LOW QUALITY PROTEIN: fibronectin [Equus caballus]	9973	275586	700	281	172	90	400.71	799.41	2	26.95	I	FAVNHGR	E
2	gi|194211292|XP_001489154.2|	PREDICTED: LOW QUALITY PROTEIN: fibronectin [Equus caballus]	9973	275586	700	281	172	90	400.71	799.41	2	25.27	I	FAVNHGR	E
2	gi|194211292|XP_001489154.2|	PREDICTED: LOW QUALITY PROTEIN: fibronectin [Equus caballus]	9973	275586	700	281	172	90	403.71	805.4	2	25.26	R	IGDTWSK	K
2	gi|194211292|XP_001489154.2|	PREDICTED: LOW QUALITY PROTEIN: fibronectin [Equus caballus]	9973	275586	700	281	172	90	403.71	805.4	2	44.81	R	IGDTWSK	K
2	gi|194211292|XP_001489154.2|	PREDICTED: LOW QUALITY PROTEIN: fibronectin [Equus caballus]	9973	275586	700	281	172	90	403.71	805.4	2	12.43	R	IGDTWSK	K
2	gi|194211292|XP_001489154.2|	PREDICTED: LOW QUALITY PROTEIN: fibronectin [Equus caballus]	9973	275586	700	281	172	90	404.25	806.49	2	18.45	R	ITGYIIK	Y
2	gi|194211292|XP_001489154.2|	PREDICTED: LOW QUALITY PROTEIN: fibronectin [Equus caballus]	9973	275586	700	281	172	90	404.25	806.49	2	9.38	R	ITGYIIK	Y
2	gi|194211292|XP_001489154.2|	PREDICTED: LOW QUALITY PROTEIN: fibronectin [Equus caballus]	9973	275586	700	281	172	90	414.75	827.49	2	12.26	R	TIKPDVR	S
2	gi|194211292|XP_001489154.2|	PREDICTED: LOW QUALITY PROTEIN: fibronectin [Equus caballus]	9973	275586	700	281	172	90	414.75	827.49	2	19.16	R	TIKPDVR	S
2	gi|194211292|XP_001489154.2|	PREDICTED: LOW QUALITY PROTEIN: fibronectin [Equus caballus]	9973	275586	700	281	172	90	415.77	829.53	2	21.96	Y	TVTLVAVK	G
2	gi|194211292|XP_001489154.2|	PREDICTED: LOW QUALITY PROTEIN: fibronectin [Equus caballus]	9973	275586	700	281	172	90	418.73	835.45	2	21.27	N	VQLTGYR	V
2	gi|194211292|XP_001489154.2|	PREDICTED: LOW QUALITY PROTEIN: fibronectin [Equus caballus]	9973	275586	700	281	172	90	424.2	846.39	2	55.91	R	VGDQWDK	Q
2	gi|194211292|XP_001489154.2|	PREDICTED: LOW QUALITY PROTEIN: fibronectin [Equus caballus]	9973	275586	700	281	172	90	430.75	859.49	2	12.26	K	GLRPGVVY	E
2	gi|194211292|XP_001489154.2|	PREDICTED: LOW QUALITY PROTEIN: fibronectin [Equus caballus]	9973	275586	700	281	172	90	432.23	862.45	2	35.85	K	PISIDYR	T
2	gi|194211292|XP_001489154.2|	PREDICTED: LOW QUALITY PROTEIN: fibronectin [Equus caballus]	9973	275586	700	281	172	90	433.72	865.43	2	13.88	S	SSPVTGYR	V
2	gi|194211292|XP_001489154.2|	PREDICTED: LOW QUALITY PROTEIN: fibronectin [Equus caballus]	9973	275586	700	281	172	90	439.72	877.43	2	39.32	G	SGPFTDVR	T
2	gi|194211292|XP_001489154.2|	PREDICTED: LOW QUALITY PROTEIN: fibronectin [Equus caballus]	9973	275586	700	281	172	90	443.29	884.57	2	34.79	Y	TIQVIAIK	N
2	gi|194211292|XP_001489154.2|	PREDICTED: LOW QUALITY PROTEIN: fibronectin [Equus caballus]	9973	275586	700	281	172	90	443.29	884.57	2	31.21	Y	TIQVIAIK	N
2	gi|194211292|XP_001489154.2|	PREDICTED: LOW QUALITY PROTEIN: fibronectin [Equus caballus]	9973	275586	700	281	172	90	450.25	898.49	2	49.68	K	LDAPTNLR	F
2	gi|194211292|XP_001489154.2|	PREDICTED: LOW QUALITY PROTEIN: fibronectin [Equus caballus]	9973	275586	700	281	172	90	450.25	898.49	2	20.89	K	LDAPTNLR	F
2	gi|194211292|XP_001489154.2|	PREDICTED: LOW QUALITY PROTEIN: fibronectin [Equus caballus]	9973	275586	700	281	172	90	452.24	902.46	2	24.77	K	IGEKWDR	Q
2	gi|194211292|XP_001489154.2|	PREDICTED: LOW QUALITY PROTEIN: fibronectin [Equus caballus]	9973	275586	700	281	172	90	454.68	907.34	2	24.55	R	CNDQDTR	T
2	gi|194211292|XP_001489154.2|	PREDICTED: LOW QUALITY PROTEIN: fibronectin [Equus caballus]	9973	275586	700	281	172	90	457.25	912.49	2	46.43	K	IFAVNHGR	E
2	gi|194211292|XP_001489154.2|	PREDICTED: LOW QUALITY PROTEIN: fibronectin [Equus caballus]	9973	275586	700	281	172	90	458.72	915.42	2	33.2	R	RPHETGGY	M
2	gi|194211292|XP_001489154.2|	PREDICTED: LOW QUALITY PROTEIN: fibronectin [Equus caballus]	9973	275586	700	281	172	90	458.72	915.42	2	23.95	R	RPHETGGY	M
2	gi|194211292|XP_001489154.2|	PREDICTED: LOW QUALITY PROTEIN: fibronectin [Equus caballus]	9973	275586	700	281	172	90	464.27	926.53	2	28.01	K	SEPLIGRR	K
2	gi|194211292|XP_001489154.2|	PREDICTED: LOW QUALITY PROTEIN: fibronectin [Equus caballus]	9973	275586	700	281	172	90	467.74	933.47	2	35.51	R	ISCTIANR	C
2	gi|194211292|XP_001489154.2|	PREDICTED: LOW QUALITY PROTEIN: fibronectin [Equus caballus]	9973	275586	700	281	172	90	467.74	933.47	2	21.62	R	ISCTIANR	C
2	gi|194211292|XP_001489154.2|	PREDICTED: LOW QUALITY PROTEIN: fibronectin [Equus caballus]	9973	275586	700	281	172	90	467.74	933.47	2	50.36	R	ISCTIANR	C
2	gi|194211292|XP_001489154.2|	PREDICTED: LOW QUALITY PROTEIN: fibronectin [Equus caballus]	9973	275586	700	281	172	90	472.23	942.45	2	11.09	A	QWTAPNVQ	L
2	gi|194211292|XP_001489154.2|	PREDICTED: LOW QUALITY PROTEIN: fibronectin [Equus caballus]	9973	275586	700	281	172	90	474.75	947.49	2	48.88	Y	SVGMQWLK	T
2	gi|194211292|XP_001489154.2|	PREDICTED: LOW QUALITY PROTEIN: fibronectin [Equus caballus]	9973	275586	700	281	172	90	478.25	954.49	2	25.4	R	EDRVPPSR	N
2	gi|194211292|XP_001489154.2|	PREDICTED: LOW QUALITY PROTEIN: fibronectin [Equus caballus]	9973	275586	700	281	172	90	478.25	954.49	2	26.38	R	EDRVPPSR	N
2	gi|194211292|XP_001489154.2|	PREDICTED: LOW QUALITY PROTEIN: fibronectin [Equus caballus]	9973	275586	700	281	172	90	482.75	963.48	2	34.37	Y	SVGMQWLK	T
2	gi|194211292|XP_001489154.2|	PREDICTED: LOW QUALITY PROTEIN: fibronectin [Equus caballus]	9973	275586	700	281	172	90	483.24	964.46	2	15.5	V	GDTYERPK	D
2	gi|194211292|XP_001489154.2|	PREDICTED: LOW QUALITY PROTEIN: fibronectin [Equus caballus]	9973	275586	700	281	172	90	485.78	969.55	2	51.19	R	ITGYIIKY	E
2	gi|194211292|XP_001489154.2|	PREDICTED: LOW QUALITY PROTEIN: fibronectin [Equus caballus]	9973	275586	700	281	172	90	489.23	976.45	2	24.82	R	GNLLQCIC	T
2	gi|194211292|XP_001489154.2|	PREDICTED: LOW QUALITY PROTEIN: fibronectin [Equus caballus]	9973	275586	700	281	172	90	493.21	984.4	2	19.21	R	GEWTCVAY	S
2	gi|194211292|XP_001489154.2|	PREDICTED: LOW QUALITY PROTEIN: fibronectin [Equus caballus]	9973	275586	700	281	172	90	493.21	984.4	2	30.14	R	GEWTCVAY	S
2	gi|194211292|XP_001489154.2|	PREDICTED: LOW QUALITY PROTEIN: fibronectin [Equus caballus]	9973	275586	700	281	172	90	497.27	992.52	2	27.06	K	FTQVTPTSL	T
2	gi|194211292|XP_001489154.2|	PREDICTED: LOW QUALITY PROTEIN: fibronectin [Equus caballus]	9973	275586	700	281	172	90	498.78	995.56	2	17.83	L	LISWQPPR	A
2	gi|194211292|XP_001489154.2|	PREDICTED: LOW QUALITY PROTEIN: fibronectin [Equus caballus]	9973	275586	700	281	172	90	499.26	996.51	2	47.52	R	TKTETITGF	Q
2	gi|194211292|XP_001489154.2|	PREDICTED: LOW QUALITY PROTEIN: fibronectin [Equus caballus]	9973	275586	700	281	172	90	501.77	1001.53	2	30.57	R	PQAPITGYR	I
2	gi|194211292|XP_001489154.2|	PREDICTED: LOW QUALITY PROTEIN: fibronectin [Equus caballus]	9973	275586	700	281	172	90	515.77	1029.52	2	23.17	K	YEKPGSPPR	E
2	gi|194211292|XP_001489154.2|	PREDICTED: LOW QUALITY PROTEIN: fibronectin [Equus caballus]	9973	275586	700	281	172	90	515.77	1029.52	2	29.98	K	YEKPGSPPR	E
2	gi|194211292|XP_001489154.2|	PREDICTED: LOW QUALITY PROTEIN: fibronectin [Equus caballus]	9973	275586	700	281	172	90	532.77	1063.53	2	40.36	R	VGDTYERPK	D
2	gi|194211292|XP_001489154.2|	PREDICTED: LOW QUALITY PROTEIN: fibronectin [Equus caballus]	9973	275586	700	281	172	90	533.22	1064.43	2	25.57	R	CHEGGQSYK	I
2	gi|194211292|XP_001489154.2|	PREDICTED: LOW QUALITY PROTEIN: fibronectin [Equus caballus]	9973	275586	700	281	172	90	533.22	1064.43	2	35.93	R	CHEGGQSYK	I
2	gi|194211292|XP_001489154.2|	PREDICTED: LOW QUALITY PROTEIN: fibronectin [Equus caballus]	9973	275586	700	281	172	90	536.29	1070.56	2	36.82	K	YEVSVYALK	D
2	gi|194211292|XP_001489154.2|	PREDICTED: LOW QUALITY PROTEIN: fibronectin [Equus caballus]	9973	275586	700	281	172	90	540.28	1078.54	2	13	W	NAPEPSHISK	Y
2	gi|194211292|XP_001489154.2|	PREDICTED: LOW QUALITY PROTEIN: fibronectin [Equus caballus]	9973	275586	700	281	172	90	551.27	1100.53	2	19.24	Y	QINQQWER	T
2	gi|194211292|XP_001489154.2|	PREDICTED: LOW QUALITY PROTEIN: fibronectin [Equus caballus]	9973	275586	700	281	172	90	551.3	1100.58	2	44.31	K	VREEVVTVGN	S
2	gi|194211292|XP_001489154.2|	PREDICTED: LOW QUALITY PROTEIN: fibronectin [Equus caballus]	9973	275586	700	281	172	90	555.77	1109.53	2	34.27	R	STTPDITGYR	I
2	gi|194211292|XP_001489154.2|	PREDICTED: LOW QUALITY PROTEIN: fibronectin [Equus caballus]	9973	275586	700	281	172	90	555.77	1109.53	2	20.31	R	STTPDITGYR	I
2	gi|194211292|XP_001489154.2|	PREDICTED: LOW QUALITY PROTEIN: fibronectin [Equus caballus]	9973	275586	700	281	172	90	562.27	1122.53	2	57.34	T	STGSGPFTDVR	T
2	gi|194211292|XP_001489154.2|	PREDICTED: LOW QUALITY PROTEIN: fibronectin [Equus caballus]	9973	275586	700	281	172	90	562.27	1122.53	2	44.25	T	STGSGPFTDVR	T
2	gi|194211292|XP_001489154.2|	PREDICTED: LOW QUALITY PROTEIN: fibronectin [Equus caballus]	9973	275586	700	281	172	90	564.72	1127.43	2	5.57	R	DNMKWCGTT	Q
2	gi|194211292|XP_001489154.2|	PREDICTED: LOW QUALITY PROTEIN: fibronectin [Equus caballus]	9973	275586	700	281	172	90	569.27	1136.53	2	37.97	R	FTNVGPDTMR	V
2	gi|194211292|XP_001489154.2|	PREDICTED: LOW QUALITY PROTEIN: fibronectin [Equus caballus]	9973	275586	700	281	172	90	585.23	1168.44	2	23.75	R	YQCYCYGR	G
2	gi|194211292|XP_001489154.2|	PREDICTED: LOW QUALITY PROTEIN: fibronectin [Equus caballus]	9973	275586	700	281	172	90	585.23	1168.44	2	29.86	R	YQCYCYGR	G
2	gi|194211292|XP_001489154.2|	PREDICTED: LOW QUALITY PROTEIN: fibronectin [Equus caballus]	9973	275586	700	281	172	90	587.81	1173.61	2	39.29	K	GLRPGVVYEGQ	L
2	gi|194211292|XP_001489154.2|	PREDICTED: LOW QUALITY PROTEIN: fibronectin [Equus caballus]	9973	275586	700	281	172	90	587.82	1173.62	2	34.85	R	VPGTSASATLTGL	T
2	gi|194211292|XP_001489154.2|	PREDICTED: LOW QUALITY PROTEIN: fibronectin [Equus caballus]	9973	275586	700	281	172	90	595.32	1188.63	2	14.64	E	SKPLTGEQTTK	L
2	gi|194211292|XP_001489154.2|	PREDICTED: LOW QUALITY PROTEIN: fibronectin [Equus caballus]	9973	275586	700	281	172	90	598.78	1195.54	2	11.02	R	GIGEWHCQPL	Q
2	gi|194211292|XP_001489154.2|	PREDICTED: LOW QUALITY PROTEIN: fibronectin [Equus caballus]	9973	275586	700	281	172	90	598.84	1195.67	2	49.69	N	SLLISWQPPR	A
2	gi|194211292|XP_001489154.2|	PREDICTED: LOW QUALITY PROTEIN: fibronectin [Equus caballus]	9973	275586	700	281	172	90	601.3	1200.58	2	29.57	K	EATIPGHLNSY	T
2	gi|194211292|XP_001489154.2|	PREDICTED: LOW QUALITY PROTEIN: fibronectin [Equus caballus]	9973	275586	700	281	172	90	601.3	1200.58	2	15.25	K	EATIPGHLNSY	T
2	gi|194211292|XP_001489154.2|	PREDICTED: LOW QUALITY PROTEIN: fibronectin [Equus caballus]	9973	275586	700	281	172	90	605.82	1209.62	2	12.11	L	GVRPSQGGEAPR	E
2	gi|194211292|XP_001489154.2|	PREDICTED: LOW QUALITY PROTEIN: fibronectin [Equus caballus]	9973	275586	700	281	172	90	610.33	1218.64	2	34.73	W	TAPNVQLTGYR	V
2	gi|194211292|XP_001489154.2|	PREDICTED: LOW QUALITY PROTEIN: fibronectin [Equus caballus]	9973	275586	700	281	172	90	611.26	1220.51	2	58.56	R	TFYSCTTEGR	Q
2	gi|194211292|XP_001489154.2|	PREDICTED: LOW QUALITY PROTEIN: fibronectin [Equus caballus]	9973	275586	700	281	172	90	611.26	1220.51	2	24.29	R	TFYSCTTEGR	Q
2	gi|194211292|XP_001489154.2|	PREDICTED: LOW QUALITY PROTEIN: fibronectin [Equus caballus]	9973	275586	700	281	172	90	611.26	1220.51	2	46.49	R	TFYSCTTEGR	Q
2	gi|194211292|XP_001489154.2|	PREDICTED: LOW QUALITY PROTEIN: fibronectin [Equus caballus]	9973	275586	700	281	172	90	633.38	1264.74	2	28.38	K	KVVTPLSPPTNL	H
2	gi|194211292|XP_001489154.2|	PREDICTED: LOW QUALITY PROTEIN: fibronectin [Equus caballus]	9973	275586	700	281	172	90	636.29	1270.57	2	34.46	R	TYLGNALVCTC	Y
2	gi|194211292|XP_001489154.2|	PREDICTED: LOW QUALITY PROTEIN: fibronectin [Equus caballus]	9973	275586	700	281	172	90	425.87	1274.6	3	17.86	K	TYHVGEQWQK	E
2	gi|194211292|XP_001489154.2|	PREDICTED: LOW QUALITY PROTEIN: fibronectin [Equus caballus]	9973	275586	700	281	172	90	425.88	1274.6	3	30.58	K	TYHVGEQWQK	E
2	gi|194211292|XP_001489154.2|	PREDICTED: LOW QUALITY PROTEIN: fibronectin [Equus caballus]	9973	275586	700	281	172	90	638.31	1274.6	2	36.08	K	TYHVGEQWQK	E
2	gi|194211292|XP_001489154.2|	PREDICTED: LOW QUALITY PROTEIN: fibronectin [Equus caballus]	9973	275586	700	281	172	90	638.31	1274.6	2	37.53	K	TYHVGEQWQK	E
2	gi|194211292|XP_001489154.2|	PREDICTED: LOW QUALITY PROTEIN: fibronectin [Equus caballus]	9973	275586	700	281	172	90	638.33	1274.65	2	53.99	N	SPVQEFTVPGSK	S
2	gi|194211292|XP_001489154.2|	PREDICTED: LOW QUALITY PROTEIN: fibronectin [Equus caballus]	9973	275586	700	281	172	90	644.84	1287.66	2	33.11	Y	NVGPSASQYPLR	S
2	gi|194211292|XP_001489154.2|	PREDICTED: LOW QUALITY PROTEIN: fibronectin [Equus caballus]	9973	275586	700	281	172	90	646.37	1290.72	2	76.84	R	GATYNIIVEALK	D
2	gi|194211292|XP_001489154.2|	PREDICTED: LOW QUALITY PROTEIN: fibronectin [Equus caballus]	9973	275586	700	281	172	90	646.37	1290.72	2	56.39	R	GATYNIIVEALK	D
2	gi|194211292|XP_001489154.2|	PREDICTED: LOW QUALITY PROTEIN: fibronectin [Equus caballus]	9973	275586	700	281	172	90	431.51	1291.51	3	11.63	D	PHEATCYDDGK	T
2	gi|194211292|XP_001489154.2|	PREDICTED: LOW QUALITY PROTEIN: fibronectin [Equus caballus]	9973	275586	700	281	172	90	646.78	1291.54	2	18.79	K	WCHDNGVNYK	I
2	gi|194211292|XP_001489154.2|	PREDICTED: LOW QUALITY PROTEIN: fibronectin [Equus caballus]	9973	275586	700	281	172	90	646.84	1291.66	2	50.98	R	DLQFVEVTDVK	I
2	gi|194211292|XP_001489154.2|	PREDICTED: LOW QUALITY PROTEIN: fibronectin [Equus caballus]	9973	275586	700	281	172	90	646.84	1291.66	2	49.48	R	DLQFVEVTDVK	I
2	gi|194211292|XP_001489154.2|	PREDICTED: LOW QUALITY PROTEIN: fibronectin [Equus caballus]	9973	275586	700	281	172	90	646.84	1291.66	2	50.42	R	DLQFVEVTDVK	I
2	gi|194211292|XP_001489154.2|	PREDICTED: LOW QUALITY PROTEIN: fibronectin [Equus caballus]	9973	275586	700	281	172	90	646.84	1291.66	2	52.15	R	DLQFVEVTDVK	I
2	gi|194211292|XP_001489154.2|	PREDICTED: LOW QUALITY PROTEIN: fibronectin [Equus caballus]	9973	275586	700	281	172	90	646.84	1291.66	2	41.32	R	DLQFVEVTDVK	I
2	gi|194211292|XP_001489154.2|	PREDICTED: LOW QUALITY PROTEIN: fibronectin [Equus caballus]	9973	275586	700	281	172	90	646.84	1291.66	2	51.67	R	DLQFVEVTDVK	I
2	gi|194211292|XP_001489154.2|	PREDICTED: LOW QUALITY PROTEIN: fibronectin [Equus caballus]	9973	275586	700	281	172	90	646.84	1291.66	2	66.71	R	DLQFVEVTDVK	I
2	gi|194211292|XP_001489154.2|	PREDICTED: LOW QUALITY PROTEIN: fibronectin [Equus caballus]	9973	275586	700	281	172	90	646.84	1291.66	2	52.67	R	DLQFVEVTDVK	I
2	gi|194211292|XP_001489154.2|	PREDICTED: LOW QUALITY PROTEIN: fibronectin [Equus caballus]	9973	275586	700	281	172	90	646.84	1291.66	2	58.62	R	DLQFVEVTDVK	I
2	gi|194211292|XP_001489154.2|	PREDICTED: LOW QUALITY PROTEIN: fibronectin [Equus caballus]	9973	275586	700	281	172	90	646.84	1291.67	2	52.93	R	DLQFVEVTDVK	I
2	gi|194211292|XP_001489154.2|	PREDICTED: LOW QUALITY PROTEIN: fibronectin [Equus caballus]	9973	275586	700	281	172	90	646.84	1291.67	2	22.2	R	DLQFVEVTDVK	I
2	gi|194211292|XP_001489154.2|	PREDICTED: LOW QUALITY PROTEIN: fibronectin [Equus caballus]	9973	275586	700	281	172	90	646.84	1291.67	2	55.12	R	DLQFVEVTDVK	I
2	gi|194211292|XP_001489154.2|	PREDICTED: LOW QUALITY PROTEIN: fibronectin [Equus caballus]	9973	275586	700	281	172	90	646.84	1291.67	2	68.09	R	DLQFVEVTDVK	I
2	gi|194211292|XP_001489154.2|	PREDICTED: LOW QUALITY PROTEIN: fibronectin [Equus caballus]	9973	275586	700	281	172	90	646.84	1291.67	2	55.93	R	DLQFVEVTDVK	I
2	gi|194211292|XP_001489154.2|	PREDICTED: LOW QUALITY PROTEIN: fibronectin [Equus caballus]	9973	275586	700	281	172	90	646.84	1291.67	2	33.96	R	DLQFVEVTDVK	I
2	gi|194211292|XP_001489154.2|	PREDICTED: LOW QUALITY PROTEIN: fibronectin [Equus caballus]	9973	275586	700	281	172	90	647.34	1292.66	2	40.14	K	FTQVTPTSLTAQ	W
2	gi|194211292|XP_001489154.2|	PREDICTED: LOW QUALITY PROTEIN: fibronectin [Equus caballus]	9973	275586	700	281	172	90	653.29	1304.56	2	34.41	L	DVQADRDDSRE	-
2	gi|194211292|XP_001489154.2|	PREDICTED: LOW QUALITY PROTEIN: fibronectin [Equus caballus]	9973	275586	700	281	172	90	656.3	1310.58	2	9.66	Q	SSCTFENLSPGL	E
2	gi|194211292|XP_001489154.2|	PREDICTED: LOW QUALITY PROTEIN: fibronectin [Equus caballus]	9973	275586	700	281	172	90	440.22	1317.64	3	24.99	K	GEWTCKPIAEK	C
2	gi|194211292|XP_001489154.2|	PREDICTED: LOW QUALITY PROTEIN: fibronectin [Equus caballus]	9973	275586	700	281	172	90	659.83	1317.64	2	40.61	K	GEWTCKPIAEK	C
2	gi|194211292|XP_001489154.2|	PREDICTED: LOW QUALITY PROTEIN: fibronectin [Equus caballus]	9973	275586	700	281	172	90	440.22	1317.64	3	29.26	K	GEWTCKPIAEK	C
2	gi|194211292|XP_001489154.2|	PREDICTED: LOW QUALITY PROTEIN: fibronectin [Equus caballus]	9973	275586	700	281	172	90	659.83	1317.64	2	27.47	K	GEWTCKPIAEK	C
2	gi|194211292|XP_001489154.2|	PREDICTED: LOW QUALITY PROTEIN: fibronectin [Equus caballus]	9973	275586	700	281	172	90	440.22	1317.64	3	16.34	K	GEWTCKPIAEK	C
2	gi|194211292|XP_001489154.2|	PREDICTED: LOW QUALITY PROTEIN: fibronectin [Equus caballus]	9973	275586	700	281	172	90	440.23	1317.68	3	4.5	R	ESKPLTGEQTTK	L
2	gi|194211292|XP_001489154.2|	PREDICTED: LOW QUALITY PROTEIN: fibronectin [Equus caballus]	9973	275586	700	281	172	90	440.23	1317.68	3	22.83	R	ESKPLTGEQTTK	L
2	gi|194211292|XP_001489154.2|	PREDICTED: LOW QUALITY PROTEIN: fibronectin [Equus caballus]	9973	275586	700	281	172	90	659.85	1317.68	2	53.76	R	ESKPLTGEQTTK	L
2	gi|194211292|XP_001489154.2|	PREDICTED: LOW QUALITY PROTEIN: fibronectin [Equus caballus]	9973	275586	700	281	172	90	659.85	1317.68	2	24.91	R	ESKPLTGEQTTK	L
2	gi|194211292|XP_001489154.2|	PREDICTED: LOW QUALITY PROTEIN: fibronectin [Equus caballus]	9973	275586	700	281	172	90	662.36	1322.7	2	28.73	K	LGVRPSQGGEAPR	E
2	gi|194211292|XP_001489154.2|	PREDICTED: LOW QUALITY PROTEIN: fibronectin [Equus caballus]	9973	275586	700	281	172	90	662.36	1322.71	2	38.95	K	LGVRPSQGGEAPR	E
2	gi|194211292|XP_001489154.2|	PREDICTED: LOW QUALITY PROTEIN: fibronectin [Equus caballus]	9973	275586	700	281	172	90	441.91	1322.71	3	49.89	K	LGVRPSQGGEAPR	E
2	gi|194211292|XP_001489154.2|	PREDICTED: LOW QUALITY PROTEIN: fibronectin [Equus caballus]	9973	275586	700	281	172	90	663.32	1324.62	2	52.78	Q	TTSTGSGPFTDVR	T
2	gi|194211292|XP_001489154.2|	PREDICTED: LOW QUALITY PROTEIN: fibronectin [Equus caballus]	9973	275586	700	281	172	90	674.79	1347.57	2	60.6	D	PIDQCQDSETR	T
2	gi|194211292|XP_001489154.2|	PREDICTED: LOW QUALITY PROTEIN: fibronectin [Equus caballus]	9973	275586	700	281	172	90	675.35	1348.68	2	19.43	R	WLPSSSPVTGYR	V
2	gi|194211292|XP_001489154.2|	PREDICTED: LOW QUALITY PROTEIN: fibronectin [Equus caballus]	9973	275586	700	281	172	90	675.35	1348.68	2	35.32	R	WLPSSSPVTGYR	V
2	gi|194211292|XP_001489154.2|	PREDICTED: LOW QUALITY PROTEIN: fibronectin [Equus caballus]	9973	275586	700	281	172	90	678.35	1354.69	2	38.18	K	IYLYTLNDNAR	S
2	gi|194211292|XP_001489154.2|	PREDICTED: LOW QUALITY PROTEIN: fibronectin [Equus caballus]	9973	275586	700	281	172	90	452.57	1354.69	3	30.42	K	IYLYTLNDNAR	S
2	gi|194211292|XP_001489154.2|	PREDICTED: LOW QUALITY PROTEIN: fibronectin [Equus caballus]	9973	275586	700	281	172	90	678.35	1354.69	2	43.13	K	IYLYTLNDNAR	S
2	gi|194211292|XP_001489154.2|	PREDICTED: LOW QUALITY PROTEIN: fibronectin [Equus caballus]	9973	275586	700	281	172	90	678.35	1354.69	2	61.45	K	IYLYTLNDNAR	S
2	gi|194211292|XP_001489154.2|	PREDICTED: LOW QUALITY PROTEIN: fibronectin [Equus caballus]	9973	275586	700	281	172	90	682.34	1362.66	2	15.35	M	WTPPESAVTGYR	V
2	gi|194211292|XP_001489154.2|	PREDICTED: LOW QUALITY PROTEIN: fibronectin [Equus caballus]	9973	275586	700	281	172	90	687.32	1372.63	2	48.57	R	TFYQIGDSWEK	Y
2	gi|194211292|XP_001489154.2|	PREDICTED: LOW QUALITY PROTEIN: fibronectin [Equus caballus]	9973	275586	700	281	172	90	687.32	1372.63	2	45.23	R	TFYQIGDSWEK	Y
2	gi|194211292|XP_001489154.2|	PREDICTED: LOW QUALITY PROTEIN: fibronectin [Equus caballus]	9973	275586	700	281	172	90	687.32	1372.63	2	58.16	R	TFYQIGDSWEK	Y
2	gi|194211292|XP_001489154.2|	PREDICTED: LOW QUALITY PROTEIN: fibronectin [Equus caballus]	9973	275586	700	281	172	90	689.3	1376.59	2	42.43	R	GGNSNGALCHFPF	L
2	gi|194211292|XP_001489154.2|	PREDICTED: LOW QUALITY PROTEIN: fibronectin [Equus caballus]	9973	275586	700	281	172	90	467.89	1400.66	3	15.29	K	HYQINQQWER	T
2	gi|194211292|XP_001489154.2|	PREDICTED: LOW QUALITY PROTEIN: fibronectin [Equus caballus]	9973	275586	700	281	172	90	467.89	1400.66	3	26.7	K	HYQINQQWER	T
2	gi|194211292|XP_001489154.2|	PREDICTED: LOW QUALITY PROTEIN: fibronectin [Equus caballus]	9973	275586	700	281	172	90	701.34	1400.66	2	39.34	K	HYQINQQWER	T
2	gi|194211292|XP_001489154.2|	PREDICTED: LOW QUALITY PROTEIN: fibronectin [Equus caballus]	9973	275586	700	281	172	90	701.34	1400.66	2	41.23	K	HYQINQQWER	T
2	gi|194211292|XP_001489154.2|	PREDICTED: LOW QUALITY PROTEIN: fibronectin [Equus caballus]	9973	275586	700	281	172	90	701.34	1400.66	2	30.71	K	HYQINQQWER	T
2	gi|194211292|XP_001489154.2|	PREDICTED: LOW QUALITY PROTEIN: fibronectin [Equus caballus]	9973	275586	700	281	172	90	701.34	1400.66	2	36.41	K	HYQINQQWER	T
2	gi|194211292|XP_001489154.2|	PREDICTED: LOW QUALITY PROTEIN: fibronectin [Equus caballus]	9973	275586	700	281	172	90	701.34	1400.66	2	33.91	K	HYQINQQWER	T
2	gi|194211292|XP_001489154.2|	PREDICTED: LOW QUALITY PROTEIN: fibronectin [Equus caballus]	9973	275586	700	281	172	90	701.34	1400.66	2	21.98	K	HYQINQQWER	T
2	gi|194211292|XP_001489154.2|	PREDICTED: LOW QUALITY PROTEIN: fibronectin [Equus caballus]	9973	275586	700	281	172	90	701.34	1400.66	2	33.82	K	HYQINQQWER	T
2	gi|194211292|XP_001489154.2|	PREDICTED: LOW QUALITY PROTEIN: fibronectin [Equus caballus]	9973	275586	700	281	172	90	467.89	1400.66	3	35.98	K	HYQINQQWER	T
2	gi|194211292|XP_001489154.2|	PREDICTED: LOW QUALITY PROTEIN: fibronectin [Equus caballus]	9973	275586	700	281	172	90	467.89	1400.66	3	30.59	K	HYQINQQWER	T
2	gi|194211292|XP_001489154.2|	PREDICTED: LOW QUALITY PROTEIN: fibronectin [Equus caballus]	9973	275586	700	281	172	90	467.89	1400.66	3	26.4	K	HYQINQQWER	T
2	gi|194211292|XP_001489154.2|	PREDICTED: LOW QUALITY PROTEIN: fibronectin [Equus caballus]	9973	275586	700	281	172	90	701.34	1400.66	2	35.11	K	HYQINQQWER	T
2	gi|194211292|XP_001489154.2|	PREDICTED: LOW QUALITY PROTEIN: fibronectin [Equus caballus]	9973	275586	700	281	172	90	467.89	1400.66	3	32.91	K	HYQINQQWER	T
2	gi|194211292|XP_001489154.2|	PREDICTED: LOW QUALITY PROTEIN: fibronectin [Equus caballus]	9973	275586	700	281	172	90	703.37	1404.72	2	24.12	Q	WTAPNVQLTGYR	V
2	gi|194211292|XP_001489154.2|	PREDICTED: LOW QUALITY PROTEIN: fibronectin [Equus caballus]	9973	275586	700	281	172	90	704.87	1407.73	2	44.3	K	STATISGLKPGVDY	T
2	gi|194211292|XP_001489154.2|	PREDICTED: LOW QUALITY PROTEIN: fibronectin [Equus caballus]	9973	275586	700	281	172	90	474.25	1419.74	3	8.4	D	SPASSKPISIDYR	T
2	gi|194211292|XP_001489154.2|	PREDICTED: LOW QUALITY PROTEIN: fibronectin [Equus caballus]	9973	275586	700	281	172	90	474.25	1419.74	3	37.72	D	SPASSKPISIDYR	T
2	gi|194211292|XP_001489154.2|	PREDICTED: LOW QUALITY PROTEIN: fibronectin [Equus caballus]	9973	275586	700	281	172	90	710.88	1419.74	2	17.18	D	SPASSKPISIDYR	T
2	gi|194211292|XP_001489154.2|	PREDICTED: LOW QUALITY PROTEIN: fibronectin [Equus caballus]	9973	275586	700	281	172	90	712.87	1423.73	2	41.07	R	VTWAPPPSIELTN	L
2	gi|194211292|XP_001489154.2|	PREDICTED: LOW QUALITY PROTEIN: fibronectin [Equus caballus]	9973	275586	700	281	172	90	716.38	1430.74	2	27.92	R	WSRPQAPITGYR	I
2	gi|194211292|XP_001489154.2|	PREDICTED: LOW QUALITY PROTEIN: fibronectin [Equus caballus]	9973	275586	700	281	172	90	477.92	1430.74	3	39.62	R	WSRPQAPITGYR	I
2	gi|194211292|XP_001489154.2|	PREDICTED: LOW QUALITY PROTEIN: fibronectin [Equus caballus]	9973	275586	700	281	172	90	477.93	1430.77	3	25.09	R	VPGTSASATLTGLTR	G
2	gi|194211292|XP_001489154.2|	PREDICTED: LOW QUALITY PROTEIN: fibronectin [Equus caballus]	9973	275586	700	281	172	90	716.39	1430.77	2	83.3	R	VPGTSASATLTGLTR	G
2	gi|194211292|XP_001489154.2|	PREDICTED: LOW QUALITY PROTEIN: fibronectin [Equus caballus]	9973	275586	700	281	172	90	717.82	1433.63	2	32.91	R	TYLGNALVCTCY	G
2	gi|194211292|XP_001489154.2|	PREDICTED: LOW QUALITY PROTEIN: fibronectin [Equus caballus]	9973	275586	700	281	172	90	724.93	1447.84	2	76.97	A	PPPSIELTNLLVR	Y
2	gi|194211292|XP_001489154.2|	PREDICTED: LOW QUALITY PROTEIN: fibronectin [Equus caballus]	9973	275586	700	281	172	90	488.23	1461.68	3	26.5	R	GNLLQCICTGNGR	G
2	gi|194211292|XP_001489154.2|	PREDICTED: LOW QUALITY PROTEIN: fibronectin [Equus caballus]	9973	275586	700	281	172	90	731.85	1461.68	2	51.21	R	GNLLQCICTGNGR	G
2	gi|194211292|XP_001489154.2|	PREDICTED: LOW QUALITY PROTEIN: fibronectin [Equus caballus]	9973	275586	700	281	172	90	490.57	1468.68	3	32.44	R	GEWTCVAYSQLR	D
2	gi|194211292|XP_001489154.2|	PREDICTED: LOW QUALITY PROTEIN: fibronectin [Equus caballus]	9973	275586	700	281	172	90	735.35	1468.68	2	47.78	R	GEWTCVAYSQLR	D
2	gi|194211292|XP_001489154.2|	PREDICTED: LOW QUALITY PROTEIN: fibronectin [Equus caballus]	9973	275586	700	281	172	90	740.38	1478.74	2	38.22	K	FTQVTPTSLTAQW	T
2	gi|194211292|XP_001489154.2|	PREDICTED: LOW QUALITY PROTEIN: fibronectin [Equus caballus]	9973	275586	700	281	172	90	496.93	1487.77	3	4.66	R	EVVPRPHPGVTEAT	I
2	gi|194211292|XP_001489154.2|	PREDICTED: LOW QUALITY PROTEIN: fibronectin [Equus caballus]	9973	275586	700	281	172	90	499.26	1494.76	3	10.91	Y	EGQLISVQHYGHK	E
2	gi|194211292|XP_001489154.2|	PREDICTED: LOW QUALITY PROTEIN: fibronectin [Equus caballus]	9973	275586	700	281	172	90	772.38	1542.75	2	54.82	R	SYTITGLQPGTDYK	I
2	gi|194211292|XP_001489154.2|	PREDICTED: LOW QUALITY PROTEIN: fibronectin [Equus caballus]	9973	275586	700	281	172	90	772.39	1542.76	2	44.33	R	SYTITGLQPGTDYK	I
2	gi|194211292|XP_001489154.2|	PREDICTED: LOW QUALITY PROTEIN: fibronectin [Equus caballus]	9973	275586	700	281	172	90	772.39	1542.76	2	62.51	R	SYTITGLQPGTDYK	I
2	gi|194211292|XP_001489154.2|	PREDICTED: LOW QUALITY PROTEIN: fibronectin [Equus caballus]	9973	275586	700	281	172	90	772.41	1542.8	2	16.25	K	EATIPGHLNSYTIK	G
2	gi|194211292|XP_001489154.2|	PREDICTED: LOW QUALITY PROTEIN: fibronectin [Equus caballus]	9973	275586	700	281	172	90	772.41	1542.81	2	43.53	K	EATIPGHLNSYTIK	G
2	gi|194211292|XP_001489154.2|	PREDICTED: LOW QUALITY PROTEIN: fibronectin [Equus caballus]	9973	275586	700	281	172	90	784.29	1566.57	2	44.62	K	CDPHEATCYDDGK	T
2	gi|194211292|XP_001489154.2|	PREDICTED: LOW QUALITY PROTEIN: fibronectin [Equus caballus]	9973	275586	700	281	172	90	523.2	1566.57	3	39.4	K	CDPHEATCYDDGK	T
2	gi|194211292|XP_001489154.2|	PREDICTED: LOW QUALITY PROTEIN: fibronectin [Equus caballus]	9973	275586	700	281	172	90	788.36	1574.71	2	7.31	R	FDFTTTSTSPAVTSN	T
2	gi|194211292|XP_001489154.2|	PREDICTED: LOW QUALITY PROTEIN: fibronectin [Equus caballus]	9973	275586	700	281	172	90	527.27	1578.78	3	43.77	K	QYNVGPSASQYPLR	S
2	gi|194211292|XP_001489154.2|	PREDICTED: LOW QUALITY PROTEIN: fibronectin [Equus caballus]	9973	275586	700	281	172	90	790.4	1578.78	2	56.66	K	QYNVGPSASQYPLR	S
2	gi|194211292|XP_001489154.2|	PREDICTED: LOW QUALITY PROTEIN: fibronectin [Equus caballus]	9973	275586	700	281	172	90	793.83	1585.65	2	75.3	K	WCGTTQNYDADQK	F
2	gi|194211292|XP_001489154.2|	PREDICTED: LOW QUALITY PROTEIN: fibronectin [Equus caballus]	9973	275586	700	281	172	90	795.42	1588.83	2	72.48	F	QVDAVPANGQPPIQR	T
2	gi|194211292|XP_001489154.2|	PREDICTED: LOW QUALITY PROTEIN: fibronectin [Equus caballus]	9973	275586	700	281	172	90	795.42	1588.83	2	16.31	F	QVDAVPANGQPPIQR	T
2	gi|194211292|XP_001489154.2|	PREDICTED: LOW QUALITY PROTEIN: fibronectin [Equus caballus]	9973	275586	700	281	172	90	796.9	1591.78	2	55.56	R	GDSPASSKPISIDYR	T
2	gi|194211292|XP_001489154.2|	PREDICTED: LOW QUALITY PROTEIN: fibronectin [Equus caballus]	9973	275586	700	281	172	90	796.9	1591.78	2	56.78	R	GDSPASSKPISIDYR	T
2	gi|194211292|XP_001489154.2|	PREDICTED: LOW QUALITY PROTEIN: fibronectin [Equus caballus]	9973	275586	700	281	172	90	531.6	1591.78	3	38.65	R	GDSPASSKPISIDYR	T
2	gi|194211292|XP_001489154.2|	PREDICTED: LOW QUALITY PROTEIN: fibronectin [Equus caballus]	9973	275586	700	281	172	90	531.6	1591.78	3	47.34	R	GDSPASSKPISIDYR	T
2	gi|194211292|XP_001489154.2|	PREDICTED: LOW QUALITY PROTEIN: fibronectin [Equus caballus]	9973	275586	700	281	172	90	797.41	1592.8	2	76.4	R	VTDATETTITISWR	T
2	gi|194211292|XP_001489154.2|	PREDICTED: LOW QUALITY PROTEIN: fibronectin [Equus caballus]	9973	275586	700	281	172	90	797.41	1592.8	2	88.45	R	VTDATETTITISWR	T
2	gi|194211292|XP_001489154.2|	PREDICTED: LOW QUALITY PROTEIN: fibronectin [Equus caballus]	9973	275586	700	281	172	90	797.41	1592.8	2	55.12	R	VTDATETTITISWR	T
2	gi|194211292|XP_001489154.2|	PREDICTED: LOW QUALITY PROTEIN: fibronectin [Equus caballus]	9973	275586	700	281	172	90	797.41	1592.8	2	79.97	R	VTDATETTITISWR	T
2	gi|194211292|XP_001489154.2|	PREDICTED: LOW QUALITY PROTEIN: fibronectin [Equus caballus]	9973	275586	700	281	172	90	797.41	1592.8	2	83.39	R	VTDATETTITISWR	T
2	gi|194211292|XP_001489154.2|	PREDICTED: LOW QUALITY PROTEIN: fibronectin [Equus caballus]	9973	275586	700	281	172	90	797.41	1592.8	2	74.81	R	VTDATETTITISWR	T
2	gi|194211292|XP_001489154.2|	PREDICTED: LOW QUALITY PROTEIN: fibronectin [Equus caballus]	9973	275586	700	281	172	90	797.41	1592.8	2	57.43	R	VTDATETTITISWR	T
2	gi|194211292|XP_001489154.2|	PREDICTED: LOW QUALITY PROTEIN: fibronectin [Equus caballus]	9973	275586	700	281	172	90	797.41	1592.8	2	59.99	R	VTDATETTITISWR	T
2	gi|194211292|XP_001489154.2|	PREDICTED: LOW QUALITY PROTEIN: fibronectin [Equus caballus]	9973	275586	700	281	172	90	797.41	1592.8	2	63.92	R	VTDATETTITISWR	T
2	gi|194211292|XP_001489154.2|	PREDICTED: LOW QUALITY PROTEIN: fibronectin [Equus caballus]	9973	275586	700	281	172	90	797.41	1592.8	2	39.67	R	VTDATETTITISWR	T
2	gi|194211292|XP_001489154.2|	PREDICTED: LOW QUALITY PROTEIN: fibronectin [Equus caballus]	9973	275586	700	281	172	90	797.41	1592.8	2	78.94	R	VTDATETTITISWR	T
2	gi|194211292|XP_001489154.2|	PREDICTED: LOW QUALITY PROTEIN: fibronectin [Equus caballus]	9973	275586	700	281	172	90	797.41	1592.8	2	59.66	R	VTDATETTITISWR	T
2	gi|194211292|XP_001489154.2|	PREDICTED: LOW QUALITY PROTEIN: fibronectin [Equus caballus]	9973	275586	700	281	172	90	797.41	1592.8	2	62.07	R	VTDATETTITISWR	T
2	gi|194211292|XP_001489154.2|	PREDICTED: LOW QUALITY PROTEIN: fibronectin [Equus caballus]	9973	275586	700	281	172	90	797.41	1592.8	2	60.67	R	VTDATETTITISWR	T
2	gi|194211292|XP_001489154.2|	PREDICTED: LOW QUALITY PROTEIN: fibronectin [Equus caballus]	9973	275586	700	281	172	90	797.41	1592.8	2	67.06	R	VTDATETTITISWR	T
2	gi|194211292|XP_001489154.2|	PREDICTED: LOW QUALITY PROTEIN: fibronectin [Equus caballus]	9973	275586	700	281	172	90	797.41	1592.8	2	74.32	R	VTDATETTITISWR	T
2	gi|194211292|XP_001489154.2|	PREDICTED: LOW QUALITY PROTEIN: fibronectin [Equus caballus]	9973	275586	700	281	172	90	797.41	1592.8	2	92.74	R	VTDATETTITISWR	T
2	gi|194211292|XP_001489154.2|	PREDICTED: LOW QUALITY PROTEIN: fibronectin [Equus caballus]	9973	275586	700	281	172	90	797.41	1592.8	2	30.34	R	VTDATETTITISWR	T
2	gi|194211292|XP_001489154.2|	PREDICTED: LOW QUALITY PROTEIN: fibronectin [Equus caballus]	9973	275586	700	281	172	90	797.41	1592.8	2	81.03	R	VTDATETTITISWR	T
2	gi|194211292|XP_001489154.2|	PREDICTED: LOW QUALITY PROTEIN: fibronectin [Equus caballus]	9973	275586	700	281	172	90	797.41	1592.8	2	88.52	R	VTDATETTITISWR	T
2	gi|194211292|XP_001489154.2|	PREDICTED: LOW QUALITY PROTEIN: fibronectin [Equus caballus]	9973	275586	700	281	172	90	797.41	1592.8	2	72.15	R	VTDATETTITISWR	T
2	gi|194211292|XP_001489154.2|	PREDICTED: LOW QUALITY PROTEIN: fibronectin [Equus caballus]	9973	275586	700	281	172	90	797.41	1592.8	2	24.24	R	VTDATETTITISWR	T
2	gi|194211292|XP_001489154.2|	PREDICTED: LOW QUALITY PROTEIN: fibronectin [Equus caballus]	9973	275586	700	281	172	90	797.41	1592.8	2	57.07	R	VTDATETTITISWR	T
2	gi|194211292|XP_001489154.2|	PREDICTED: LOW QUALITY PROTEIN: fibronectin [Equus caballus]	9973	275586	700	281	172	90	797.41	1592.8	2	71.63	R	VTDATETTITISWR	T
2	gi|194211292|XP_001489154.2|	PREDICTED: LOW QUALITY PROTEIN: fibronectin [Equus caballus]	9973	275586	700	281	172	90	797.41	1592.8	2	64.78	R	VTDATETTITISWR	T
2	gi|194211292|XP_001489154.2|	PREDICTED: LOW QUALITY PROTEIN: fibronectin [Equus caballus]	9973	275586	700	281	172	90	797.41	1592.8	2	79.05	R	VTDATETTITISWR	T
2	gi|194211292|XP_001489154.2|	PREDICTED: LOW QUALITY PROTEIN: fibronectin [Equus caballus]	9973	275586	700	281	172	90	797.41	1592.8	2	64.56	R	VTDATETTITISWR	T
2	gi|194211292|XP_001489154.2|	PREDICTED: LOW QUALITY PROTEIN: fibronectin [Equus caballus]	9973	275586	700	281	172	90	797.41	1592.81	2	76.98	R	VTDATETTITISWR	T
2	gi|194211292|XP_001489154.2|	PREDICTED: LOW QUALITY PROTEIN: fibronectin [Equus caballus]	9973	275586	700	281	172	90	797.41	1592.81	2	86.44	R	VTDATETTITISWR	T
2	gi|194211292|XP_001489154.2|	PREDICTED: LOW QUALITY PROTEIN: fibronectin [Equus caballus]	9973	275586	700	281	172	90	797.41	1592.81	2	64.87	R	VTDATETTITISWR	T
2	gi|194211292|XP_001489154.2|	PREDICTED: LOW QUALITY PROTEIN: fibronectin [Equus caballus]	9973	275586	700	281	172	90	531.94	1592.81	3	23.66	R	VTDATETTITISWR	T
2	gi|194211292|XP_001489154.2|	PREDICTED: LOW QUALITY PROTEIN: fibronectin [Equus caballus]	9973	275586	700	281	172	90	797.41	1592.81	2	57.11	R	VTDATETTITISWR	T
2	gi|194211292|XP_001489154.2|	PREDICTED: LOW QUALITY PROTEIN: fibronectin [Equus caballus]	9973	275586	700	281	172	90	797.41	1592.81	2	60.77	R	VTDATETTITISWR	T
2	gi|194211292|XP_001489154.2|	PREDICTED: LOW QUALITY PROTEIN: fibronectin [Equus caballus]	9973	275586	700	281	172	90	531.94	1592.81	3	21.74	R	VTDATETTITISWR	T
2	gi|194211292|XP_001489154.2|	PREDICTED: LOW QUALITY PROTEIN: fibronectin [Equus caballus]	9973	275586	700	281	172	90	797.41	1592.81	2	63.96	R	VTDATETTITISWR	T
2	gi|194211292|XP_001489154.2|	PREDICTED: LOW QUALITY PROTEIN: fibronectin [Equus caballus]	9973	275586	700	281	172	90	806.9	1611.78	2	7.78	A	QNQNGESQPLVQTAV	T
2	gi|194211292|XP_001489154.2|	PREDICTED: LOW QUALITY PROTEIN: fibronectin [Equus caballus]	9973	275586	700	281	172	90	812.32	1622.62	2	36.88	K	CDPIDQCQDSETR	T
2	gi|194211292|XP_001489154.2|	PREDICTED: LOW QUALITY PROTEIN: fibronectin [Equus caballus]	9973	275586	700	281	172	90	812.32	1622.63	2	71.79	K	CDPIDQCQDSETR	T
2	gi|194211292|XP_001489154.2|	PREDICTED: LOW QUALITY PROTEIN: fibronectin [Equus caballus]	9973	275586	700	281	172	90	812.32	1622.63	2	68.37	K	CDPIDQCQDSETR	T
2	gi|194211292|XP_001489154.2|	PREDICTED: LOW QUALITY PROTEIN: fibronectin [Equus caballus]	9973	275586	700	281	172	90	542.58	1624.72	3	48.19	K	LSCQCLGFGSGHFR	C
2	gi|194211292|XP_001489154.2|	PREDICTED: LOW QUALITY PROTEIN: fibronectin [Equus caballus]	9973	275586	700	281	172	90	815.44	1628.86	2	47.51	R	VDVLPVNLPGEHGQR	L
2	gi|194211292|XP_001489154.2|	PREDICTED: LOW QUALITY PROTEIN: fibronectin [Equus caballus]	9973	275586	700	281	172	90	543.96	1628.86	3	27.18	R	VDVLPVNLPGEHGQR	L
2	gi|194211292|XP_001489154.2|	PREDICTED: LOW QUALITY PROTEIN: fibronectin [Equus caballus]	9973	275586	700	281	172	90	543.96	1628.86	3	20.07	R	VDVLPVNLPGEHGQR	L
2	gi|194211292|XP_001489154.2|	PREDICTED: LOW QUALITY PROTEIN: fibronectin [Equus caballus]	9973	275586	700	281	172	90	543.96	1628.86	3	17.01	R	VDVLPVNLPGEHGQR	L
2	gi|194211292|XP_001489154.2|	PREDICTED: LOW QUALITY PROTEIN: fibronectin [Equus caballus]	9973	275586	700	281	172	90	543.96	1628.86	3	32.95	R	VDVLPVNLPGEHGQR	L
2	gi|194211292|XP_001489154.2|	PREDICTED: LOW QUALITY PROTEIN: fibronectin [Equus caballus]	9973	275586	700	281	172	90	543.96	1628.86	3	19.56	R	VDVLPVNLPGEHGQR	L
2	gi|194211292|XP_001489154.2|	PREDICTED: LOW QUALITY PROTEIN: fibronectin [Equus caballus]	9973	275586	700	281	172	90	815.44	1628.86	2	41.17	R	VDVLPVNLPGEHGQR	L
2	gi|194211292|XP_001489154.2|	PREDICTED: LOW QUALITY PROTEIN: fibronectin [Equus caballus]	9973	275586	700	281	172	90	543.96	1628.87	3	13.26	R	VDVLPVNLPGEHGQR	L
2	gi|194211292|XP_001489154.2|	PREDICTED: LOW QUALITY PROTEIN: fibronectin [Equus caballus]	9973	275586	700	281	172	90	821.34	1640.67	2	60.82	K	DSMIWDCTCIGAGR	G
2	gi|194211292|XP_001489154.2|	PREDICTED: LOW QUALITY PROTEIN: fibronectin [Equus caballus]	9973	275586	700	281	172	90	821.35	1640.68	2	53.99	K	DSMIWDCTCIGAGR	G
2	gi|194211292|XP_001489154.2|	PREDICTED: LOW QUALITY PROTEIN: fibronectin [Equus caballus]	9973	275586	700	281	172	90	823.89	1645.77	2	33.94	K	YSFCTDSAVLVQTR	G
2	gi|194211292|XP_001489154.2|	PREDICTED: LOW QUALITY PROTEIN: fibronectin [Equus caballus]	9973	275586	700	281	172	90	549.6	1645.77	3	15.73	K	YSFCTDSAVLVQTR	G
2	gi|194211292|XP_001489154.2|	PREDICTED: LOW QUALITY PROTEIN: fibronectin [Equus caballus]	9973	275586	700	281	172	90	823.89	1645.77	2	77.32	K	YSFCTDSAVLVQTR	G
2	gi|194211292|XP_001489154.2|	PREDICTED: LOW QUALITY PROTEIN: fibronectin [Equus caballus]	9973	275586	700	281	172	90	549.6	1645.77	3	6.71	K	YSFCTDSAVLVQTR	G
2	gi|194211292|XP_001489154.2|	PREDICTED: LOW QUALITY PROTEIN: fibronectin [Equus caballus]	9973	275586	700	281	172	90	549.6	1645.78	3	8.59	K	YSFCTDSAVLVQTR	G
2	gi|194211292|XP_001489154.2|	PREDICTED: LOW QUALITY PROTEIN: fibronectin [Equus caballus]	9973	275586	700	281	172	90	823.9	1645.78	2	59.18	K	YSFCTDSAVLVQTR	G
2	gi|194211292|XP_001489154.2|	PREDICTED: LOW QUALITY PROTEIN: fibronectin [Equus caballus]	9973	275586	700	281	172	90	549.6	1645.78	3	9.72	K	YSFCTDSAVLVQTR	G
2	gi|194211292|XP_001489154.2|	PREDICTED: LOW QUALITY PROTEIN: fibronectin [Equus caballus]	9973	275586	700	281	172	90	823.9	1645.78	2	85.77	K	YSFCTDSAVLVQTR	G
2	gi|194211292|XP_001489154.2|	PREDICTED: LOW QUALITY PROTEIN: fibronectin [Equus caballus]	9973	275586	700	281	172	90	823.9	1645.78	2	69.7	K	YSFCTDSAVLVQTR	G
2	gi|194211292|XP_001489154.2|	PREDICTED: LOW QUALITY PROTEIN: fibronectin [Equus caballus]	9973	275586	700	281	172	90	549.6	1645.78	3	23.39	K	YSFCTDSAVLVQTR	G
2	gi|194211292|XP_001489154.2|	PREDICTED: LOW QUALITY PROTEIN: fibronectin [Equus caballus]	9973	275586	700	281	172	90	823.9	1645.78	2	89.3	K	YSFCTDSAVLVQTR	G
2	gi|194211292|XP_001489154.2|	PREDICTED: LOW QUALITY PROTEIN: fibronectin [Equus caballus]	9973	275586	700	281	172	90	823.9	1645.78	2	63.08	K	YSFCTDSAVLVQTR	G
2	gi|194211292|XP_001489154.2|	PREDICTED: LOW QUALITY PROTEIN: fibronectin [Equus caballus]	9973	275586	700	281	172	90	549.6	1645.78	3	24.95	K	YSFCTDSAVLVQTR	G
2	gi|194211292|XP_001489154.2|	PREDICTED: LOW QUALITY PROTEIN: fibronectin [Equus caballus]	9973	275586	700	281	172	90	823.9	1645.78	2	75.25	K	YSFCTDSAVLVQTR	G
2	gi|194211292|XP_001489154.2|	PREDICTED: LOW QUALITY PROTEIN: fibronectin [Equus caballus]	9973	275586	700	281	172	90	823.9	1645.78	2	74.91	K	YSFCTDSAVLVQTR	G
2	gi|194211292|XP_001489154.2|	PREDICTED: LOW QUALITY PROTEIN: fibronectin [Equus caballus]	9973	275586	700	281	172	90	823.9	1645.78	2	80.31	K	YSFCTDSAVLVQTR	G
2	gi|194211292|XP_001489154.2|	PREDICTED: LOW QUALITY PROTEIN: fibronectin [Equus caballus]	9973	275586	700	281	172	90	823.9	1645.78	2	98.73	K	YSFCTDSAVLVQTR	G
2	gi|194211292|XP_001489154.2|	PREDICTED: LOW QUALITY PROTEIN: fibronectin [Equus caballus]	9973	275586	700	281	172	90	823.9	1645.78	2	81.27	K	YSFCTDSAVLVQTR	G
2	gi|194211292|XP_001489154.2|	PREDICTED: LOW QUALITY PROTEIN: fibronectin [Equus caballus]	9973	275586	700	281	172	90	823.9	1645.78	2	82.38	K	YSFCTDSAVLVQTR	G
2	gi|194211292|XP_001489154.2|	PREDICTED: LOW QUALITY PROTEIN: fibronectin [Equus caballus]	9973	275586	700	281	172	90	823.9	1645.78	2	74.5	K	YSFCTDSAVLVQTR	G
2	gi|194211292|XP_001489154.2|	PREDICTED: LOW QUALITY PROTEIN: fibronectin [Equus caballus]	9973	275586	700	281	172	90	823.9	1645.78	2	64.42	K	YSFCTDSAVLVQTR	G
2	gi|194211292|XP_001489154.2|	PREDICTED: LOW QUALITY PROTEIN: fibronectin [Equus caballus]	9973	275586	700	281	172	90	823.9	1645.78	2	93.64	K	YSFCTDSAVLVQTR	G
2	gi|194211292|XP_001489154.2|	PREDICTED: LOW QUALITY PROTEIN: fibronectin [Equus caballus]	9973	275586	700	281	172	90	823.9	1645.78	2	77.36	K	YSFCTDSAVLVQTR	G
2	gi|194211292|XP_001489154.2|	PREDICTED: LOW QUALITY PROTEIN: fibronectin [Equus caballus]	9973	275586	700	281	172	90	549.6	1645.78	3	13.7	K	YSFCTDSAVLVQTR	G
2	gi|194211292|XP_001489154.2|	PREDICTED: LOW QUALITY PROTEIN: fibronectin [Equus caballus]	9973	275586	700	281	172	90	823.9	1645.78	2	61.46	K	YSFCTDSAVLVQTR	G
2	gi|194211292|XP_001489154.2|	PREDICTED: LOW QUALITY PROTEIN: fibronectin [Equus caballus]	9973	275586	700	281	172	90	823.9	1645.78	2	61.69	K	YSFCTDSAVLVQTR	G
2	gi|194211292|XP_001489154.2|	PREDICTED: LOW QUALITY PROTEIN: fibronectin [Equus caballus]	9973	275586	700	281	172	90	823.9	1645.78	2	83.03	K	YSFCTDSAVLVQTR	G
2	gi|194211292|XP_001489154.2|	PREDICTED: LOW QUALITY PROTEIN: fibronectin [Equus caballus]	9973	275586	700	281	172	90	823.9	1645.78	2	74.81	K	YSFCTDSAVLVQTR	G
2	gi|194211292|XP_001489154.2|	PREDICTED: LOW QUALITY PROTEIN: fibronectin [Equus caballus]	9973	275586	700	281	172	90	823.9	1645.78	2	70.35	K	YSFCTDSAVLVQTR	G
2	gi|194211292|XP_001489154.2|	PREDICTED: LOW QUALITY PROTEIN: fibronectin [Equus caballus]	9973	275586	700	281	172	90	823.9	1645.78	2	69.94	K	YSFCTDSAVLVQTR	G
2	gi|194211292|XP_001489154.2|	PREDICTED: LOW QUALITY PROTEIN: fibronectin [Equus caballus]	9973	275586	700	281	172	90	549.6	1645.78	3	17.06	K	YSFCTDSAVLVQTR	G
2	gi|194211292|XP_001489154.2|	PREDICTED: LOW QUALITY PROTEIN: fibronectin [Equus caballus]	9973	275586	700	281	172	90	833.41	1664.81	2	31.28	K	ITIMWTPPESAVTGY	R
2	gi|194211292|XP_001489154.2|	PREDICTED: LOW QUALITY PROTEIN: fibronectin [Equus caballus]	9973	275586	700	281	172	90	560.31	1677.91	3	41.24	R	PAQGIVTTLENVSPPR	R
2	gi|194211292|XP_001489154.2|	PREDICTED: LOW QUALITY PROTEIN: fibronectin [Equus caballus]	9973	275586	700	281	172	90	560.31	1677.91	3	42.02	R	PAQGIVTTLENVSPPR	R
2	gi|194211292|XP_001489154.2|	PREDICTED: LOW QUALITY PROTEIN: fibronectin [Equus caballus]	9973	275586	700	281	172	90	839.96	1677.91	2	79.48	R	PAQGIVTTLENVSPPR	R
2	gi|194211292|XP_001489154.2|	PREDICTED: LOW QUALITY PROTEIN: fibronectin [Equus caballus]	9973	275586	700	281	172	90	839.96	1677.91	2	12.24	R	PAQGIVTTLENVSPPR	R
2	gi|194211292|XP_001489154.2|	PREDICTED: LOW QUALITY PROTEIN: fibronectin [Equus caballus]	9973	275586	700	281	172	90	846.46	1690.91	2	17.09	R	SLQPGSEYTVTLVAVK	G
2	gi|194211292|XP_001489154.2|	PREDICTED: LOW QUALITY PROTEIN: fibronectin [Equus caballus]	9973	275586	700	281	172	90	846.46	1690.91	2	21.21	R	SLQPGSEYTVTLVAVK	G
2	gi|194211292|XP_001489154.2|	PREDICTED: LOW QUALITY PROTEIN: fibronectin [Equus caballus]	9973	275586	700	281	172	90	846.46	1690.91	2	11.93	R	SLQPGSEYTVTLVAVK	G
2	gi|194211292|XP_001489154.2|	PREDICTED: LOW QUALITY PROTEIN: fibronectin [Equus caballus]	9973	275586	700	281	172	90	846.46	1690.91	2	19.65	R	SLQPGSEYTVTLVAVK	G
2	gi|194211292|XP_001489154.2|	PREDICTED: LOW QUALITY PROTEIN: fibronectin [Equus caballus]	9973	275586	700	281	172	90	846.46	1690.91	2	51.85	R	SLQPGSEYTVTLVAVK	G
2	gi|194211292|XP_001489154.2|	PREDICTED: LOW QUALITY PROTEIN: fibronectin [Equus caballus]	9973	275586	700	281	172	90	846.46	1690.91	2	12.8	R	SLQPGSEYTVTLVAVK	G
2	gi|194211292|XP_001489154.2|	PREDICTED: LOW QUALITY PROTEIN: fibronectin [Equus caballus]	9973	275586	700	281	172	90	846.46	1690.91	2	17.87	R	SLQPGSEYTVTLVAVK	G
2	gi|194211292|XP_001489154.2|	PREDICTED: LOW QUALITY PROTEIN: fibronectin [Equus caballus]	9973	275586	700	281	172	90	846.46	1690.91	2	39.74	R	SLQPGSEYTVTLVAVK	G
2	gi|194211292|XP_001489154.2|	PREDICTED: LOW QUALITY PROTEIN: fibronectin [Equus caballus]	9973	275586	700	281	172	90	846.46	1690.91	2	18.82	R	SLQPGSEYTVTLVAVK	G
2	gi|194211292|XP_001489154.2|	PREDICTED: LOW QUALITY PROTEIN: fibronectin [Equus caballus]	9973	275586	700	281	172	90	846.46	1690.91	2	16.34	R	SLQPGSEYTVTLVAVK	G
2	gi|194211292|XP_001489154.2|	PREDICTED: LOW QUALITY PROTEIN: fibronectin [Equus caballus]	9973	275586	700	281	172	90	846.46	1690.91	2	22.76	R	SLQPGSEYTVTLVAVK	G
2	gi|194211292|XP_001489154.2|	PREDICTED: LOW QUALITY PROTEIN: fibronectin [Equus caballus]	9973	275586	700	281	172	90	846.46	1690.91	2	22.31	R	SLQPGSEYTVTLVAVK	G
2	gi|194211292|XP_001489154.2|	PREDICTED: LOW QUALITY PROTEIN: fibronectin [Equus caballus]	9973	275586	700	281	172	90	846.46	1690.91	2	9.03	R	SLQPGSEYTVTLVAVK	G
2	gi|194211292|XP_001489154.2|	PREDICTED: LOW QUALITY PROTEIN: fibronectin [Equus caballus]	9973	275586	700	281	172	90	564.65	1690.91	3	44.07	R	SLQPGSEYTVTLVAVK	G
2	gi|194211292|XP_001489154.2|	PREDICTED: LOW QUALITY PROTEIN: fibronectin [Equus caballus]	9973	275586	700	281	172	90	846.46	1690.91	2	15.64	R	SLQPGSEYTVTLVAVK	G
2	gi|194211292|XP_001489154.2|	PREDICTED: LOW QUALITY PROTEIN: fibronectin [Equus caballus]	9973	275586	700	281	172	90	846.46	1690.91	2	13.15	R	SLQPGSEYTVTLVAVK	G
2	gi|194211292|XP_001489154.2|	PREDICTED: LOW QUALITY PROTEIN: fibronectin [Equus caballus]	9973	275586	700	281	172	90	846.46	1690.91	2	8.81	R	SLQPGSEYTVTLVAVK	G
2	gi|194211292|XP_001489154.2|	PREDICTED: LOW QUALITY PROTEIN: fibronectin [Equus caballus]	9973	275586	700	281	172	90	846.46	1690.91	2	44.68	R	SLQPGSEYTVTLVAVK	G
2	gi|194211292|XP_001489154.2|	PREDICTED: LOW QUALITY PROTEIN: fibronectin [Equus caballus]	9973	275586	700	281	172	90	846.46	1690.91	2	71.02	R	SLQPGSEYTVTLVAVK	G
2	gi|194211292|XP_001489154.2|	PREDICTED: LOW QUALITY PROTEIN: fibronectin [Equus caballus]	9973	275586	700	281	172	90	846.46	1690.91	2	45.28	R	SLQPGSEYTVTLVAVK	G
2	gi|194211292|XP_001489154.2|	PREDICTED: LOW QUALITY PROTEIN: fibronectin [Equus caballus]	9973	275586	700	281	172	90	846.46	1690.91	2	46.33	R	SLQPGSEYTVTLVAVK	G
2	gi|194211292|XP_001489154.2|	PREDICTED: LOW QUALITY PROTEIN: fibronectin [Equus caballus]	9973	275586	700	281	172	90	846.46	1690.92	2	78.47	R	SLQPGSEYTVTLVAVK	G
2	gi|194211292|XP_001489154.2|	PREDICTED: LOW QUALITY PROTEIN: fibronectin [Equus caballus]	9973	275586	700	281	172	90	846.46	1690.92	2	17.28	R	SLQPGSEYTVTLVAVK	G
2	gi|194211292|XP_001489154.2|	PREDICTED: LOW QUALITY PROTEIN: fibronectin [Equus caballus]	9973	275586	700	281	172	90	846.46	1690.92	2	27.66	R	SLQPGSEYTVTLVAVK	G
2	gi|194211292|XP_001489154.2|	PREDICTED: LOW QUALITY PROTEIN: fibronectin [Equus caballus]	9973	275586	700	281	172	90	846.47	1690.92	2	18.24	R	SLQPGSEYTVTLVAVK	G
2	gi|194211292|XP_001489154.2|	PREDICTED: LOW QUALITY PROTEIN: fibronectin [Equus caballus]	9973	275586	700	281	172	90	846.47	1690.92	2	38.22	R	SLQPGSEYTVTLVAVK	G
2	gi|194211292|XP_001489154.2|	PREDICTED: LOW QUALITY PROTEIN: fibronectin [Equus caballus]	9973	275586	700	281	172	90	846.47	1690.92	2	5.79	R	SLQPGSEYTVTLVAVK	G
2	gi|194211292|XP_001489154.2|	PREDICTED: LOW QUALITY PROTEIN: fibronectin [Equus caballus]	9973	275586	700	281	172	90	846.47	1690.92	2	12.81	R	SLQPGSEYTVTLVAVK	G
2	gi|194211292|XP_001489154.2|	PREDICTED: LOW QUALITY PROTEIN: fibronectin [Equus caballus]	9973	275586	700	281	172	90	846.47	1690.92	2	25.72	R	SLQPGSEYTVTLVAVK	G
2	gi|194211292|XP_001489154.2|	PREDICTED: LOW QUALITY PROTEIN: fibronectin [Equus caballus]	9973	275586	700	281	172	90	846.47	1690.92	2	20.04	R	SLQPGSEYTVTLVAVK	G
2	gi|194211292|XP_001489154.2|	PREDICTED: LOW QUALITY PROTEIN: fibronectin [Equus caballus]	9973	275586	700	281	172	90	846.47	1690.92	2	14.02	R	SLQPGSEYTVTLVAVK	G
2	gi|194211292|XP_001489154.2|	PREDICTED: LOW QUALITY PROTEIN: fibronectin [Equus caballus]	9973	275586	700	281	172	90	846.47	1690.92	2	15.28	R	SLQPGSEYTVTLVAVK	G
2	gi|194211292|XP_001489154.2|	PREDICTED: LOW QUALITY PROTEIN: fibronectin [Equus caballus]	9973	275586	700	281	172	90	846.47	1690.92	2	18.99	R	SLQPGSEYTVTLVAVK	G
2	gi|194211292|XP_001489154.2|	PREDICTED: LOW QUALITY PROTEIN: fibronectin [Equus caballus]	9973	275586	700	281	172	90	846.47	1690.92	2	32.83	R	SLQPGSEYTVTLVAVK	G
2	gi|194211292|XP_001489154.2|	PREDICTED: LOW QUALITY PROTEIN: fibronectin [Equus caballus]	9973	275586	700	281	172	90	853.44	1704.86	2	59.79	L	TAQWTAPNVQLTGYR	V
2	gi|194211292|XP_001489154.2|	PREDICTED: LOW QUALITY PROTEIN: fibronectin [Equus caballus]	9973	275586	700	281	172	90	854.43	1706.84	2	52.29	R	TAIYQPQPHPQPAPY	G
2	gi|194211292|XP_001489154.2|	PREDICTED: LOW QUALITY PROTEIN: fibronectin [Equus caballus]	9973	275586	700	281	172	90	874.98	1747.94	2	53.11	R	SLQPGSEYTVTLVAVKG	N
2	gi|194211292|XP_001489154.2|	PREDICTED: LOW QUALITY PROTEIN: fibronectin [Equus caballus]	9973	275586	700	281	172	90	584.58	1750.73	3	50.8	W	KCDPIDQCQDSETR	T
2	gi|194211292|XP_001489154.2|	PREDICTED: LOW QUALITY PROTEIN: fibronectin [Equus caballus]	9973	275586	700	281	172	90	876.37	1750.73	2	60.66	W	KCDPIDQCQDSETR	T
2	gi|194211292|XP_001489154.2|	PREDICTED: LOW QUALITY PROTEIN: fibronectin [Equus caballus]	9973	275586	700	281	172	90	896.41	1790.8	2	36.61	R	TYLGNALVCTCYGGSR	G
2	gi|194211292|XP_001489154.2|	PREDICTED: LOW QUALITY PROTEIN: fibronectin [Equus caballus]	9973	275586	700	281	172	90	896.41	1790.8	2	46.86	R	TYLGNALVCTCYGGSR	G
2	gi|194211292|XP_001489154.2|	PREDICTED: LOW QUALITY PROTEIN: fibronectin [Equus caballus]	9973	275586	700	281	172	90	896.41	1790.81	2	77.31	R	TYLGNALVCTCYGGSR	G
2	gi|194211292|XP_001489154.2|	PREDICTED: LOW QUALITY PROTEIN: fibronectin [Equus caballus]	9973	275586	700	281	172	90	896.41	1790.81	2	88.96	R	TYLGNALVCTCYGGSR	G
2	gi|194211292|XP_001489154.2|	PREDICTED: LOW QUALITY PROTEIN: fibronectin [Equus caballus]	9973	275586	700	281	172	90	597.94	1790.81	3	44.87	R	TYLGNALVCTCYGGSR	G
2	gi|194211292|XP_001489154.2|	PREDICTED: LOW QUALITY PROTEIN: fibronectin [Equus caballus]	9973	275586	700	281	172	90	905.4	1808.79	2	39.21	R	TNTNVNCPIECFMPL	D
2	gi|194211292|XP_001489154.2|	PREDICTED: LOW QUALITY PROTEIN: fibronectin [Equus caballus]	9973	275586	700	281	172	90	908.48	1814.94	2	43.02	K	DTLTSRPAQGIVTTLEN	V
2	gi|194211292|XP_001489154.2|	PREDICTED: LOW QUALITY PROTEIN: fibronectin [Equus caballus]	9973	275586	700	281	172	90	455.51	1818	4	11.16	R	GATYNIIVEALKDQKR	H
2	gi|194211292|XP_001489154.2|	PREDICTED: LOW QUALITY PROTEIN: fibronectin [Equus caballus]	9973	275586	700	281	172	90	607.01	1818	3	0.69	R	GATYNIIVEALKDQKR	H
2	gi|194211292|XP_001489154.2|	PREDICTED: LOW QUALITY PROTEIN: fibronectin [Equus caballus]	9973	275586	700	281	172	90	455.51	1818	4	9.61	R	GATYNIIVEALKDQKR	H
2	gi|194211292|XP_001489154.2|	PREDICTED: LOW QUALITY PROTEIN: fibronectin [Equus caballus]	9973	275586	700	281	172	90	455.51	1818	4	6.79	R	GATYNIIVEALKDQKR	H
2	gi|194211292|XP_001489154.2|	PREDICTED: LOW QUALITY PROTEIN: fibronectin [Equus caballus]	9973	275586	700	281	172	90	455.51	1818	4	20.98	R	GATYNIIVEALKDQKR	H
2	gi|194211292|XP_001489154.2|	PREDICTED: LOW QUALITY PROTEIN: fibronectin [Equus caballus]	9973	275586	700	281	172	90	607.01	1818	3	11.87	R	GATYNIIVEALKDQKR	H
2	gi|194211292|XP_001489154.2|	PREDICTED: LOW QUALITY PROTEIN: fibronectin [Equus caballus]	9973	275586	700	281	172	90	607.01	1818	3	7.14	R	GATYNIIVEALKDQKR	H
2	gi|194211292|XP_001489154.2|	PREDICTED: LOW QUALITY PROTEIN: fibronectin [Equus caballus]	9973	275586	700	281	172	90	911.46	1820.91	2	37.02	K	ITIMWTPPESAVTGYR	V
2	gi|194211292|XP_001489154.2|	PREDICTED: LOW QUALITY PROTEIN: fibronectin [Equus caballus]	9973	275586	700	281	172	90	911.46	1820.91	2	36.83	K	ITIMWTPPESAVTGYR	V
2	gi|194211292|XP_001489154.2|	PREDICTED: LOW QUALITY PROTEIN: fibronectin [Equus caballus]	9973	275586	700	281	172	90	607.98	1820.92	3	38.31	K	ITIMWTPPESAVTGYR	V
2	gi|194211292|XP_001489154.2|	PREDICTED: LOW QUALITY PROTEIN: fibronectin [Equus caballus]	9973	275586	700	281	172	90	917.43	1832.85	2	74.94	R	TEIDKPSQMQVTDVQD	N
2	gi|194211292|XP_001489154.2|	PREDICTED: LOW QUALITY PROTEIN: fibronectin [Equus caballus]	9973	275586	700	281	172	90	459.51	1834	4	49.66	R	PAQGIVTTLENVSPPRR	A
2	gi|194211292|XP_001489154.2|	PREDICTED: LOW QUALITY PROTEIN: fibronectin [Equus caballus]	9973	275586	700	281	172	90	612.34	1834.01	3	17.05	R	PAQGIVTTLENVSPPRR	A
2	gi|194211292|XP_001489154.2|	PREDICTED: LOW QUALITY PROTEIN: fibronectin [Equus caballus]	9973	275586	700	281	172	90	612.34	1834.01	3	26.97	R	PAQGIVTTLENVSPPRR	A
2	gi|194211292|XP_001489154.2|	PREDICTED: LOW QUALITY PROTEIN: fibronectin [Equus caballus]	9973	275586	700	281	172	90	930.45	1858.89	2	4.13	K	EVTRFDFTTTSTSPAVT	S
2	gi|194211292|XP_001489154.2|	PREDICTED: LOW QUALITY PROTEIN: fibronectin [Equus caballus]	9973	275586	700	281	172	90	621.3	1860.89	3	12.88	R	HASLQTTSTGSGPFTDVR	T
2	gi|194211292|XP_001489154.2|	PREDICTED: LOW QUALITY PROTEIN: fibronectin [Equus caballus]	9973	275586	700	281	172	90	931.45	1860.89	2	82.94	R	HASLQTTSTGSGPFTDVR	T
2	gi|194211292|XP_001489154.2|	PREDICTED: LOW QUALITY PROTEIN: fibronectin [Equus caballus]	9973	275586	700	281	172	90	621.31	1860.89	3	50.1	R	HASLQTTSTGSGPFTDVR	T
2	gi|194211292|XP_001489154.2|	PREDICTED: LOW QUALITY PROTEIN: fibronectin [Equus caballus]	9973	275586	700	281	172	90	621.31	1860.89	3	54.09	R	HASLQTTSTGSGPFTDVR	T
2	gi|194211292|XP_001489154.2|	PREDICTED: LOW QUALITY PROTEIN: fibronectin [Equus caballus]	9973	275586	700	281	172	90	621.31	1860.89	3	17.68	R	HASLQTTSTGSGPFTDVR	T
2	gi|194211292|XP_001489154.2|	PREDICTED: LOW QUALITY PROTEIN: fibronectin [Equus caballus]	9973	275586	700	281	172	90	621.31	1860.89	3	18.37	R	HASLQTTSTGSGPFTDVR	T
2	gi|194211292|XP_001489154.2|	PREDICTED: LOW QUALITY PROTEIN: fibronectin [Equus caballus]	9973	275586	700	281	172	90	621.31	1860.89	3	39.32	R	HASLQTTSTGSGPFTDVR	T
2	gi|194211292|XP_001489154.2|	PREDICTED: LOW QUALITY PROTEIN: fibronectin [Equus caballus]	9973	275586	700	281	172	90	931.45	1860.9	2	98.96	R	HASLQTTSTGSGPFTDVR	T
2	gi|194211292|XP_001489154.2|	PREDICTED: LOW QUALITY PROTEIN: fibronectin [Equus caballus]	9973	275586	700	281	172	90	621.31	1860.9	3	41.94	R	HASLQTTSTGSGPFTDVR	T
2	gi|194211292|XP_001489154.2|	PREDICTED: LOW QUALITY PROTEIN: fibronectin [Equus caballus]	9973	275586	700	281	172	90	931.46	1860.9	2	76.81	R	HASLQTTSTGSGPFTDVR	T
2	gi|194211292|XP_001489154.2|	PREDICTED: LOW QUALITY PROTEIN: fibronectin [Equus caballus]	9973	275586	700	281	172	90	931.97	1861.92	2	51.79	K	FTQVTPTSLTAQWTAPN	V
2	gi|194211292|XP_001489154.2|	PREDICTED: LOW QUALITY PROTEIN: fibronectin [Equus caballus]	9973	275586	700	281	172	90	621.66	1861.95	3	5.02	D	TGVLTVSWERSTTPDIT	G
2	gi|194211292|XP_001489154.2|	PREDICTED: LOW QUALITY PROTEIN: fibronectin [Equus caballus]	9973	275586	700	281	172	90	936.38	1870.74	2	63.13	R	QGENGQMMSCTCLGNGK	G
2	gi|194211292|XP_001489154.2|	PREDICTED: LOW QUALITY PROTEIN: fibronectin [Equus caballus]	9973	275586	700	281	172	90	939.9	1877.78	2	79.61	K	EYLGAICSCTCFGGQR	G
2	gi|194211292|XP_001489154.2|	PREDICTED: LOW QUALITY PROTEIN: fibronectin [Equus caballus]	9973	275586	700	281	172	90	626.94	1877.78	3	42.72	K	EYLGAICSCTCFGGQR	G
2	gi|194211292|XP_001489154.2|	PREDICTED: LOW QUALITY PROTEIN: fibronectin [Equus caballus]	9973	275586	700	281	172	90	939.9	1877.79	2	33.22	K	EYLGAICSCTCFGGQR	G
2	gi|194211292|XP_001489154.2|	PREDICTED: LOW QUALITY PROTEIN: fibronectin [Equus caballus]	9973	275586	700	281	172	90	939.9	1877.79	2	80.63	K	EYLGAICSCTCFGGQR	G
2	gi|194211292|XP_001489154.2|	PREDICTED: LOW QUALITY PROTEIN: fibronectin [Equus caballus]	9973	275586	700	281	172	90	939.9	1877.79	2	79.27	K	EYLGAICSCTCFGGQR	G
2	gi|194211292|XP_001489154.2|	PREDICTED: LOW QUALITY PROTEIN: fibronectin [Equus caballus]	9973	275586	700	281	172	90	939.9	1877.79	2	48.87	K	EYLGAICSCTCFGGQR	G
2	gi|194211292|XP_001489154.2|	PREDICTED: LOW QUALITY PROTEIN: fibronectin [Equus caballus]	9973	275586	700	281	172	90	939.9	1877.79	2	37.39	K	EYLGAICSCTCFGGQR	G
2	gi|194211292|XP_001489154.2|	PREDICTED: LOW QUALITY PROTEIN: fibronectin [Equus caballus]	9973	275586	700	281	172	90	939.9	1877.79	2	27.92	K	EYLGAICSCTCFGGQR	G
2	gi|194211292|XP_001489154.2|	PREDICTED: LOW QUALITY PROTEIN: fibronectin [Equus caballus]	9973	275586	700	281	172	90	634.65	1900.92	3	21.03	R	TAIYQPQPHPQPAPYGH	C
2	gi|194211292|XP_001489154.2|	PREDICTED: LOW QUALITY PROTEIN: fibronectin [Equus caballus]	9973	275586	700	281	172	90	951.47	1900.92	2	48.53	R	TAIYQPQPHPQPAPYGH	C
2	gi|194211292|XP_001489154.2|	PREDICTED: LOW QUALITY PROTEIN: fibronectin [Equus caballus]	9973	275586	700	281	172	90	953.49	1904.97	2	58.76	T	SLTAQWTAPNVQLTGYR	V
2	gi|194211292|XP_001489154.2|	PREDICTED: LOW QUALITY PROTEIN: fibronectin [Equus caballus]	9973	275586	700	281	172	90	953.5	1904.98	2	75.12	T	SLTAQWTAPNVQLTGYR	V
2	gi|194211292|XP_001489154.2|	PREDICTED: LOW QUALITY PROTEIN: fibronectin [Equus caballus]	9973	275586	700	281	172	90	636.03	1905.07	3	31.29	R	VTWAPPPSIELTNLLVR	Y
2	gi|194211292|XP_001489154.2|	PREDICTED: LOW QUALITY PROTEIN: fibronectin [Equus caballus]	9973	275586	700	281	172	90	953.54	1905.07	2	60.36	R	VTWAPPPSIELTNLLVR	Y
2	gi|194211292|XP_001489154.2|	PREDICTED: LOW QUALITY PROTEIN: fibronectin [Equus caballus]	9973	275586	700	281	172	90	953.54	1905.07	2	10.1	R	VTWAPPPSIELTNLLVR	Y
2	gi|194211292|XP_001489154.2|	PREDICTED: LOW QUALITY PROTEIN: fibronectin [Equus caballus]	9973	275586	700	281	172	90	953.54	1905.07	2	33.46	R	VTWAPPPSIELTNLLVR	Y
2	gi|194211292|XP_001489154.2|	PREDICTED: LOW QUALITY PROTEIN: fibronectin [Equus caballus]	9973	275586	700	281	172	90	636.03	1905.07	3	52.45	R	VTWAPPPSIELTNLLVR	Y
2	gi|194211292|XP_001489154.2|	PREDICTED: LOW QUALITY PROTEIN: fibronectin [Equus caballus]	9973	275586	700	281	172	90	636.03	1905.07	3	22.68	R	VTWAPPPSIELTNLLVR	Y
2	gi|194211292|XP_001489154.2|	PREDICTED: LOW QUALITY PROTEIN: fibronectin [Equus caballus]	9973	275586	700	281	172	90	953.55	1905.08	2	14.07	R	VTWAPPPSIELTNLLVR	Y
2	gi|194211292|XP_001489154.2|	PREDICTED: LOW QUALITY PROTEIN: fibronectin [Equus caballus]	9973	275586	700	281	172	90	962.98	1923.95	2	64.02	R	EESPPLVGQQSTVSDVPR	D
2	gi|194211292|XP_001489154.2|	PREDICTED: LOW QUALITY PROTEIN: fibronectin [Equus caballus]	9973	275586	700	281	172	90	642.33	1923.95	3	48.96	R	EESPPLVGQQSTVSDVPR	D
2	gi|194211292|XP_001489154.2|	PREDICTED: LOW QUALITY PROTEIN: fibronectin [Equus caballus]	9973	275586	700	281	172	90	962.98	1923.96	2	8.08	R	EESPPLVGQQSTVSDVPR	D
2	gi|194211292|XP_001489154.2|	PREDICTED: LOW QUALITY PROTEIN: fibronectin [Equus caballus]	9973	275586	700	281	172	90	646.61	1936.8	3	30.66	R	WKCDPIDQCQDSETR	T
2	gi|194211292|XP_001489154.2|	PREDICTED: LOW QUALITY PROTEIN: fibronectin [Equus caballus]	9973	275586	700	281	172	90	646.61	1936.8	3	40.48	R	WKCDPIDQCQDSETR	T
2	gi|194211292|XP_001489154.2|	PREDICTED: LOW QUALITY PROTEIN: fibronectin [Equus caballus]	9973	275586	700	281	172	90	646.61	1936.8	3	47.31	R	WKCDPIDQCQDSETR	T
2	gi|194211292|XP_001489154.2|	PREDICTED: LOW QUALITY PROTEIN: fibronectin [Equus caballus]	9973	275586	700	281	172	90	976.02	1950.02	2	73.66	R	QDQQIIQPQSPVAVGQSK	P
2	gi|194211292|XP_001489154.2|	PREDICTED: LOW QUALITY PROTEIN: fibronectin [Equus caballus]	9973	275586	700	281	172	90	651.01	1950.02	3	47.32	R	QDQQIIQPQSPVAVGQSK	P
2	gi|194211292|XP_001489154.2|	PREDICTED: LOW QUALITY PROTEIN: fibronectin [Equus caballus]	9973	275586	700	281	172	90	979.45	1956.89	2	25.26	K	TGLDSPTGIDFSDITANSF	T
2	gi|194211292|XP_001489154.2|	PREDICTED: LOW QUALITY PROTEIN: fibronectin [Equus caballus]	9973	275586	700	281	172	90	656.66	1966.97	3	35.53	R	NTFAEVTGLSPGVTYHFK	I
2	gi|194211292|XP_001489154.2|	PREDICTED: LOW QUALITY PROTEIN: fibronectin [Equus caballus]	9973	275586	700	281	172	90	656.66	1966.97	3	19.7	R	NTFAEVTGLSPGVTYHFK	I
2	gi|194211292|XP_001489154.2|	PREDICTED: LOW QUALITY PROTEIN: fibronectin [Equus caballus]	9973	275586	700	281	172	90	656.66	1966.97	3	38.83	R	NTFAEVTGLSPGVTYHFK	I
2	gi|194211292|XP_001489154.2|	PREDICTED: LOW QUALITY PROTEIN: fibronectin [Equus caballus]	9973	275586	700	281	172	90	656.67	1966.98	3	33.33	R	NTFAEVTGLSPGVTYHFK	I
2	gi|194211292|XP_001489154.2|	PREDICTED: LOW QUALITY PROTEIN: fibronectin [Equus caballus]	9973	275586	700	281	172	90	656.67	1966.98	3	50.38	R	NTFAEVTGLSPGVTYHFK	I
2	gi|194211292|XP_001489154.2|	PREDICTED: LOW QUALITY PROTEIN: fibronectin [Equus caballus]	9973	275586	700	281	172	90	656.67	1966.98	3	21.67	R	NTFAEVTGLSPGVTYHFK	I
2	gi|194211292|XP_001489154.2|	PREDICTED: LOW QUALITY PROTEIN: fibronectin [Equus caballus]	9973	275586	700	281	172	90	656.67	1966.98	3	25.96	R	NTFAEVTGLSPGVTYHFK	I
2	gi|194211292|XP_001489154.2|	PREDICTED: LOW QUALITY PROTEIN: fibronectin [Equus caballus]	9973	275586	700	281	172	90	656.67	1966.98	3	40.14	R	NTFAEVTGLSPGVTYHFK	I
2	gi|194211292|XP_001489154.2|	PREDICTED: LOW QUALITY PROTEIN: fibronectin [Equus caballus]	9973	275586	700	281	172	90	656.67	1966.98	3	41.07	R	NTFAEVTGLSPGVTYHFK	I
2	gi|194211292|XP_001489154.2|	PREDICTED: LOW QUALITY PROTEIN: fibronectin [Equus caballus]	9973	275586	700	281	172	90	656.67	1966.98	3	48.65	R	NTFAEVTGLSPGVTYHFK	I
2	gi|194211292|XP_001489154.2|	PREDICTED: LOW QUALITY PROTEIN: fibronectin [Equus caballus]	9973	275586	700	281	172	90	656.67	1966.98	3	36.29	R	NTFAEVTGLSPGVTYHFK	I
2	gi|194211292|XP_001489154.2|	PREDICTED: LOW QUALITY PROTEIN: fibronectin [Equus caballus]	9973	275586	700	281	172	90	656.67	1966.98	3	44.11	R	NTFAEVTGLSPGVTYHFK	I
2	gi|194211292|XP_001489154.2|	PREDICTED: LOW QUALITY PROTEIN: fibronectin [Equus caballus]	9973	275586	700	281	172	90	656.67	1966.98	3	34.96	R	NTFAEVTGLSPGVTYHFK	I
2	gi|194211292|XP_001489154.2|	PREDICTED: LOW QUALITY PROTEIN: fibronectin [Equus caballus]	9973	275586	700	281	172	90	656.67	1966.98	3	59.09	R	NTFAEVTGLSPGVTYHFK	I
2	gi|194211292|XP_001489154.2|	PREDICTED: LOW QUALITY PROTEIN: fibronectin [Equus caballus]	9973	275586	700	281	172	90	656.67	1966.98	3	24.8	R	NTFAEVTGLSPGVTYHFK	I
2	gi|194211292|XP_001489154.2|	PREDICTED: LOW QUALITY PROTEIN: fibronectin [Equus caballus]	9973	275586	700	281	172	90	984.5	1966.98	2	90.67	R	NTFAEVTGLSPGVTYHFK	I
2	gi|194211292|XP_001489154.2|	PREDICTED: LOW QUALITY PROTEIN: fibronectin [Equus caballus]	9973	275586	700	281	172	90	656.67	1966.98	3	45.86	R	NTFAEVTGLSPGVTYHFK	I
2	gi|194211292|XP_001489154.2|	PREDICTED: LOW QUALITY PROTEIN: fibronectin [Equus caballus]	9973	275586	700	281	172	90	656.67	1966.98	3	25.63	R	NTFAEVTGLSPGVTYHFK	I
2	gi|194211292|XP_001489154.2|	PREDICTED: LOW QUALITY PROTEIN: fibronectin [Equus caballus]	9973	275586	700	281	172	90	656.67	1966.98	3	50.34	R	NTFAEVTGLSPGVTYHFK	I
2	gi|194211292|XP_001489154.2|	PREDICTED: LOW QUALITY PROTEIN: fibronectin [Equus caballus]	9973	275586	700	281	172	90	656.67	1966.98	3	39.69	R	NTFAEVTGLSPGVTYHFK	I
2	gi|194211292|XP_001489154.2|	PREDICTED: LOW QUALITY PROTEIN: fibronectin [Equus caballus]	9973	275586	700	281	172	90	656.67	1966.98	3	51.6	R	NTFAEVTGLSPGVTYHFK	I
2	gi|194211292|XP_001489154.2|	PREDICTED: LOW QUALITY PROTEIN: fibronectin [Equus caballus]	9973	275586	700	281	172	90	656.67	1966.98	3	50.96	R	NTFAEVTGLSPGVTYHFK	I
2	gi|194211292|XP_001489154.2|	PREDICTED: LOW QUALITY PROTEIN: fibronectin [Equus caballus]	9973	275586	700	281	172	90	984.5	1966.98	2	74.18	R	NTFAEVTGLSPGVTYHFK	I
2	gi|194211292|XP_001489154.2|	PREDICTED: LOW QUALITY PROTEIN: fibronectin [Equus caballus]	9973	275586	700	281	172	90	656.67	1966.98	3	16.98	R	NTFAEVTGLSPGVTYHFK	I
2	gi|194211292|XP_001489154.2|	PREDICTED: LOW QUALITY PROTEIN: fibronectin [Equus caballus]	9973	275586	700	281	172	90	656.67	1966.98	3	38.47	R	NTFAEVTGLSPGVTYHFK	I
2	gi|194211292|XP_001489154.2|	PREDICTED: LOW QUALITY PROTEIN: fibronectin [Equus caballus]	9973	275586	700	281	172	90	656.67	1966.98	3	58.2	R	NTFAEVTGLSPGVTYHFK	I
2	gi|194211292|XP_001489154.2|	PREDICTED: LOW QUALITY PROTEIN: fibronectin [Equus caballus]	9973	275586	700	281	172	90	656.67	1966.98	3	18.08	R	NTFAEVTGLSPGVTYHFK	I
2	gi|194211292|XP_001489154.2|	PREDICTED: LOW QUALITY PROTEIN: fibronectin [Equus caballus]	9973	275586	700	281	172	90	656.67	1966.98	3	27.37	R	NTFAEVTGLSPGVTYHFK	I
2	gi|194211292|XP_001489154.2|	PREDICTED: LOW QUALITY PROTEIN: fibronectin [Equus caballus]	9973	275586	700	281	172	90	656.67	1966.98	3	38.45	R	NTFAEVTGLSPGVTYHFK	I
2	gi|194211292|XP_001489154.2|	PREDICTED: LOW QUALITY PROTEIN: fibronectin [Equus caballus]	9973	275586	700	281	172	90	984.5	1966.98	2	72.9	R	NTFAEVTGLSPGVTYHFK	I
2	gi|194211292|XP_001489154.2|	PREDICTED: LOW QUALITY PROTEIN: fibronectin [Equus caballus]	9973	275586	700	281	172	90	656.67	1966.98	3	45.66	R	NTFAEVTGLSPGVTYHFK	I
2	gi|194211292|XP_001489154.2|	PREDICTED: LOW QUALITY PROTEIN: fibronectin [Equus caballus]	9973	275586	700	281	172	90	656.67	1966.98	3	27.49	R	NTFAEVTGLSPGVTYHFK	I
2	gi|194211292|XP_001489154.2|	PREDICTED: LOW QUALITY PROTEIN: fibronectin [Equus caballus]	9973	275586	700	281	172	90	656.67	1966.98	3	30.77	R	NTFAEVTGLSPGVTYHFK	I
2	gi|194211292|XP_001489154.2|	PREDICTED: LOW QUALITY PROTEIN: fibronectin [Equus caballus]	9973	275586	700	281	172	90	656.67	1966.98	3	29.15	R	NTFAEVTGLSPGVTYHFK	I
2	gi|194211292|XP_001489154.2|	PREDICTED: LOW QUALITY PROTEIN: fibronectin [Equus caballus]	9973	275586	700	281	172	90	656.67	1966.98	3	31.13	R	NTFAEVTGLSPGVTYHFK	I
2	gi|194211292|XP_001489154.2|	PREDICTED: LOW QUALITY PROTEIN: fibronectin [Equus caballus]	9973	275586	700	281	172	90	984.5	1966.98	2	90.93	R	NTFAEVTGLSPGVTYHFK	I
2	gi|194211292|XP_001489154.2|	PREDICTED: LOW QUALITY PROTEIN: fibronectin [Equus caballus]	9973	275586	700	281	172	90	656.67	1966.98	3	33.05	R	NTFAEVTGLSPGVTYHFK	I
2	gi|194211292|XP_001489154.2|	PREDICTED: LOW QUALITY PROTEIN: fibronectin [Equus caballus]	9973	275586	700	281	172	90	656.67	1966.98	3	19.71	R	NTFAEVTGLSPGVTYHFK	I
2	gi|194211292|XP_001489154.2|	PREDICTED: LOW QUALITY PROTEIN: fibronectin [Equus caballus]	9973	275586	700	281	172	90	656.67	1966.98	3	17.08	R	NTFAEVTGLSPGVTYHFK	I
2	gi|194211292|XP_001489154.2|	PREDICTED: LOW QUALITY PROTEIN: fibronectin [Equus caballus]	9973	275586	700	281	172	90	984.5	1966.98	2	50.02	R	NTFAEVTGLSPGVTYHFK	I
2	gi|194211292|XP_001489154.2|	PREDICTED: LOW QUALITY PROTEIN: fibronectin [Equus caballus]	9973	275586	700	281	172	90	984.98	1967.95	2	13.5	R	PHPGVTEATITGLEPGTEY	T
2	gi|194211292|XP_001489154.2|	PREDICTED: LOW QUALITY PROTEIN: fibronectin [Equus caballus]	9973	275586	700	281	172	90	984.98	1967.95	2	50.76	R	PHPGVTEATITGLEPGTEY	T
2	gi|194211292|XP_001489154.2|	PREDICTED: LOW QUALITY PROTEIN: fibronectin [Equus caballus]	9973	275586	700	281	172	90	990.48	1978.95	2	26.33	R	QKTGLDSPTGIDFSDITAN	S
2	gi|194211292|XP_001489154.2|	PREDICTED: LOW QUALITY PROTEIN: fibronectin [Equus caballus]	9973	275586	700	281	172	90	662.69	1985.03	3	16.25	K	STATISGLKPGVDYTITVY	A
2	gi|194211292|XP_001489154.2|	PREDICTED: LOW QUALITY PROTEIN: fibronectin [Equus caballus]	9973	275586	700	281	172	90	993.52	1985.04	2	18.44	K	STATISGLKPGVDYTITVY	A
2	gi|194211292|XP_001489154.2|	PREDICTED: LOW QUALITY PROTEIN: fibronectin [Equus caballus]	9973	275586	700	281	172	90	993.52	1985.04	2	47.07	K	STATISGLKPGVDYTITVY	A
2	gi|194211292|XP_001489154.2|	PREDICTED: LOW QUALITY PROTEIN: fibronectin [Equus caballus]	9973	275586	700	281	172	90	993.53	1985.04	2	33.54	K	STATISGLKPGVDYTITVY	A
2	gi|194211292|XP_001489154.2|	PREDICTED: LOW QUALITY PROTEIN: fibronectin [Equus caballus]	9973	275586	700	281	172	90	993.53	1985.04	2	22.17	K	STATISGLKPGVDYTITVY	A
2	gi|194211292|XP_001489154.2|	PREDICTED: LOW QUALITY PROTEIN: fibronectin [Equus caballus]	9973	275586	700	281	172	90	993.53	1985.04	2	39.54	K	STATISGLKPGVDYTITVY	A
2	gi|194211292|XP_001489154.2|	PREDICTED: LOW QUALITY PROTEIN: fibronectin [Equus caballus]	9973	275586	700	281	172	90	999.99	1997.96	2	7.01	L	NGREESPPLVGQQSTVSDV	P
2	gi|194211292|XP_001489154.2|	PREDICTED: LOW QUALITY PROTEIN: fibronectin [Equus caballus]	9973	275586	700	281	172	90	681.97	2042.88	3	20.99	R	RPGAEPGHEGSTGHSYNQY	S
2	gi|194211292|XP_001489154.2|	PREDICTED: LOW QUALITY PROTEIN: fibronectin [Equus caballus]	9973	275586	700	281	172	90	1030.99	2059.97	2	46.65	K	EVTRFDFTTTSTSPAVTSN	T
2	gi|194211292|XP_001489154.2|	PREDICTED: LOW QUALITY PROTEIN: fibronectin [Equus caballus]	9973	275586	700	281	172	90	691.96	2072.85	3	36.02	R	GFNCESKPEPEETCFDK	Y
2	gi|194211292|XP_001489154.2|	PREDICTED: LOW QUALITY PROTEIN: fibronectin [Equus caballus]	9973	275586	700	281	172	90	691.96	2072.85	3	14.04	R	GFNCESKPEPEETCFDK	Y
2	gi|194211292|XP_001489154.2|	PREDICTED: LOW QUALITY PROTEIN: fibronectin [Equus caballus]	9973	275586	700	281	172	90	695.67	2084	3	7.43	R	TFYQIGDSWEKYVHGVR	Y
2	gi|194211292|XP_001489154.2|	PREDICTED: LOW QUALITY PROTEIN: fibronectin [Equus caballus]	9973	275586	700	281	172	90	695.68	2084.01	3	6.07	R	TFYQIGDSWEKYVHGVR	Y
2	gi|194211292|XP_001489154.2|	PREDICTED: LOW QUALITY PROTEIN: fibronectin [Equus caballus]	9973	275586	700	281	172	90	703.05	2106.12	3	49.51	K	RQDQQIIQPQSPVAVGQSK	P
2	gi|194211292|XP_001489154.2|	PREDICTED: LOW QUALITY PROTEIN: fibronectin [Equus caballus]	9973	275586	700	281	172	90	711.05	2130.12	3	19.01	K	EINLAPDSTSVVVSGLMVATK	Y
2	gi|194211292|XP_001489154.2|	PREDICTED: LOW QUALITY PROTEIN: fibronectin [Equus caballus]	9973	275586	700	281	172	90	711.05	2130.12	3	46.82	K	EINLAPDSTSVVVSGLMVATK	Y
2	gi|194211292|XP_001489154.2|	PREDICTED: LOW QUALITY PROTEIN: fibronectin [Equus caballus]	9973	275586	700	281	172	90	1066.07	2130.12	2	25	K	EINLAPDSTSVVVSGLMVATK	Y
2	gi|194211292|XP_001489154.2|	PREDICTED: LOW QUALITY PROTEIN: fibronectin [Equus caballus]	9973	275586	700	281	172	90	1066.07	2130.12	2	98.99	K	EINLAPDSTSVVVSGLMVATK	Y
2	gi|194211292|XP_001489154.2|	PREDICTED: LOW QUALITY PROTEIN: fibronectin [Equus caballus]	9973	275586	700	281	172	90	711.05	2130.12	3	29.24	K	EINLAPDSTSVVVSGLMVATK	Y
2	gi|194211292|XP_001489154.2|	PREDICTED: LOW QUALITY PROTEIN: fibronectin [Equus caballus]	9973	275586	700	281	172	90	1066.07	2130.13	2	86.12	K	EINLAPDSTSVVVSGLMVATK	Y
2	gi|194211292|XP_001489154.2|	PREDICTED: LOW QUALITY PROTEIN: fibronectin [Equus caballus]	9973	275586	700	281	172	90	1073.97	2145.93	2	3.82	P	FLYNNHNYTDCTSEGRR	D
2	gi|194211292|XP_001489154.2|	PREDICTED: LOW QUALITY PROTEIN: fibronectin [Equus caballus]	9973	275586	700	281	172	90	1073.98	2145.94	2	4.13	P	FLYNNHNYTDCTSEGRR	D
2	gi|194211292|XP_001489154.2|	PREDICTED: LOW QUALITY PROTEIN: fibronectin [Equus caballus]	9973	275586	700	281	172	90	1073.98	2145.94	2	0.14	P	FLYNNHNYTDCTSEGRR	D
2	gi|194211292|XP_001489154.2|	PREDICTED: LOW QUALITY PROTEIN: fibronectin [Equus caballus]	9973	275586	700	281	172	90	1073.98	2145.94	2	6.88	P	FLYNNHNYTDCTSEGRR	D
2	gi|194211292|XP_001489154.2|	PREDICTED: LOW QUALITY PROTEIN: fibronectin [Equus caballus]	9973	275586	700	281	172	90	1073.98	2145.94	2	2.57	P	FLYNNHNYTDCTSEGRR	D
2	gi|194211292|XP_001489154.2|	PREDICTED: LOW QUALITY PROTEIN: fibronectin [Equus caballus]	9973	275586	700	281	172	90	1073.98	2145.94	2	8.87	P	FLYNNHNYTDCTSEGRR	D
2	gi|194211292|XP_001489154.2|	PREDICTED: LOW QUALITY PROTEIN: fibronectin [Equus caballus]	9973	275586	700	281	172	90	1073.98	2145.94	2	4.17	P	FLYNNHNYTDCTSEGRR	D
2	gi|194211292|XP_001489154.2|	PREDICTED: LOW QUALITY PROTEIN: fibronectin [Equus caballus]	9973	275586	700	281	172	90	1073.98	2145.94	2	7.23	P	FLYNNHNYTDCTSEGRR	D
2	gi|194211292|XP_001489154.2|	PREDICTED: LOW QUALITY PROTEIN: fibronectin [Equus caballus]	9973	275586	700	281	172	90	1073.98	2145.95	2	3.49	P	FLYNNHNYTDCTSEGRR	D
2	gi|194211292|XP_001489154.2|	PREDICTED: LOW QUALITY PROTEIN: fibronectin [Equus caballus]	9973	275586	700	281	172	90	1073.98	2145.95	2	0.78	P	FLYNNHNYTDCTSEGRR	D
2	gi|194211292|XP_001489154.2|	PREDICTED: LOW QUALITY PROTEIN: fibronectin [Equus caballus]	9973	275586	700	281	172	90	1073.98	2145.95	2	1.42	P	FLYNNHNYTDCTSEGRR	D
2	gi|194211292|XP_001489154.2|	PREDICTED: LOW QUALITY PROTEIN: fibronectin [Equus caballus]	9973	275586	700	281	172	90	1073.98	2145.95	2	4.76	P	FLYNNHNYTDCTSEGRR	D
2	gi|194211292|XP_001489154.2|	PREDICTED: LOW QUALITY PROTEIN: fibronectin [Equus caballus]	9973	275586	700	281	172	90	1074.07	2146.12	2	53.97	K	EINLAPDSTSVVVSGLMVATK	Y
2	gi|194211292|XP_001489154.2|	PREDICTED: LOW QUALITY PROTEIN: fibronectin [Equus caballus]	9973	275586	700	281	172	90	716.38	2146.12	3	49.11	K	EINLAPDSTSVVVSGLMVATK	Y
2	gi|194211292|XP_001489154.2|	PREDICTED: LOW QUALITY PROTEIN: fibronectin [Equus caballus]	9973	275586	700	281	172	90	1074.07	2146.13	2	65.07	K	EINLAPDSTSVVVSGLMVATK	Y
2	gi|194211292|XP_001489154.2|	PREDICTED: LOW QUALITY PROTEIN: fibronectin [Equus caballus]	9973	275586	700	281	172	90	1084.53	2167.04	2	45.23	R	ITYGETGGNSPVQEFTVPGSK	S
2	gi|194211292|XP_001489154.2|	PREDICTED: LOW QUALITY PROTEIN: fibronectin [Equus caballus]	9973	275586	700	281	172	90	1084.53	2167.04	2	65.38	R	ITYGETGGNSPVQEFTVPGSK	S
2	gi|194211292|XP_001489154.2|	PREDICTED: LOW QUALITY PROTEIN: fibronectin [Equus caballus]	9973	275586	700	281	172	90	723.36	2167.04	3	53.75	R	ITYGETGGNSPVQEFTVPGSK	S
2	gi|194211292|XP_001489154.2|	PREDICTED: LOW QUALITY PROTEIN: fibronectin [Equus caballus]	9973	275586	700	281	172	90	549.81	2195.22	4	6.53	R	VDVLPVNLPGEHGQRLPISR	N
2	gi|194211292|XP_001489154.2|	PREDICTED: LOW QUALITY PROTEIN: fibronectin [Equus caballus]	9973	275586	700	281	172	90	732.98	2195.92	3	45.92	R	QDGHLWCSTTSNYEQDQK	Y
2	gi|194211292|XP_001489154.2|	PREDICTED: LOW QUALITY PROTEIN: fibronectin [Equus caballus]	9973	275586	700	281	172	90	732.98	2195.92	3	33.17	R	QDGHLWCSTTSNYEQDQK	Y
2	gi|194211292|XP_001489154.2|	PREDICTED: LOW QUALITY PROTEIN: fibronectin [Equus caballus]	9973	275586	700	281	172	90	1098.97	2195.92	2	41.69	R	QDGHLWCSTTSNYEQDQK	Y
2	gi|194211292|XP_001489154.2|	PREDICTED: LOW QUALITY PROTEIN: fibronectin [Equus caballus]	9973	275586	700	281	172	90	732.98	2195.92	3	45.68	R	QDGHLWCSTTSNYEQDQK	Y
2	gi|194211292|XP_001489154.2|	PREDICTED: LOW QUALITY PROTEIN: fibronectin [Equus caballus]	9973	275586	700	281	172	90	1102.08	2202.14	2	56.21	K	FTQVTPTSLTAQWTAPNVQL	T
2	gi|194211292|XP_001489154.2|	PREDICTED: LOW QUALITY PROTEIN: fibronectin [Equus caballus]	9973	275586	700	281	172	90	741.67	2221.98	3	5.76	R	TNTNVNCPIECFMPLDVQA	D
2	gi|194211292|XP_001489154.2|	PREDICTED: LOW QUALITY PROTEIN: fibronectin [Equus caballus]	9973	275586	700	281	172	90	1112	2221.98	2	44	R	TNTNVNCPIECFMPLDVQA	D
2	gi|194211292|XP_001489154.2|	PREDICTED: LOW QUALITY PROTEIN: fibronectin [Equus caballus]	9973	275586	700	281	172	90	1148.05	2294.08	2	94.93	K	TGLDSPTGIDFSDITANSFTVH	W
2	gi|194211292|XP_001489154.2|	PREDICTED: LOW QUALITY PROTEIN: fibronectin [Equus caballus]	9973	275586	700	281	172	90	765.7	2294.08	3	5.13	K	TGLDSPTGIDFSDITANSFTVH	W
2	gi|194211292|XP_001489154.2|	PREDICTED: LOW QUALITY PROTEIN: fibronectin [Equus caballus]	9973	275586	700	281	172	90	780.4	2338.18	3	8.38	K	TETITGFQVDAVPANGQPPIQR	T
2	gi|194211292|XP_001489154.2|	PREDICTED: LOW QUALITY PROTEIN: fibronectin [Equus caballus]	9973	275586	700	281	172	90	780.4	2338.19	3	52.3	K	TETITGFQVDAVPANGQPPIQR	T
2	gi|194211292|XP_001489154.2|	PREDICTED: LOW QUALITY PROTEIN: fibronectin [Equus caballus]	9973	275586	700	281	172	90	1170.1	2338.19	2	39.44	K	TETITGFQVDAVPANGQPPIQR	T
2	gi|194211292|XP_001489154.2|	PREDICTED: LOW QUALITY PROTEIN: fibronectin [Equus caballus]	9973	275586	700	281	172	90	784.76	2351.24	3	23.52	K	DTLTSRPAQGIVTTLENVSPPR	R
2	gi|194211292|XP_001489154.2|	PREDICTED: LOW QUALITY PROTEIN: fibronectin [Equus caballus]	9973	275586	700	281	172	90	784.76	2351.24	3	26.16	K	DTLTSRPAQGIVTTLENVSPPR	R
2	gi|194211292|XP_001489154.2|	PREDICTED: LOW QUALITY PROTEIN: fibronectin [Equus caballus]	9973	275586	700	281	172	90	588.82	2351.25	4	20.11	K	DTLTSRPAQGIVTTLENVSPPR	R
2	gi|194211292|XP_001489154.2|	PREDICTED: LOW QUALITY PROTEIN: fibronectin [Equus caballus]	9973	275586	700	281	172	90	595.76	2379.01	4	7.92	C	PMAAHEEICTTNEGVMYRVGD	Q
2	gi|194211292|XP_001489154.2|	PREDICTED: LOW QUALITY PROTEIN: fibronectin [Equus caballus]	9973	275586	700	281	172	90	830.74	2489.2	3	27.4	R	TEIDKPSQMQVTDVQDNSISVR	W
2	gi|194211292|XP_001489154.2|	PREDICTED: LOW QUALITY PROTEIN: fibronectin [Equus caballus]	9973	275586	700	281	172	90	830.74	2489.2	3	51.06	R	TEIDKPSQMQVTDVQDNSISVR	W
2	gi|194211292|XP_001489154.2|	PREDICTED: LOW QUALITY PROTEIN: fibronectin [Equus caballus]	9973	275586	700	281	172	90	830.74	2489.2	3	37.94	R	TEIDKPSQMQVTDVQDNSISVR	W
2	gi|194211292|XP_001489154.2|	PREDICTED: LOW QUALITY PROTEIN: fibronectin [Equus caballus]	9973	275586	700	281	172	90	830.74	2489.2	3	44.83	R	TEIDKPSQMQVTDVQDNSISVR	W
2	gi|194211292|XP_001489154.2|	PREDICTED: LOW QUALITY PROTEIN: fibronectin [Equus caballus]	9973	275586	700	281	172	90	830.74	2489.2	3	39.21	R	TEIDKPSQMQVTDVQDNSISVR	W
2	gi|194211292|XP_001489154.2|	PREDICTED: LOW QUALITY PROTEIN: fibronectin [Equus caballus]	9973	275586	700	281	172	90	830.74	2489.2	3	46.33	R	TEIDKPSQMQVTDVQDNSISVR	W
2	gi|194211292|XP_001489154.2|	PREDICTED: LOW QUALITY PROTEIN: fibronectin [Equus caballus]	9973	275586	700	281	172	90	830.74	2489.2	3	46.29	R	TEIDKPSQMQVTDVQDNSISVR	W
2	gi|194211292|XP_001489154.2|	PREDICTED: LOW QUALITY PROTEIN: fibronectin [Equus caballus]	9973	275586	700	281	172	90	830.74	2489.21	3	49.59	R	TEIDKPSQMQVTDVQDNSISVR	W
2	gi|194211292|XP_001489154.2|	PREDICTED: LOW QUALITY PROTEIN: fibronectin [Equus caballus]	9973	275586	700	281	172	90	830.74	2489.21	3	42.44	R	TEIDKPSQMQVTDVQDNSISVR	W
2	gi|194211292|XP_001489154.2|	PREDICTED: LOW QUALITY PROTEIN: fibronectin [Equus caballus]	9973	275586	700	281	172	90	830.74	2489.21	3	54.64	R	TEIDKPSQMQVTDVQDNSISVR	W
2	gi|194211292|XP_001489154.2|	PREDICTED: LOW QUALITY PROTEIN: fibronectin [Equus caballus]	9973	275586	700	281	172	90	830.74	2489.21	3	46.25	R	TEIDKPSQMQVTDVQDNSISVR	W
2	gi|194211292|XP_001489154.2|	PREDICTED: LOW QUALITY PROTEIN: fibronectin [Equus caballus]	9973	275586	700	281	172	90	830.74	2489.21	3	30.04	R	TEIDKPSQMQVTDVQDNSISVR	W
2	gi|194211292|XP_001489154.2|	PREDICTED: LOW QUALITY PROTEIN: fibronectin [Equus caballus]	9973	275586	700	281	172	90	830.74	2489.21	3	40.89	R	TEIDKPSQMQVTDVQDNSISVR	W
2	gi|194211292|XP_001489154.2|	PREDICTED: LOW QUALITY PROTEIN: fibronectin [Equus caballus]	9973	275586	700	281	172	90	830.74	2489.21	3	54.58	R	TEIDKPSQMQVTDVQDNSISVR	W
2	gi|194211292|XP_001489154.2|	PREDICTED: LOW QUALITY PROTEIN: fibronectin [Equus caballus]	9973	275586	700	281	172	90	830.74	2489.21	3	49.61	R	TEIDKPSQMQVTDVQDNSISVR	W
2	gi|194211292|XP_001489154.2|	PREDICTED: LOW QUALITY PROTEIN: fibronectin [Equus caballus]	9973	275586	700	281	172	90	830.74	2489.21	3	40.89	R	TEIDKPSQMQVTDVQDNSISVR	W
2	gi|194211292|XP_001489154.2|	PREDICTED: LOW QUALITY PROTEIN: fibronectin [Equus caballus]	9973	275586	700	281	172	90	830.74	2489.21	3	53.45	R	TEIDKPSQMQVTDVQDNSISVR	W
2	gi|194211292|XP_001489154.2|	PREDICTED: LOW QUALITY PROTEIN: fibronectin [Equus caballus]	9973	275586	700	281	172	90	830.74	2489.21	3	34.86	R	TEIDKPSQMQVTDVQDNSISVR	W
2	gi|194211292|XP_001489154.2|	PREDICTED: LOW QUALITY PROTEIN: fibronectin [Equus caballus]	9973	275586	700	281	172	90	830.74	2489.21	3	50.92	R	TEIDKPSQMQVTDVQDNSISVR	W
2	gi|194211292|XP_001489154.2|	PREDICTED: LOW QUALITY PROTEIN: fibronectin [Equus caballus]	9973	275586	700	281	172	90	830.74	2489.21	3	63.84	R	TEIDKPSQMQVTDVQDNSISVR	W
2	gi|194211292|XP_001489154.2|	PREDICTED: LOW QUALITY PROTEIN: fibronectin [Equus caballus]	9973	275586	700	281	172	90	830.74	2489.21	3	57.4	R	TEIDKPSQMQVTDVQDNSISVR	W
2	gi|194211292|XP_001489154.2|	PREDICTED: LOW QUALITY PROTEIN: fibronectin [Equus caballus]	9973	275586	700	281	172	90	830.74	2489.21	3	47.06	R	TEIDKPSQMQVTDVQDNSISVR	W
2	gi|194211292|XP_001489154.2|	PREDICTED: LOW QUALITY PROTEIN: fibronectin [Equus caballus]	9973	275586	700	281	172	90	830.74	2489.21	3	40.89	R	TEIDKPSQMQVTDVQDNSISVR	W
2	gi|194211292|XP_001489154.2|	PREDICTED: LOW QUALITY PROTEIN: fibronectin [Equus caballus]	9973	275586	700	281	172	90	830.74	2489.21	3	51.72	R	TEIDKPSQMQVTDVQDNSISVR	W
2	gi|194211292|XP_001489154.2|	PREDICTED: LOW QUALITY PROTEIN: fibronectin [Equus caballus]	9973	275586	700	281	172	90	830.74	2489.21	3	46.64	R	TEIDKPSQMQVTDVQDNSISVR	W
2	gi|194211292|XP_001489154.2|	PREDICTED: LOW QUALITY PROTEIN: fibronectin [Equus caballus]	9973	275586	700	281	172	90	830.74	2489.21	3	37.41	R	TEIDKPSQMQVTDVQDNSISVR	W
2	gi|194211292|XP_001489154.2|	PREDICTED: LOW QUALITY PROTEIN: fibronectin [Equus caballus]	9973	275586	700	281	172	90	830.74	2489.21	3	53.81	R	TEIDKPSQMQVTDVQDNSISVR	W
2	gi|194211292|XP_001489154.2|	PREDICTED: LOW QUALITY PROTEIN: fibronectin [Equus caballus]	9973	275586	700	281	172	90	830.74	2489.21	3	52.51	R	TEIDKPSQMQVTDVQDNSISVR	W
2	gi|194211292|XP_001489154.2|	PREDICTED: LOW QUALITY PROTEIN: fibronectin [Equus caballus]	9973	275586	700	281	172	90	830.74	2489.21	3	48.36	R	TEIDKPSQMQVTDVQDNSISVR	W
2	gi|194211292|XP_001489154.2|	PREDICTED: LOW QUALITY PROTEIN: fibronectin [Equus caballus]	9973	275586	700	281	172	90	830.74	2489.21	3	31.66	R	TEIDKPSQMQVTDVQDNSISVR	W
2	gi|194211292|XP_001489154.2|	PREDICTED: LOW QUALITY PROTEIN: fibronectin [Equus caballus]	9973	275586	700	281	172	90	830.74	2489.21	3	51.62	R	TEIDKPSQMQVTDVQDNSISVR	W
2	gi|194211292|XP_001489154.2|	PREDICTED: LOW QUALITY PROTEIN: fibronectin [Equus caballus]	9973	275586	700	281	172	90	830.74	2489.21	3	48.75	R	TEIDKPSQMQVTDVQDNSISVR	W
2	gi|194211292|XP_001489154.2|	PREDICTED: LOW QUALITY PROTEIN: fibronectin [Equus caballus]	9973	275586	700	281	172	90	830.74	2489.21	3	51.74	R	TEIDKPSQMQVTDVQDNSISVR	W
2	gi|194211292|XP_001489154.2|	PREDICTED: LOW QUALITY PROTEIN: fibronectin [Equus caballus]	9973	275586	700	281	172	90	830.74	2489.21	3	58.06	R	TEIDKPSQMQVTDVQDNSISVR	W
2	gi|194211292|XP_001489154.2|	PREDICTED: LOW QUALITY PROTEIN: fibronectin [Equus caballus]	9973	275586	700	281	172	90	830.74	2489.21	3	50.52	R	TEIDKPSQMQVTDVQDNSISVR	W
2	gi|194211292|XP_001489154.2|	PREDICTED: LOW QUALITY PROTEIN: fibronectin [Equus caballus]	9973	275586	700	281	172	90	830.74	2489.21	3	50.29	R	TEIDKPSQMQVTDVQDNSISVR	W
2	gi|194211292|XP_001489154.2|	PREDICTED: LOW QUALITY PROTEIN: fibronectin [Equus caballus]	9973	275586	700	281	172	90	830.74	2489.21	3	59.21	R	TEIDKPSQMQVTDVQDNSISVR	W
2	gi|194211292|XP_001489154.2|	PREDICTED: LOW QUALITY PROTEIN: fibronectin [Equus caballus]	9973	275586	700	281	172	90	830.74	2489.21	3	40.19	R	TEIDKPSQMQVTDVQDNSISVR	W
2	gi|194211292|XP_001489154.2|	PREDICTED: LOW QUALITY PROTEIN: fibronectin [Equus caballus]	9973	275586	700	281	172	90	830.74	2489.21	3	53.93	R	TEIDKPSQMQVTDVQDNSISVR	W
2	gi|194211292|XP_001489154.2|	PREDICTED: LOW QUALITY PROTEIN: fibronectin [Equus caballus]	9973	275586	700	281	172	90	830.74	2489.21	3	49.7	R	TEIDKPSQMQVTDVQDNSISVR	W
2	gi|194211292|XP_001489154.2|	PREDICTED: LOW QUALITY PROTEIN: fibronectin [Equus caballus]	9973	275586	700	281	172	90	830.74	2489.21	3	40.92	R	TEIDKPSQMQVTDVQDNSISVR	W
2	gi|194211292|XP_001489154.2|	PREDICTED: LOW QUALITY PROTEIN: fibronectin [Equus caballus]	9973	275586	700	281	172	90	830.74	2489.21	3	55.12	R	TEIDKPSQMQVTDVQDNSISVR	W
2	gi|194211292|XP_001489154.2|	PREDICTED: LOW QUALITY PROTEIN: fibronectin [Equus caballus]	9973	275586	700	281	172	90	830.74	2489.21	3	41.39	R	TEIDKPSQMQVTDVQDNSISVR	W
2	gi|194211292|XP_001489154.2|	PREDICTED: LOW QUALITY PROTEIN: fibronectin [Equus caballus]	9973	275586	700	281	172	90	830.74	2489.21	3	50.65	R	TEIDKPSQMQVTDVQDNSISVR	W
2	gi|194211292|XP_001489154.2|	PREDICTED: LOW QUALITY PROTEIN: fibronectin [Equus caballus]	9973	275586	700	281	172	90	830.74	2489.21	3	40.93	R	TEIDKPSQMQVTDVQDNSISVR	W
2	gi|194211292|XP_001489154.2|	PREDICTED: LOW QUALITY PROTEIN: fibronectin [Equus caballus]	9973	275586	700	281	172	90	830.74	2489.21	3	60.37	R	TEIDKPSQMQVTDVQDNSISVR	W
2	gi|194211292|XP_001489154.2|	PREDICTED: LOW QUALITY PROTEIN: fibronectin [Equus caballus]	9973	275586	700	281	172	90	830.74	2489.21	3	43.11	R	TEIDKPSQMQVTDVQDNSISVR	W
2	gi|194211292|XP_001489154.2|	PREDICTED: LOW QUALITY PROTEIN: fibronectin [Equus caballus]	9973	275586	700	281	172	90	830.74	2489.21	3	50.79	R	TEIDKPSQMQVTDVQDNSISVR	W
2	gi|194211292|XP_001489154.2|	PREDICTED: LOW QUALITY PROTEIN: fibronectin [Equus caballus]	9973	275586	700	281	172	90	830.74	2489.21	3	41.28	R	TEIDKPSQMQVTDVQDNSISVR	W
2	gi|194211292|XP_001489154.2|	PREDICTED: LOW QUALITY PROTEIN: fibronectin [Equus caballus]	9973	275586	700	281	172	90	830.74	2489.21	3	51.01	R	TEIDKPSQMQVTDVQDNSISVR	W
2	gi|194211292|XP_001489154.2|	PREDICTED: LOW QUALITY PROTEIN: fibronectin [Equus caballus]	9973	275586	700	281	172	90	830.75	2489.21	3	45.07	R	TEIDKPSQMQVTDVQDNSISVR	W
2	gi|194211292|XP_001489154.2|	PREDICTED: LOW QUALITY PROTEIN: fibronectin [Equus caballus]	9973	275586	700	281	172	90	832.04	2493.11	3	16.26	R	TNTNVNCPIECFMPLDVQADR	D
2	gi|194211292|XP_001489154.2|	PREDICTED: LOW QUALITY PROTEIN: fibronectin [Equus caballus]	9973	275586	700	281	172	90	836.07	2505.2	3	54.26	R	TEIDKPSQMQVTDVQDNSISVR	W
2	gi|194211292|XP_001489154.2|	PREDICTED: LOW QUALITY PROTEIN: fibronectin [Equus caballus]	9973	275586	700	281	172	90	836.79	2507.34	3	36.85	K	DTLTSRPAQGIVTTLENVSPPRR	A
2	gi|194211292|XP_001489154.2|	PREDICTED: LOW QUALITY PROTEIN: fibronectin [Equus caballus]	9973	275586	700	281	172	90	836.79	2507.34	3	31.98	K	DTLTSRPAQGIVTTLENVSPPRR	A
2	gi|194211292|XP_001489154.2|	PREDICTED: LOW QUALITY PROTEIN: fibronectin [Equus caballus]	9973	275586	700	281	172	90	627.84	2507.34	4	14.08	K	DTLTSRPAQGIVTTLENVSPPRR	A
2	gi|194211292|XP_001489154.2|	PREDICTED: LOW QUALITY PROTEIN: fibronectin [Equus caballus]	9973	275586	700	281	172	90	627.84	2507.35	4	23.36	K	DTLTSRPAQGIVTTLENVSPPRR	A
2	gi|194211292|XP_001489154.2|	PREDICTED: LOW QUALITY PROTEIN: fibronectin [Equus caballus]	9973	275586	700	281	172	90	836.79	2507.35	3	25.51	K	DTLTSRPAQGIVTTLENVSPPRR	A
2	gi|194211292|XP_001489154.2|	PREDICTED: LOW QUALITY PROTEIN: fibronectin [Equus caballus]	9973	275586	700	281	172	90	849.13	2544.36	3	46.65	R	NSITLTNLNPGTEYVVSIVALNGR	E
2	gi|194211292|XP_001489154.2|	PREDICTED: LOW QUALITY PROTEIN: fibronectin [Equus caballus]	9973	275586	700	281	172	90	849.13	2544.36	3	44.23	R	NSITLTNLNPGTEYVVSIVALNGR	E
2	gi|194211292|XP_001489154.2|	PREDICTED: LOW QUALITY PROTEIN: fibronectin [Equus caballus]	9973	275586	700	281	172	90	1273.19	2544.36	2	88.13	R	NSITLTNLNPGTEYVVSIVALNGR	E
2	gi|194211292|XP_001489154.2|	PREDICTED: LOW QUALITY PROTEIN: fibronectin [Equus caballus]	9973	275586	700	281	172	90	856.78	2567.33	3	16.4	R	TKTETITGFQVDAVPANGQPPIQR	T
2	gi|194211292|XP_001489154.2|	PREDICTED: LOW QUALITY PROTEIN: fibronectin [Equus caballus]	9973	275586	700	281	172	90	856.78	2567.33	3	12.67	R	TKTETITGFQVDAVPANGQPPIQR	T
2	gi|194211292|XP_001489154.2|	PREDICTED: LOW QUALITY PROTEIN: fibronectin [Equus caballus]	9973	275586	700	281	172	90	856.78	2567.33	3	7.83	R	TKTETITGFQVDAVPANGQPPIQR	T
2	gi|194211292|XP_001489154.2|	PREDICTED: LOW QUALITY PROTEIN: fibronectin [Equus caballus]	9973	275586	700	281	172	90	856.79	2567.33	3	13.74	R	TKTETITGFQVDAVPANGQPPIQR	T
2	gi|194211292|XP_001489154.2|	PREDICTED: LOW QUALITY PROTEIN: fibronectin [Equus caballus]	9973	275586	700	281	172	90	856.79	2567.33	3	13.56	R	TKTETITGFQVDAVPANGQPPIQR	T
2	gi|194211292|XP_001489154.2|	PREDICTED: LOW QUALITY PROTEIN: fibronectin [Equus caballus]	9973	275586	700	281	172	90	1284.68	2567.34	2	68.47	R	TKTETITGFQVDAVPANGQPPIQR	T
2	gi|194211292|XP_001489154.2|	PREDICTED: LOW QUALITY PROTEIN: fibronectin [Equus caballus]	9973	275586	700	281	172	90	856.79	2567.34	3	15.54	R	TKTETITGFQVDAVPANGQPPIQR	T
2	gi|194211292|XP_001489154.2|	PREDICTED: LOW QUALITY PROTEIN: fibronectin [Equus caballus]	9973	275586	700	281	172	90	856.79	2567.34	3	35.04	R	TKTETITGFQVDAVPANGQPPIQR	T
2	gi|194211292|XP_001489154.2|	PREDICTED: LOW QUALITY PROTEIN: fibronectin [Equus caballus]	9973	275586	700	281	172	90	856.79	2567.34	3	11.92	R	TKTETITGFQVDAVPANGQPPIQR	T
2	gi|194211292|XP_001489154.2|	PREDICTED: LOW QUALITY PROTEIN: fibronectin [Equus caballus]	9973	275586	700	281	172	90	1284.68	2567.34	2	5.35	R	TKTETITGFQVDAVPANGQPPIQR	T
2	gi|194211292|XP_001489154.2|	PREDICTED: LOW QUALITY PROTEIN: fibronectin [Equus caballus]	9973	275586	700	281	172	90	856.79	2567.35	3	5.03	R	TKTETITGFQVDAVPANGQPPIQR	T
2	gi|194211292|XP_001489154.2|	PREDICTED: LOW QUALITY PROTEIN: fibronectin [Equus caballus]	9973	275586	700	281	172	90	856.8	2567.39	3	23.06	R	DLEVIATTPTSILISWDAPAVTVR	Y
2	gi|194211292|XP_001489154.2|	PREDICTED: LOW QUALITY PROTEIN: fibronectin [Equus caballus]	9973	275586	700	281	172	90	856.8	2567.39	3	30.21	R	DLEVIATTPTSILISWDAPAVTVR	Y
2	gi|194211292|XP_001489154.2|	PREDICTED: LOW QUALITY PROTEIN: fibronectin [Equus caballus]	9973	275586	700	281	172	90	1284.7	2567.39	2	75.12	R	DLEVIATTPTSILISWDAPAVTVR	Y
2	gi|194211292|XP_001489154.2|	PREDICTED: LOW QUALITY PROTEIN: fibronectin [Equus caballus]	9973	275586	700	281	172	90	856.8	2567.39	3	22.72	R	DLEVIATTPTSILISWDAPAVTVR	Y
2	gi|194211292|XP_001489154.2|	PREDICTED: LOW QUALITY PROTEIN: fibronectin [Equus caballus]	9973	275586	700	281	172	90	856.8	2567.39	3	26.89	R	DLEVIATTPTSILISWDAPAVTVR	Y
2	gi|194211292|XP_001489154.2|	PREDICTED: LOW QUALITY PROTEIN: fibronectin [Equus caballus]	9973	275586	700	281	172	90	856.8	2567.39	3	25.5	R	DLEVIATTPTSILISWDAPAVTVR	Y
2	gi|194211292|XP_001489154.2|	PREDICTED: LOW QUALITY PROTEIN: fibronectin [Equus caballus]	9973	275586	700	281	172	90	856.8	2567.39	3	17.61	R	DLEVIATTPTSILISWDAPAVTVR	Y
2	gi|194211292|XP_001489154.2|	PREDICTED: LOW QUALITY PROTEIN: fibronectin [Equus caballus]	9973	275586	700	281	172	90	1284.7	2567.39	2	51.91	R	DLEVIATTPTSILISWDAPAVTVR	Y
2	gi|194211292|XP_001489154.2|	PREDICTED: LOW QUALITY PROTEIN: fibronectin [Equus caballus]	9973	275586	700	281	172	90	1284.7	2567.39	2	65.97	R	DLEVIATTPTSILISWDAPAVTVR	Y
2	gi|194211292|XP_001489154.2|	PREDICTED: LOW QUALITY PROTEIN: fibronectin [Equus caballus]	9973	275586	700	281	172	90	856.81	2567.39	3	24.98	R	DLEVIATTPTSILISWDAPAVTVR	Y
2	gi|194211292|XP_001489154.2|	PREDICTED: LOW QUALITY PROTEIN: fibronectin [Equus caballus]	9973	275586	700	281	172	90	856.81	2567.39	3	32.36	R	DLEVIATTPTSILISWDAPAVTVR	Y
2	gi|194211292|XP_001489154.2|	PREDICTED: LOW QUALITY PROTEIN: fibronectin [Equus caballus]	9973	275586	700	281	172	90	856.81	2567.39	3	21.85	R	DLEVIATTPTSILISWDAPAVTVR	Y
2	gi|194211292|XP_001489154.2|	PREDICTED: LOW QUALITY PROTEIN: fibronectin [Equus caballus]	9973	275586	700	281	172	90	856.81	2567.39	3	16.39	R	DLEVIATTPTSILISWDAPAVTVR	Y
2	gi|194211292|XP_001489154.2|	PREDICTED: LOW QUALITY PROTEIN: fibronectin [Equus caballus]	9973	275586	700	281	172	90	856.81	2567.4	3	24.11	R	DLEVIATTPTSILISWDAPAVTVR	Y
2	gi|194211292|XP_001489154.2|	PREDICTED: LOW QUALITY PROTEIN: fibronectin [Equus caballus]	9973	275586	700	281	172	90	856.81	2567.4	3	6.23	R	DLEVIATTPTSILISWDAPAVTVR	Y
2	gi|194211292|XP_001489154.2|	PREDICTED: LOW QUALITY PROTEIN: fibronectin [Equus caballus]	9973	275586	700	281	172	90	856.81	2567.4	3	17.58	R	DLEVIATTPTSILISWDAPAVTVR	Y
2	gi|194211292|XP_001489154.2|	PREDICTED: LOW QUALITY PROTEIN: fibronectin [Equus caballus]	9973	275586	700	281	172	90	856.81	2567.4	3	19.06	R	DLEVIATTPTSILISWDAPAVTVR	Y
2	gi|194211292|XP_001489154.2|	PREDICTED: LOW QUALITY PROTEIN: fibronectin [Equus caballus]	9973	275586	700	281	172	90	856.81	2567.4	3	18.32	R	DLEVIATTPTSILISWDAPAVTVR	Y
2	gi|194211292|XP_001489154.2|	PREDICTED: LOW QUALITY PROTEIN: fibronectin [Equus caballus]	9973	275586	700	281	172	90	856.81	2567.41	3	21.97	R	DLEVIATTPTSILISWDAPAVTVR	Y
2	gi|194211292|XP_001489154.2|	PREDICTED: LOW QUALITY PROTEIN: fibronectin [Equus caballus]	9973	275586	700	281	172	90	874.04	2619.09	3	23.01	K	FGFCPMAAHEEICTTNEGVMYR	V
2	gi|194211292|XP_001489154.2|	PREDICTED: LOW QUALITY PROTEIN: fibronectin [Equus caballus]	9973	275586	700	281	172	90	874.04	2619.1	3	32.48	K	FGFCPMAAHEEICTTNEGVMYR	V
2	gi|194211292|XP_001489154.2|	PREDICTED: LOW QUALITY PROTEIN: fibronectin [Equus caballus]	9973	275586	700	281	172	90	874.04	2619.1	3	19.52	K	FGFCPMAAHEEICTTNEGVMYR	V
2	gi|194211292|XP_001489154.2|	PREDICTED: LOW QUALITY PROTEIN: fibronectin [Equus caballus]	9973	275586	700	281	172	90	874.04	2619.1	3	38.79	K	FGFCPMAAHEEICTTNEGVMYR	V
2	gi|194211292|XP_001489154.2|	PREDICTED: LOW QUALITY PROTEIN: fibronectin [Equus caballus]	9973	275586	700	281	172	90	874.04	2619.1	3	21.92	K	FGFCPMAAHEEICTTNEGVMYR	V
2	gi|194211292|XP_001489154.2|	PREDICTED: LOW QUALITY PROTEIN: fibronectin [Equus caballus]	9973	275586	700	281	172	90	874.04	2619.1	3	9.81	K	FGFCPMAAHEEICTTNEGVMYR	V
2	gi|194211292|XP_001489154.2|	PREDICTED: LOW QUALITY PROTEIN: fibronectin [Equus caballus]	9973	275586	700	281	172	90	874.04	2619.1	3	8.25	K	FGFCPMAAHEEICTTNEGVMYR	V
2	gi|194211292|XP_001489154.2|	PREDICTED: LOW QUALITY PROTEIN: fibronectin [Equus caballus]	9973	275586	700	281	172	90	874.04	2619.1	3	31.79	K	FGFCPMAAHEEICTTNEGVMYR	V
2	gi|194211292|XP_001489154.2|	PREDICTED: LOW QUALITY PROTEIN: fibronectin [Equus caballus]	9973	275586	700	281	172	90	874.04	2619.1	3	18.06	K	FGFCPMAAHEEICTTNEGVMYR	V
2	gi|194211292|XP_001489154.2|	PREDICTED: LOW QUALITY PROTEIN: fibronectin [Equus caballus]	9973	275586	700	281	172	90	874.04	2619.1	3	20.86	K	FGFCPMAAHEEICTTNEGVMYR	V
2	gi|194211292|XP_001489154.2|	PREDICTED: LOW QUALITY PROTEIN: fibronectin [Equus caballus]	9973	275586	700	281	172	90	884.79	2651.34	3	5.48	R	SSPVIIDASTAIDAPSNLHFLATTPN	S
2	gi|194211292|XP_001489154.2|	PREDICTED: LOW QUALITY PROTEIN: fibronectin [Equus caballus]	9973	275586	700	281	172	90	884.79	2651.34	3	11.64	R	SSPVIIDASTAIDAPSNLHFLATTPN	S
2	gi|194211292|XP_001489154.2|	PREDICTED: LOW QUALITY PROTEIN: fibronectin [Equus caballus]	9973	275586	700	281	172	90	1326.68	2651.35	2	33.29	R	SSPVIIDASTAIDAPSNLHFLATTPN	S
2	gi|194211292|XP_001489154.2|	PREDICTED: LOW QUALITY PROTEIN: fibronectin [Equus caballus]	9973	275586	700	281	172	90	1340.69	2679.36	2	93.13	K	FTQVTPTSLTAQWTAPNVQLTGYR	V
2	gi|194211292|XP_001489154.2|	PREDICTED: LOW QUALITY PROTEIN: fibronectin [Equus caballus]	9973	275586	700	281	172	90	894.13	2679.37	3	43.35	K	FTQVTPTSLTAQWTAPNVQLTGYR	V
2	gi|194211292|XP_001489154.2|	PREDICTED: LOW QUALITY PROTEIN: fibronectin [Equus caballus]	9973	275586	700	281	172	90	894.13	2679.37	3	49.18	K	FTQVTPTSLTAQWTAPNVQLTGYR	V
2	gi|194211292|XP_001489154.2|	PREDICTED: LOW QUALITY PROTEIN: fibronectin [Equus caballus]	9973	275586	700	281	172	90	894.45	2680.34	3	1.63	S	IKIAWESPQGQVSRYRVTYSSPE	D
2	gi|194211292|XP_001489154.2|	PREDICTED: LOW QUALITY PROTEIN: fibronectin [Equus caballus]	9973	275586	700	281	172	90	672.55	2686.19	4	8.3	R	VGDTYERPKDSMIWDCTCIGAGR	G
2	gi|194211292|XP_001489154.2|	PREDICTED: LOW QUALITY PROTEIN: fibronectin [Equus caballus]	9973	275586	700	281	172	90	948.13	2841.37	3	40.49	R	QDQQIIQPQSPVAVGQSKPGCYDNGK	H
2	gi|194211292|XP_001489154.2|	PREDICTED: LOW QUALITY PROTEIN: fibronectin [Equus caballus]	9973	275586	700	281	172	90	960.82	2879.44	3	39.34	R	SYTITGLQPGTDYKIYLYTLNDNAR	S
2	gi|194211292|XP_001489154.2|	PREDICTED: LOW QUALITY PROTEIN: fibronectin [Equus caballus]	9973	275586	700	281	172	90	961.46	2881.35	3	19.63	R	TAIYQPQPHPQPAPYGHCVTDSGVVY	S
2	gi|194211292|XP_001489154.2|	PREDICTED: LOW QUALITY PROTEIN: fibronectin [Equus caballus]	9973	275586	700	281	172	90	961.46	2881.35	3	13.02	R	TAIYQPQPHPQPAPYGHCVTDSGVVY	S
2	gi|194211292|XP_001489154.2|	PREDICTED: LOW QUALITY PROTEIN: fibronectin [Equus caballus]	9973	275586	700	281	172	90	973.48	2917.41	3	30.28	K	TGLDSPTGIDFSDITANSFTVHWIAPR	A
2	gi|194211292|XP_001489154.2|	PREDICTED: LOW QUALITY PROTEIN: fibronectin [Equus caballus]	9973	275586	700	281	172	90	973.48	2917.42	3	35.46	K	TGLDSPTGIDFSDITANSFTVHWIAPR	A
2	gi|194211292|XP_001489154.2|	PREDICTED: LOW QUALITY PROTEIN: fibronectin [Equus caballus]	9973	275586	700	281	172	90	973.48	2917.42	3	36.39	K	TGLDSPTGIDFSDITANSFTVHWIAPR	A
2	gi|194211292|XP_001489154.2|	PREDICTED: LOW QUALITY PROTEIN: fibronectin [Equus caballus]	9973	275586	700	281	172	90	973.48	2917.42	3	26.2	K	TGLDSPTGIDFSDITANSFTVHWIAPR	A
2	gi|194211292|XP_001489154.2|	PREDICTED: LOW QUALITY PROTEIN: fibronectin [Equus caballus]	9973	275586	700	281	172	90	973.48	2917.42	3	40.08	K	TGLDSPTGIDFSDITANSFTVHWIAPR	A
2	gi|194211292|XP_001489154.2|	PREDICTED: LOW QUALITY PROTEIN: fibronectin [Equus caballus]	9973	275586	700	281	172	90	973.48	2917.42	3	37.73	K	TGLDSPTGIDFSDITANSFTVHWIAPR	A
2	gi|194211292|XP_001489154.2|	PREDICTED: LOW QUALITY PROTEIN: fibronectin [Equus caballus]	9973	275586	700	281	172	90	973.48	2917.42	3	30.33	K	TGLDSPTGIDFSDITANSFTVHWIAPR	A
2	gi|194211292|XP_001489154.2|	PREDICTED: LOW QUALITY PROTEIN: fibronectin [Equus caballus]	9973	275586	700	281	172	90	973.48	2917.42	3	33.81	K	TGLDSPTGIDFSDITANSFTVHWIAPR	A
2	gi|194211292|XP_001489154.2|	PREDICTED: LOW QUALITY PROTEIN: fibronectin [Equus caballus]	9973	275586	700	281	172	90	973.48	2917.42	3	30.16	K	TGLDSPTGIDFSDITANSFTVHWIAPR	A
2	gi|194211292|XP_001489154.2|	PREDICTED: LOW QUALITY PROTEIN: fibronectin [Equus caballus]	9973	275586	700	281	172	90	973.48	2917.42	3	15.76	K	TGLDSPTGIDFSDITANSFTVHWIAPR	A
2	gi|194211292|XP_001489154.2|	PREDICTED: LOW QUALITY PROTEIN: fibronectin [Equus caballus]	9973	275586	700	281	172	90	973.48	2917.43	3	24.63	K	TGLDSPTGIDFSDITANSFTVHWIAPR	A
2	gi|194211292|XP_001489154.2|	PREDICTED: LOW QUALITY PROTEIN: fibronectin [Equus caballus]	9973	275586	700	281	172	90	973.48	2917.43	3	27.93	K	TGLDSPTGIDFSDITANSFTVHWIAPR	A
2	gi|194211292|XP_001489154.2|	PREDICTED: LOW QUALITY PROTEIN: fibronectin [Equus caballus]	9973	275586	700	281	172	90	973.48	2917.43	3	36.96	K	TGLDSPTGIDFSDITANSFTVHWIAPR	A
2	gi|194211292|XP_001489154.2|	PREDICTED: LOW QUALITY PROTEIN: fibronectin [Equus caballus]	9973	275586	700	281	172	90	973.49	2917.43	3	65.37	K	TGLDSPTGIDFSDITANSFTVHWIAPR	A
2	gi|194211292|XP_001489154.2|	PREDICTED: LOW QUALITY PROTEIN: fibronectin [Equus caballus]	9973	275586	700	281	172	90	973.49	2917.44	3	33.63	K	TGLDSPTGIDFSDITANSFTVHWIAPR	A
2	gi|194211292|XP_001489154.2|	PREDICTED: LOW QUALITY PROTEIN: fibronectin [Equus caballus]	9973	275586	700	281	172	90	973.49	2917.44	3	30.01	K	TGLDSPTGIDFSDITANSFTVHWIAPR	A
2	gi|194211292|XP_001489154.2|	PREDICTED: LOW QUALITY PROTEIN: fibronectin [Equus caballus]	9973	275586	700	281	172	90	976.51	2926.51	3	57.45	R	EVTSDSGSIVVSGLTPGVEYVYTISVLR	D
2	gi|194211292|XP_001489154.2|	PREDICTED: LOW QUALITY PROTEIN: fibronectin [Equus caballus]	9973	275586	700	281	172	90	976.51	2926.51	3	28.51	R	EVTSDSGSIVVSGLTPGVEYVYTISVLR	D
2	gi|194211292|XP_001489154.2|	PREDICTED: LOW QUALITY PROTEIN: fibronectin [Equus caballus]	9973	275586	700	281	172	90	976.51	2926.51	3	46.14	R	EVTSDSGSIVVSGLTPGVEYVYTISVLR	D
2	gi|194211292|XP_001489154.2|	PREDICTED: LOW QUALITY PROTEIN: fibronectin [Equus caballus]	9973	275586	700	281	172	90	976.51	2926.51	3	31.16	R	EVTSDSGSIVVSGLTPGVEYVYTISVLR	D
2	gi|194211292|XP_001489154.2|	PREDICTED: LOW QUALITY PROTEIN: fibronectin [Equus caballus]	9973	275586	700	281	172	90	976.51	2926.52	3	48.5	R	EVTSDSGSIVVSGLTPGVEYVYTISVLR	D
2	gi|194211292|XP_001489154.2|	PREDICTED: LOW QUALITY PROTEIN: fibronectin [Equus caballus]	9973	275586	700	281	172	90	976.51	2926.52	3	39.56	R	EVTSDSGSIVVSGLTPGVEYVYTISVLR	D
2	gi|194211292|XP_001489154.2|	PREDICTED: LOW QUALITY PROTEIN: fibronectin [Equus caballus]	9973	275586	700	281	172	90	976.52	2926.53	3	56.07	R	EVTSDSGSIVVSGLTPGVEYVYTISVLR	D
2	gi|194211292|XP_001489154.2|	PREDICTED: LOW QUALITY PROTEIN: fibronectin [Equus caballus]	9973	275586	700	281	172	90	976.52	2926.53	3	44.45	R	EVTSDSGSIVVSGLTPGVEYVYTISVLR	D
2	gi|194211292|XP_001489154.2|	PREDICTED: LOW QUALITY PROTEIN: fibronectin [Equus caballus]	9973	275586	700	281	172	90	976.52	2926.53	3	37.84	R	EVTSDSGSIVVSGLTPGVEYVYTISVLR	D
2	gi|194211292|XP_001489154.2|	PREDICTED: LOW QUALITY PROTEIN: fibronectin [Equus caballus]	9973	275586	700	281	172	90	976.52	2926.53	3	33.87	R	EVTSDSGSIVVSGLTPGVEYVYTISVLR	D
2	gi|194211292|XP_001489154.2|	PREDICTED: LOW QUALITY PROTEIN: fibronectin [Equus caballus]	9973	275586	700	281	172	90	976.52	2926.53	3	48.6	R	EVTSDSGSIVVSGLTPGVEYVYTISVLR	D
2	gi|194211292|XP_001489154.2|	PREDICTED: LOW QUALITY PROTEIN: fibronectin [Equus caballus]	9973	275586	700	281	172	90	976.52	2926.53	3	36.32	R	EVTSDSGSIVVSGLTPGVEYVYTISVLR	D
2	gi|194211292|XP_001489154.2|	PREDICTED: LOW QUALITY PROTEIN: fibronectin [Equus caballus]	9973	275586	700	281	172	90	977.08	2928.23	3	44.42	R	GFNCESKPEPEETCFDKYTGNTYR	V
2	gi|194211292|XP_001489154.2|	PREDICTED: LOW QUALITY PROTEIN: fibronectin [Equus caballus]	9973	275586	700	281	172	90	977.08	2928.23	3	68.55	R	GFNCESKPEPEETCFDKYTGNTYR	V
2	gi|194211292|XP_001489154.2|	PREDICTED: LOW QUALITY PROTEIN: fibronectin [Equus caballus]	9973	275586	700	281	172	90	977.09	2928.23	3	41.37	R	GFNCESKPEPEETCFDKYTGNTYR	V
2	gi|194211292|XP_001489154.2|	PREDICTED: LOW QUALITY PROTEIN: fibronectin [Equus caballus]	9973	275586	700	281	172	90	733.07	2928.23	4	9.13	R	GFNCESKPEPEETCFDKYTGNTYR	V
2	gi|194211292|XP_001489154.2|	PREDICTED: LOW QUALITY PROTEIN: fibronectin [Equus caballus]	9973	275586	700	281	172	90	977.09	2928.23	3	41.88	R	GFNCESKPEPEETCFDKYTGNTYR	V
2	gi|194211292|XP_001489154.2|	PREDICTED: LOW QUALITY PROTEIN: fibronectin [Equus caballus]	9973	275586	700	281	172	90	733.07	2928.23	4	7.79	R	GFNCESKPEPEETCFDKYTGNTYR	V
2	gi|194211292|XP_001489154.2|	PREDICTED: LOW QUALITY PROTEIN: fibronectin [Equus caballus]	9973	275586	700	281	172	90	733.07	2928.24	4	4.81	R	GFNCESKPEPEETCFDKYTGNTYR	V
2	gi|194211292|XP_001489154.2|	PREDICTED: LOW QUALITY PROTEIN: fibronectin [Equus caballus]	9973	275586	700	281	172	90	733.07	2928.24	4	3.48	R	GFNCESKPEPEETCFDKYTGNTYR	V
2	gi|194211292|XP_001489154.2|	PREDICTED: LOW QUALITY PROTEIN: fibronectin [Equus caballus]	9973	275586	700	281	172	90	733.07	2928.24	4	7.66	R	GFNCESKPEPEETCFDKYTGNTYR	V
2	gi|194211292|XP_001489154.2|	PREDICTED: LOW QUALITY PROTEIN: fibronectin [Equus caballus]	9973	275586	700	281	172	90	733.07	2928.24	4	2.95	R	GFNCESKPEPEETCFDKYTGNTYR	V
2	gi|194211292|XP_001489154.2|	PREDICTED: LOW QUALITY PROTEIN: fibronectin [Equus caballus]	9973	275586	700	281	172	90	977.09	2928.24	3	45.89	R	GFNCESKPEPEETCFDKYTGNTYR	V
2	gi|194211292|XP_001489154.2|	PREDICTED: LOW QUALITY PROTEIN: fibronectin [Equus caballus]	9973	275586	700	281	172	90	977.09	2928.24	3	24.3	R	GFNCESKPEPEETCFDKYTGNTYR	V
2	gi|194211292|XP_001489154.2|	PREDICTED: LOW QUALITY PROTEIN: fibronectin [Equus caballus]	9973	275586	700	281	172	90	1014.86	3041.57	3	38.16	K	VVTPLSPPTNLHLEANPDTGVLTVSWER	S
2	gi|194211292|XP_001489154.2|	PREDICTED: LOW QUALITY PROTEIN: fibronectin [Equus caballus]	9973	275586	700	281	172	90	1014.87	3041.58	3	42.27	K	VVTPLSPPTNLHLEANPDTGVLTVSWER	S
2	gi|194211292|XP_001489154.2|	PREDICTED: LOW QUALITY PROTEIN: fibronectin [Equus caballus]	9973	275586	700	281	172	90	1014.87	3041.59	3	33.52	K	VVTPLSPPTNLHLEANPDTGVLTVSWER	S
2	gi|194211292|XP_001489154.2|	PREDICTED: LOW QUALITY PROTEIN: fibronectin [Equus caballus]	9973	275586	700	281	172	90	1014.87	3041.59	3	54.99	K	VVTPLSPPTNLHLEANPDTGVLTVSWER	S
2	gi|194211292|XP_001489154.2|	PREDICTED: LOW QUALITY PROTEIN: fibronectin [Equus caballus]	9973	275586	700	281	172	90	1014.87	3041.59	3	19.47	K	VVTPLSPPTNLHLEANPDTGVLTVSWER	S
2	gi|194211292|XP_001489154.2|	PREDICTED: LOW QUALITY PROTEIN: fibronectin [Equus caballus]	9973	275586	700	281	172	90	1014.87	3041.59	3	8.55	K	VVTPLSPPTNLHLEANPDTGVLTVSWER	S
2	gi|194211292|XP_001489154.2|	PREDICTED: LOW QUALITY PROTEIN: fibronectin [Equus caballus]	9973	275586	700	281	172	90	1014.87	3041.59	3	37.14	K	VVTPLSPPTNLHLEANPDTGVLTVSWER	S
2	gi|194211292|XP_001489154.2|	PREDICTED: LOW QUALITY PROTEIN: fibronectin [Equus caballus]	9973	275586	700	281	172	90	1014.87	3041.59	3	37.24	K	VVTPLSPPTNLHLEANPDTGVLTVSWER	S
2	gi|194211292|XP_001489154.2|	PREDICTED: LOW QUALITY PROTEIN: fibronectin [Equus caballus]	9973	275586	700	281	172	90	1014.87	3041.59	3	48.25	K	VVTPLSPPTNLHLEANPDTGVLTVSWER	S
2	gi|194211292|XP_001489154.2|	PREDICTED: LOW QUALITY PROTEIN: fibronectin [Equus caballus]	9973	275586	700	281	172	90	1014.87	3041.59	3	31.79	K	VVTPLSPPTNLHLEANPDTGVLTVSWER	S
2	gi|194211292|XP_001489154.2|	PREDICTED: LOW QUALITY PROTEIN: fibronectin [Equus caballus]	9973	275586	700	281	172	90	1014.87	3041.59	3	31.56	K	VVTPLSPPTNLHLEANPDTGVLTVSWER	S
2	gi|194211292|XP_001489154.2|	PREDICTED: LOW QUALITY PROTEIN: fibronectin [Equus caballus]	9973	275586	700	281	172	90	1014.87	3041.59	3	12.39	K	VVTPLSPPTNLHLEANPDTGVLTVSWER	S
2	gi|194211292|XP_001489154.2|	PREDICTED: LOW QUALITY PROTEIN: fibronectin [Equus caballus]	9973	275586	700	281	172	90	1014.87	3041.59	3	44.04	K	VVTPLSPPTNLHLEANPDTGVLTVSWER	S
2	gi|194211292|XP_001489154.2|	PREDICTED: LOW QUALITY PROTEIN: fibronectin [Equus caballus]	9973	275586	700	281	172	90	1014.87	3041.59	3	35.72	K	VVTPLSPPTNLHLEANPDTGVLTVSWER	S
2	gi|194211292|XP_001489154.2|	PREDICTED: LOW QUALITY PROTEIN: fibronectin [Equus caballus]	9973	275586	700	281	172	90	1014.87	3041.6	3	50.14	K	VVTPLSPPTNLHLEANPDTGVLTVSWER	S
2	gi|194211292|XP_001489154.2|	PREDICTED: LOW QUALITY PROTEIN: fibronectin [Equus caballus]	9973	275586	700	281	172	90	1014.87	3041.6	3	35.8	K	VVTPLSPPTNLHLEANPDTGVLTVSWER	S
2	gi|194211292|XP_001489154.2|	PREDICTED: LOW QUALITY PROTEIN: fibronectin [Equus caballus]	9973	275586	700	281	172	90	1014.87	3041.6	3	38.48	K	VVTPLSPPTNLHLEANPDTGVLTVSWER	S
2	gi|194211292|XP_001489154.2|	PREDICTED: LOW QUALITY PROTEIN: fibronectin [Equus caballus]	9973	275586	700	281	172	90	1014.87	3041.6	3	38.52	K	VVTPLSPPTNLHLEANPDTGVLTVSWER	S
2	gi|194211292|XP_001489154.2|	PREDICTED: LOW QUALITY PROTEIN: fibronectin [Equus caballus]	9973	275586	700	281	172	90	1014.87	3041.6	3	24.41	K	VVTPLSPPTNLHLEANPDTGVLTVSWER	S
2	gi|194211292|XP_001489154.2|	PREDICTED: LOW QUALITY PROTEIN: fibronectin [Equus caballus]	9973	275586	700	281	172	90	1014.87	3041.6	3	27.86	K	VVTPLSPPTNLHLEANPDTGVLTVSWER	S
2	gi|194211292|XP_001489154.2|	PREDICTED: LOW QUALITY PROTEIN: fibronectin [Equus caballus]	9973	275586	700	281	172	90	1014.87	3041.6	3	45.63	K	VVTPLSPPTNLHLEANPDTGVLTVSWER	S
2	gi|194211292|XP_001489154.2|	PREDICTED: LOW QUALITY PROTEIN: fibronectin [Equus caballus]	9973	275586	700	281	172	90	1014.87	3041.6	3	22.22	K	VVTPLSPPTNLHLEANPDTGVLTVSWER	S
2	gi|194211292|XP_001489154.2|	PREDICTED: LOW QUALITY PROTEIN: fibronectin [Equus caballus]	9973	275586	700	281	172	90	1014.87	3041.6	3	37.62	K	VVTPLSPPTNLHLEANPDTGVLTVSWER	S
2	gi|194211292|XP_001489154.2|	PREDICTED: LOW QUALITY PROTEIN: fibronectin [Equus caballus]	9973	275586	700	281	172	90	1014.87	3041.6	3	48.72	K	VVTPLSPPTNLHLEANPDTGVLTVSWER	S
2	gi|194211292|XP_001489154.2|	PREDICTED: LOW QUALITY PROTEIN: fibronectin [Equus caballus]	9973	275586	700	281	172	90	1014.88	3041.61	3	45.68	K	VVTPLSPPTNLHLEANPDTGVLTVSWER	S
2	gi|194211292|XP_001489154.2|	PREDICTED: LOW QUALITY PROTEIN: fibronectin [Equus caballus]	9973	275586	700	281	172	90	1014.88	3041.61	3	34.8	K	VVTPLSPPTNLHLEANPDTGVLTVSWER	S
2	gi|194211292|XP_001489154.2|	PREDICTED: LOW QUALITY PROTEIN: fibronectin [Equus caballus]	9973	275586	700	281	172	90	1014.88	3041.61	3	37.72	K	VVTPLSPPTNLHLEANPDTGVLTVSWER	S
2	gi|194211292|XP_001489154.2|	PREDICTED: LOW QUALITY PROTEIN: fibronectin [Equus caballus]	9973	275586	700	281	172	90	1014.88	3041.61	3	48.69	K	VVTPLSPPTNLHLEANPDTGVLTVSWER	S
2	gi|194211292|XP_001489154.2|	PREDICTED: LOW QUALITY PROTEIN: fibronectin [Equus caballus]	9973	275586	700	281	172	90	1032.79	3095.34	3	55.87	R	TNTNVNCPIECFMPLDVQADRDDSRE	-
2	gi|194211292|XP_001489154.2|	PREDICTED: LOW QUALITY PROTEIN: fibronectin [Equus caballus]	9973	275586	700	281	172	90	1032.79	3095.34	3	65.48	R	TNTNVNCPIECFMPLDVQADRDDSRE	-
2	gi|194211292|XP_001489154.2|	PREDICTED: LOW QUALITY PROTEIN: fibronectin [Equus caballus]	9973	275586	700	281	172	90	1038.12	3111.33	3	64.58	R	TNTNVNCPIECFMPLDVQADRDDSRE	-
2	gi|194211292|XP_001489154.2|	PREDICTED: LOW QUALITY PROTEIN: fibronectin [Equus caballus]	9973	275586	700	281	172	90	793.42	3169.67	4	5.12	K	KVVTPLSPPTNLHLEANPDTGVLTVSWER	S
2	gi|194211292|XP_001489154.2|	PREDICTED: LOW QUALITY PROTEIN: fibronectin [Equus caballus]	9973	275586	700	281	172	90	1057.56	3169.67	3	49.41	K	KVVTPLSPPTNLHLEANPDTGVLTVSWER	S
2	gi|194211292|XP_001489154.2|	PREDICTED: LOW QUALITY PROTEIN: fibronectin [Equus caballus]	9973	275586	700	281	172	90	793.42	3169.67	4	8.51	K	KVVTPLSPPTNLHLEANPDTGVLTVSWER	S
2	gi|194211292|XP_001489154.2|	PREDICTED: LOW QUALITY PROTEIN: fibronectin [Equus caballus]	9973	275586	700	281	172	90	793.43	3169.67	4	5.91	K	KVVTPLSPPTNLHLEANPDTGVLTVSWER	S
2	gi|194211292|XP_001489154.2|	PREDICTED: LOW QUALITY PROTEIN: fibronectin [Equus caballus]	9973	275586	700	281	172	90	793.43	3169.67	4	2	K	KVVTPLSPPTNLHLEANPDTGVLTVSWER	S
2	gi|194211292|XP_001489154.2|	PREDICTED: LOW QUALITY PROTEIN: fibronectin [Equus caballus]	9973	275586	700	281	172	90	793.43	3169.67	4	3.62	K	KVVTPLSPPTNLHLEANPDTGVLTVSWER	S
2	gi|194211292|XP_001489154.2|	PREDICTED: LOW QUALITY PROTEIN: fibronectin [Equus caballus]	9973	275586	700	281	172	90	793.43	3169.67	4	3.51	K	KVVTPLSPPTNLHLEANPDTGVLTVSWER	S
2	gi|194211292|XP_001489154.2|	PREDICTED: LOW QUALITY PROTEIN: fibronectin [Equus caballus]	9973	275586	700	281	172	90	1057.56	3169.67	3	44.55	K	KVVTPLSPPTNLHLEANPDTGVLTVSWER	S
2	gi|194211292|XP_001489154.2|	PREDICTED: LOW QUALITY PROTEIN: fibronectin [Equus caballus]	9973	275586	700	281	172	90	793.43	3169.67	4	3.68	K	KVVTPLSPPTNLHLEANPDTGVLTVSWER	S
2	gi|194211292|XP_001489154.2|	PREDICTED: LOW QUALITY PROTEIN: fibronectin [Equus caballus]	9973	275586	700	281	172	90	793.43	3169.67	4	17.2	K	KVVTPLSPPTNLHLEANPDTGVLTVSWER	S
2	gi|194211292|XP_001489154.2|	PREDICTED: LOW QUALITY PROTEIN: fibronectin [Equus caballus]	9973	275586	700	281	172	90	1057.57	3169.68	3	50.18	K	KVVTPLSPPTNLHLEANPDTGVLTVSWER	S
2	gi|194211292|XP_001489154.2|	PREDICTED: LOW QUALITY PROTEIN: fibronectin [Equus caballus]	9973	275586	700	281	172	90	793.43	3169.68	4	5.29	K	KVVTPLSPPTNLHLEANPDTGVLTVSWER	S
2	gi|194211292|XP_001489154.2|	PREDICTED: LOW QUALITY PROTEIN: fibronectin [Equus caballus]	9973	275586	700	281	172	90	1057.57	3169.68	3	71.57	K	KVVTPLSPPTNLHLEANPDTGVLTVSWER	S
2	gi|194211292|XP_001489154.2|	PREDICTED: LOW QUALITY PROTEIN: fibronectin [Equus caballus]	9973	275586	700	281	172	90	793.43	3169.68	4	11.25	K	KVVTPLSPPTNLHLEANPDTGVLTVSWER	S
2	gi|194211292|XP_001489154.2|	PREDICTED: LOW QUALITY PROTEIN: fibronectin [Equus caballus]	9973	275586	700	281	172	90	793.43	3169.68	4	6.51	K	KVVTPLSPPTNLHLEANPDTGVLTVSWER	S
2	gi|194211292|XP_001489154.2|	PREDICTED: LOW QUALITY PROTEIN: fibronectin [Equus caballus]	9973	275586	700	281	172	90	793.43	3169.68	4	3.37	K	KVVTPLSPPTNLHLEANPDTGVLTVSWER	S
2	gi|194211292|XP_001489154.2|	PREDICTED: LOW QUALITY PROTEIN: fibronectin [Equus caballus]	9973	275586	700	281	172	90	1057.57	3169.7	3	35.27	K	KVVTPLSPPTNLHLEANPDTGVLTVSWER	S
2	gi|194211292|XP_001489154.2|	PREDICTED: LOW QUALITY PROTEIN: fibronectin [Equus caballus]	9973	275586	700	281	172	90	958.26	3828.99	4	19.46	R	SSPVIIDASTAIDAPSNLHFLATTPNSLLISWQPPR	A
2	gi|194211292|XP_001489154.2|	PREDICTED: LOW QUALITY PROTEIN: fibronectin [Equus caballus]	9973	275586	700	281	172	90	1277.34	3829	3	47.63	R	SSPVIIDASTAIDAPSNLHFLATTPNSLLISWQPPR	A
2	gi|194211292|XP_001489154.2|	PREDICTED: LOW QUALITY PROTEIN: fibronectin [Equus caballus]	9973	275586	700	281	172	90	1277.34	3829	3	27.35	R	SSPVIIDASTAIDAPSNLHFLATTPNSLLISWQPPR	A
2	gi|194211292|XP_001489154.2|	PREDICTED: LOW QUALITY PROTEIN: fibronectin [Equus caballus]	9973	275586	700	281	172	90	958.26	3829	4	20.17	R	SSPVIIDASTAIDAPSNLHFLATTPNSLLISWQPPR	A
2	gi|194211292|XP_001489154.2|	PREDICTED: LOW QUALITY PROTEIN: fibronectin [Equus caballus]	9973	275586	700	281	172	90	958.26	3829	4	13.96	R	SSPVIIDASTAIDAPSNLHFLATTPNSLLISWQPPR	A
2	gi|194211292|XP_001489154.2|	PREDICTED: LOW QUALITY PROTEIN: fibronectin [Equus caballus]	9973	275586	700	281	172	90	958.26	3829	4	16.23	R	SSPVIIDASTAIDAPSNLHFLATTPNSLLISWQPPR	A
2	gi|194211292|XP_001489154.2|	PREDICTED: LOW QUALITY PROTEIN: fibronectin [Equus caballus]	9973	275586	700	281	172	90	1277.34	3829	3	62.97	R	SSPVIIDASTAIDAPSNLHFLATTPNSLLISWQPPR	A
2	gi|194211292|XP_001489154.2|	PREDICTED: LOW QUALITY PROTEIN: fibronectin [Equus caballus]	9973	275586	700	281	172	90	958.26	3829	4	35.86	R	SSPVIIDASTAIDAPSNLHFLATTPNSLLISWQPPR	A
2	gi|194211292|XP_001489154.2|	PREDICTED: LOW QUALITY PROTEIN: fibronectin [Equus caballus]	9973	275586	700	281	172	90	958.26	3829	4	24.53	R	SSPVIIDASTAIDAPSNLHFLATTPNSLLISWQPPR	A
2	gi|194211292|XP_001489154.2|	PREDICTED: LOW QUALITY PROTEIN: fibronectin [Equus caballus]	9973	275586	700	281	172	90	1277.34	3829	3	34.72	R	SSPVIIDASTAIDAPSNLHFLATTPNSLLISWQPPR	A
2	gi|194211292|XP_001489154.2|	PREDICTED: LOW QUALITY PROTEIN: fibronectin [Equus caballus]	9973	275586	700	281	172	90	1277.34	3829	3	39.23	R	SSPVIIDASTAIDAPSNLHFLATTPNSLLISWQPPR	A
2	gi|194211292|XP_001489154.2|	PREDICTED: LOW QUALITY PROTEIN: fibronectin [Equus caballus]	9973	275586	700	281	172	90	958.26	3829	4	24.5	R	SSPVIIDASTAIDAPSNLHFLATTPNSLLISWQPPR	A
2	gi|194211292|XP_001489154.2|	PREDICTED: LOW QUALITY PROTEIN: fibronectin [Equus caballus]	9973	275586	700	281	172	90	958.26	3829.01	4	32.65	R	SSPVIIDASTAIDAPSNLHFLATTPNSLLISWQPPR	A
2	gi|194211292|XP_001489154.2|	PREDICTED: LOW QUALITY PROTEIN: fibronectin [Equus caballus]	9973	275586	700	281	172	90	958.26	3829.01	4	38.27	R	SSPVIIDASTAIDAPSNLHFLATTPNSLLISWQPPR	A
2	gi|194211292|XP_001489154.2|	PREDICTED: LOW QUALITY PROTEIN: fibronectin [Equus caballus]	9973	275586	700	281	172	90	958.26	3829.01	4	24.26	R	SSPVIIDASTAIDAPSNLHFLATTPNSLLISWQPPR	A
2	gi|194211292|XP_001489154.2|	PREDICTED: LOW QUALITY PROTEIN: fibronectin [Equus caballus]	9973	275586	700	281	172	90	958.26	3829.01	4	34.59	R	SSPVIIDASTAIDAPSNLHFLATTPNSLLISWQPPR	A
2	gi|194211292|XP_001489154.2|	PREDICTED: LOW QUALITY PROTEIN: fibronectin [Equus caballus]	9973	275586	700	281	172	90	958.26	3829.01	4	20.36	R	SSPVIIDASTAIDAPSNLHFLATTPNSLLISWQPPR	A
2	gi|194211292|XP_001489154.2|	PREDICTED: LOW QUALITY PROTEIN: fibronectin [Equus caballus]	9973	275586	700	281	172	90	1277.34	3829.01	3	51.16	R	SSPVIIDASTAIDAPSNLHFLATTPNSLLISWQPPR	A
2	gi|194211292|XP_001489154.2|	PREDICTED: LOW QUALITY PROTEIN: fibronectin [Equus caballus]	9973	275586	700	281	172	90	958.26	3829.01	4	15.58	R	SSPVIIDASTAIDAPSNLHFLATTPNSLLISWQPPR	A
2	gi|194211292|XP_001489154.2|	PREDICTED: LOW QUALITY PROTEIN: fibronectin [Equus caballus]	9973	275586	700	281	172	90	958.26	3829.01	4	24.48	R	SSPVIIDASTAIDAPSNLHFLATTPNSLLISWQPPR	A
2	gi|194211292|XP_001489154.2|	PREDICTED: LOW QUALITY PROTEIN: fibronectin [Equus caballus]	9973	275586	700	281	172	90	958.26	3829.01	4	26.55	R	SSPVIIDASTAIDAPSNLHFLATTPNSLLISWQPPR	A
2	gi|194211292|XP_001489154.2|	PREDICTED: LOW QUALITY PROTEIN: fibronectin [Equus caballus]	9973	275586	700	281	172	90	958.26	3829.01	4	16.49	R	SSPVIIDASTAIDAPSNLHFLATTPNSLLISWQPPR	A
2	gi|194211292|XP_001489154.2|	PREDICTED: LOW QUALITY PROTEIN: fibronectin [Equus caballus]	9973	275586	700	281	172	90	958.26	3829.01	4	11.71	R	SSPVIIDASTAIDAPSNLHFLATTPNSLLISWQPPR	A
2	gi|194211292|XP_001489154.2|	PREDICTED: LOW QUALITY PROTEIN: fibronectin [Equus caballus]	9973	275586	700	281	172	90	958.26	3829.01	4	29.3	R	SSPVIIDASTAIDAPSNLHFLATTPNSLLISWQPPR	A
2	gi|194211292|XP_001489154.2|	PREDICTED: LOW QUALITY PROTEIN: fibronectin [Equus caballus]	9973	275586	700	281	172	90	1277.34	3829.01	3	67.9	R	SSPVIIDASTAIDAPSNLHFLATTPNSLLISWQPPR	A
2	gi|194211292|XP_001489154.2|	PREDICTED: LOW QUALITY PROTEIN: fibronectin [Equus caballus]	9973	275586	700	281	172	90	958.26	3829.01	4	28.34	R	SSPVIIDASTAIDAPSNLHFLATTPNSLLISWQPPR	A
2	gi|194211292|XP_001489154.2|	PREDICTED: LOW QUALITY PROTEIN: fibronectin [Equus caballus]	9973	275586	700	281	172	90	958.26	3829.01	4	22.72	R	SSPVIIDASTAIDAPSNLHFLATTPNSLLISWQPPR	A
2	gi|194211292|XP_001489154.2|	PREDICTED: LOW QUALITY PROTEIN: fibronectin [Equus caballus]	9973	275586	700	281	172	90	1277.34	3829.01	3	24.32	R	SSPVIIDASTAIDAPSNLHFLATTPNSLLISWQPPR	A
2	gi|194211292|XP_001489154.2|	PREDICTED: LOW QUALITY PROTEIN: fibronectin [Equus caballus]	9973	275586	700	281	172	90	1277.34	3829.01	3	16.99	R	SSPVIIDASTAIDAPSNLHFLATTPNSLLISWQPPR	A
2	gi|194211292|XP_001489154.2|	PREDICTED: LOW QUALITY PROTEIN: fibronectin [Equus caballus]	9973	275586	700	281	172	90	1277.34	3829.01	3	83.57	R	SSPVIIDASTAIDAPSNLHFLATTPNSLLISWQPPR	A
2	gi|194211292|XP_001489154.2|	PREDICTED: LOW QUALITY PROTEIN: fibronectin [Equus caballus]	9973	275586	700	281	172	90	958.26	3829.01	4	24.29	R	SSPVIIDASTAIDAPSNLHFLATTPNSLLISWQPPR	A
2	gi|194211292|XP_001489154.2|	PREDICTED: LOW QUALITY PROTEIN: fibronectin [Equus caballus]	9973	275586	700	281	172	90	1277.34	3829.01	3	60.33	R	SSPVIIDASTAIDAPSNLHFLATTPNSLLISWQPPR	A
2	gi|194211292|XP_001489154.2|	PREDICTED: LOW QUALITY PROTEIN: fibronectin [Equus caballus]	9973	275586	700	281	172	90	958.26	3829.02	4	19.05	R	SSPVIIDASTAIDAPSNLHFLATTPNSLLISWQPPR	A
2	gi|194211292|XP_001489154.2|	PREDICTED: LOW QUALITY PROTEIN: fibronectin [Equus caballus]	9973	275586	700	281	172	90	958.26	3829.02	4	10.25	R	SSPVIIDASTAIDAPSNLHFLATTPNSLLISWQPPR	A
2	gi|194211292|XP_001489154.2|	PREDICTED: LOW QUALITY PROTEIN: fibronectin [Equus caballus]	9973	275586	700	281	172	90	1277.35	3829.02	3	51.32	R	SSPVIIDASTAIDAPSNLHFLATTPNSLLISWQPPR	A
2	gi|194211292|XP_001489154.2|	PREDICTED: LOW QUALITY PROTEIN: fibronectin [Equus caballus]	9973	275586	700	281	172	90	1447.99	4340.94	3	42.73	R	EEVVTVGNSVDQGLGQPTADSCFDPYTVSHYAIGEEWER	L
3	gi|149692076|XP_001503649.1|	PREDICTED: thrombospondin-1 [Equus caballus]	6029	133474	460	196	95	54	403.2	804.39	2	16.15	R	RPPLCY	H
3	gi|149692076|XP_001503649.1|	PREDICTED: thrombospondin-1 [Equus caballus]	6029	133474	460	196	95	54	403.2	804.4	2	21.44	R	RPPLCY	H
3	gi|149692076|XP_001503649.1|	PREDICTED: thrombospondin-1 [Equus caballus]	6029	133474	460	196	95	54	409.68	817.34	2	24.5	K	PCEGEAR	E
3	gi|149692076|XP_001503649.1|	PREDICTED: thrombospondin-1 [Equus caballus]	6029	133474	460	196	95	54	413.21	824.41	2	30.7	R	VVMYEGK	K
3	gi|149692076|XP_001503649.1|	PREDICTED: thrombospondin-1 [Equus caballus]	6029	133474	460	196	95	54	416.72	831.42	2	34.77	R	TNYIGHK	T
3	gi|149692076|XP_001503649.1|	PREDICTED: thrombospondin-1 [Equus caballus]	6029	133474	460	196	95	54	429.76	857.5	2	38.21	R	GTLLAVER	K
3	gi|149692076|XP_001503649.1|	PREDICTED: thrombospondin-1 [Equus caballus]	6029	133474	460	196	95	54	429.76	857.5	2	54.04	R	GTLLAVER	K
3	gi|149692076|XP_001503649.1|	PREDICTED: thrombospondin-1 [Equus caballus]	6029	133474	460	196	95	54	433.73	865.44	2	24.91	T	TGPGEHLR	N
3	gi|149692076|XP_001503649.1|	PREDICTED: thrombospondin-1 [Equus caballus]	6029	133474	460	196	95	54	437.22	872.43	2	16.69	Y	HNGVQYR	N
3	gi|149692076|XP_001503649.1|	PREDICTED: thrombospondin-1 [Equus caballus]	6029	133474	460	196	95	54	437.22	872.43	2	21.43	Y	HNGVQYR	N
3	gi|149692076|XP_001503649.1|	PREDICTED: thrombospondin-1 [Equus caballus]	6029	133474	460	196	95	54	437.22	872.43	2	15.92	Y	HNGVQYR	N
3	gi|149692076|XP_001503649.1|	PREDICTED: thrombospondin-1 [Equus caballus]	6029	133474	460	196	95	54	455.75	909.49	2	29.89	R	LVPNPDQK	D
3	gi|149692076|XP_001503649.1|	PREDICTED: thrombospondin-1 [Equus caballus]	6029	133474	460	196	95	54	462.74	923.46	2	21.05	R	TLWHDPR	H
3	gi|149692076|XP_001503649.1|	PREDICTED: thrombospondin-1 [Equus caballus]	6029	133474	460	196	95	54	471.73	941.45	2	12.77	R	RPPLCYH	N
3	gi|149692076|XP_001503649.1|	PREDICTED: thrombospondin-1 [Equus caballus]	6029	133474	460	196	95	54	483.21	964.4	2	35.87	R	SCDSLNNR	C
3	gi|149692076|XP_001503649.1|	PREDICTED: thrombospondin-1 [Equus caballus]	6029	133474	460	196	95	54	486.75	971.49	2	11.16	R	FYVVMWK	Q
3	gi|149692076|XP_001503649.1|	PREDICTED: thrombospondin-1 [Equus caballus]	6029	133474	460	196	95	54	486.75	971.49	2	21.87	R	FYVVMWK	Q
3	gi|149692076|XP_001503649.1|	PREDICTED: thrombospondin-1 [Equus caballus]	6029	133474	460	196	95	54	486.75	971.49	2	19.72	R	FYVVMWK	Q
3	gi|149692076|XP_001503649.1|	PREDICTED: thrombospondin-1 [Equus caballus]	6029	133474	460	196	95	54	486.75	971.5	2	22.88	R	FYVVMWK	Q
3	gi|149692076|XP_001503649.1|	PREDICTED: thrombospondin-1 [Equus caballus]	6029	133474	460	196	95	54	486.76	971.5	2	4.45	R	FYVVMWK	Q
3	gi|149692076|XP_001503649.1|	PREDICTED: thrombospondin-1 [Equus caballus]	6029	133474	460	196	95	54	493.75	985.5	2	28.75	E	MVFFSDLK	Y
3	gi|149692076|XP_001503649.1|	PREDICTED: thrombospondin-1 [Equus caballus]	6029	133474	460	196	95	54	493.8	985.59	2	11.89	R	GTLLAVERK	D
3	gi|149692076|XP_001503649.1|	PREDICTED: thrombospondin-1 [Equus caballus]	6029	133474	460	196	95	54	493.8	985.59	2	40.86	R	GTLLAVERK	D
3	gi|149692076|XP_001503649.1|	PREDICTED: thrombospondin-1 [Equus caballus]	6029	133474	460	196	95	54	494.75	987.49	2	27.53	R	FYVVMWK	Q
3	gi|149692076|XP_001503649.1|	PREDICTED: thrombospondin-1 [Equus caballus]	6029	133474	460	196	95	54	495.31	988.6	2	51.16	K	GFLLLASLR	Q
3	gi|149692076|XP_001503649.1|	PREDICTED: thrombospondin-1 [Equus caballus]	6029	133474	460	196	95	54	495.31	988.6	2	51.06	K	GFLLLASLR	Q
3	gi|149692076|XP_001503649.1|	PREDICTED: thrombospondin-1 [Equus caballus]	6029	133474	460	196	95	54	495.31	988.6	2	49.44	K	GFLLLASLR	Q
3	gi|149692076|XP_001503649.1|	PREDICTED: thrombospondin-1 [Equus caballus]	6029	133474	460	196	95	54	495.31	988.6	2	44.57	K	GFLLLASLR	Q
3	gi|149692076|XP_001503649.1|	PREDICTED: thrombospondin-1 [Equus caballus]	6029	133474	460	196	95	54	495.31	988.61	2	54.73	K	GFLLLASLR	Q
3	gi|149692076|XP_001503649.1|	PREDICTED: thrombospondin-1 [Equus caballus]	6029	133474	460	196	95	54	495.31	988.61	2	40.37	K	GFLLLASLR	Q
3	gi|149692076|XP_001503649.1|	PREDICTED: thrombospondin-1 [Equus caballus]	6029	133474	460	196	95	54	495.31	988.61	2	42.23	K	GFLLLASLR	Q
3	gi|149692076|XP_001503649.1|	PREDICTED: thrombospondin-1 [Equus caballus]	6029	133474	460	196	95	54	495.31	988.61	2	60.61	K	GFLLLASLR	Q
3	gi|149692076|XP_001503649.1|	PREDICTED: thrombospondin-1 [Equus caballus]	6029	133474	460	196	95	54	495.31	988.61	2	50.68	K	GFLLLASLR	Q
3	gi|149692076|XP_001503649.1|	PREDICTED: thrombospondin-1 [Equus caballus]	6029	133474	460	196	95	54	495.31	988.61	2	50.81	K	GFLLLASLR	Q
3	gi|149692076|XP_001503649.1|	PREDICTED: thrombospondin-1 [Equus caballus]	6029	133474	460	196	95	54	495.31	988.61	2	55.31	K	GFLLLASLR	Q
3	gi|149692076|XP_001503649.1|	PREDICTED: thrombospondin-1 [Equus caballus]	6029	133474	460	196	95	54	495.31	988.61	2	51.83	K	GFLLLASLR	Q
3	gi|149692076|XP_001503649.1|	PREDICTED: thrombospondin-1 [Equus caballus]	6029	133474	460	196	95	54	495.31	988.61	2	53.27	K	GFLLLASLR	Q
3	gi|149692076|XP_001503649.1|	PREDICTED: thrombospondin-1 [Equus caballus]	6029	133474	460	196	95	54	495.31	988.61	2	53.16	K	GFLLLASLR	Q
3	gi|149692076|XP_001503649.1|	PREDICTED: thrombospondin-1 [Equus caballus]	6029	133474	460	196	95	54	495.31	988.61	2	51.97	K	GFLLLASLR	Q
3	gi|149692076|XP_001503649.1|	PREDICTED: thrombospondin-1 [Equus caballus]	6029	133474	460	196	95	54	495.31	988.61	2	51.69	K	GFLLLASLR	Q
3	gi|149692076|XP_001503649.1|	PREDICTED: thrombospondin-1 [Equus caballus]	6029	133474	460	196	95	54	495.31	988.61	2	51.72	K	GFLLLASLR	Q
3	gi|149692076|XP_001503649.1|	PREDICTED: thrombospondin-1 [Equus caballus]	6029	133474	460	196	95	54	495.31	988.61	2	52.28	K	GFLLLASLR	Q
3	gi|149692076|XP_001503649.1|	PREDICTED: thrombospondin-1 [Equus caballus]	6029	133474	460	196	95	54	495.31	988.61	2	53.68	K	GFLLLASLR	Q
3	gi|149692076|XP_001503649.1|	PREDICTED: thrombospondin-1 [Equus caballus]	6029	133474	460	196	95	54	495.31	988.61	2	48.44	K	GFLLLASLR	Q
3	gi|149692076|XP_001503649.1|	PREDICTED: thrombospondin-1 [Equus caballus]	6029	133474	460	196	95	54	495.31	988.61	2	55.26	K	GFLLLASLR	Q
3	gi|149692076|XP_001503649.1|	PREDICTED: thrombospondin-1 [Equus caballus]	6029	133474	460	196	95	54	495.31	988.61	2	50.6	K	GFLLLASLR	Q
3	gi|149692076|XP_001503649.1|	PREDICTED: thrombospondin-1 [Equus caballus]	6029	133474	460	196	95	54	495.31	988.61	2	52.37	K	GFLLLASLR	Q
3	gi|149692076|XP_001503649.1|	PREDICTED: thrombospondin-1 [Equus caballus]	6029	133474	460	196	95	54	495.31	988.61	2	50.5	K	GFLLLASLR	Q
3	gi|149692076|XP_001503649.1|	PREDICTED: thrombospondin-1 [Equus caballus]	6029	133474	460	196	95	54	495.31	988.61	2	51.85	K	GFLLLASLR	Q
3	gi|149692076|XP_001503649.1|	PREDICTED: thrombospondin-1 [Equus caballus]	6029	133474	460	196	95	54	495.31	988.61	2	52.31	K	GFLLLASLR	Q
3	gi|149692076|XP_001503649.1|	PREDICTED: thrombospondin-1 [Equus caballus]	6029	133474	460	196	95	54	495.31	988.61	2	35.02	K	GFLLLASLR	Q
3	gi|149692076|XP_001503649.1|	PREDICTED: thrombospondin-1 [Equus caballus]	6029	133474	460	196	95	54	495.31	988.61	2	47.56	K	GFLLLASLR	Q
3	gi|149692076|XP_001503649.1|	PREDICTED: thrombospondin-1 [Equus caballus]	6029	133474	460	196	95	54	495.31	988.61	2	46.93	K	GFLLLASLR	Q
3	gi|149692076|XP_001503649.1|	PREDICTED: thrombospondin-1 [Equus caballus]	6029	133474	460	196	95	54	495.31	988.61	2	47.41	K	GFLLLASLR	Q
3	gi|149692076|XP_001503649.1|	PREDICTED: thrombospondin-1 [Equus caballus]	6029	133474	460	196	95	54	495.31	988.61	2	53.38	K	GFLLLASLR	Q
3	gi|149692076|XP_001503649.1|	PREDICTED: thrombospondin-1 [Equus caballus]	6029	133474	460	196	95	54	505.27	1008.52	2	18.06	R	AQGYSGLSVK	V
3	gi|149692076|XP_001503649.1|	PREDICTED: thrombospondin-1 [Equus caballus]	6029	133474	460	196	95	54	505.27	1008.52	2	41.39	R	AQGYSGLSVK	V
3	gi|149692076|XP_001503649.1|	PREDICTED: thrombospondin-1 [Equus caballus]	6029	133474	460	196	95	54	505.27	1008.52	2	36.52	R	AQGYSGLSVK	V
3	gi|149692076|XP_001503649.1|	PREDICTED: thrombospondin-1 [Equus caballus]	6029	133474	460	196	95	54	510.27	1018.53	2	20.1	R	RFQMIPLD	P
3	gi|149692076|XP_001503649.1|	PREDICTED: thrombospondin-1 [Equus caballus]	6029	133474	460	196	95	54	512.23	1022.44	2	60.82	R	CEGSSVQTR	T
3	gi|149692076|XP_001503649.1|	PREDICTED: thrombospondin-1 [Equus caballus]	6029	133474	460	196	95	54	515.75	1029.49	2	42.75	K	GPDPSSPAFR	I
3	gi|149692076|XP_001503649.1|	PREDICTED: thrombospondin-1 [Equus caballus]	6029	133474	460	196	95	54	515.75	1029.49	2	40.26	K	GPDPSSPAFR	I
3	gi|149692076|XP_001503649.1|	PREDICTED: thrombospondin-1 [Equus caballus]	6029	133474	460	196	95	54	531.78	1061.55	2	27.58	K	FQDLVDAVR	A
3	gi|149692076|XP_001503649.1|	PREDICTED: thrombospondin-1 [Equus caballus]	6029	133474	460	196	95	54	533.77	1065.53	2	10.22	W	HTGNTPGQVR	T
3	gi|149692076|XP_001503649.1|	PREDICTED: thrombospondin-1 [Equus caballus]	6029	133474	460	196	95	54	541.27	1080.53	2	28.51	F	GQGVEHAAANK	Q
3	gi|149692076|XP_001503649.1|	PREDICTED: thrombospondin-1 [Equus caballus]	6029	133474	460	196	95	54	544.79	1087.57	2	28.02	R	FQMIPLDPK	G
3	gi|149692076|XP_001503649.1|	PREDICTED: thrombospondin-1 [Equus caballus]	6029	133474	460	196	95	54	544.79	1087.57	2	39.7	R	FQMIPLDPK	G
3	gi|149692076|XP_001503649.1|	PREDICTED: thrombospondin-1 [Equus caballus]	6029	133474	460	196	95	54	544.79	1087.57	2	29.28	R	FQMIPLDPK	G
3	gi|149692076|XP_001503649.1|	PREDICTED: thrombospondin-1 [Equus caballus]	6029	133474	460	196	95	54	546.26	1090.5	2	36.68	K	KVSCPIMPC	S
3	gi|149692076|XP_001503649.1|	PREDICTED: thrombospondin-1 [Equus caballus]	6029	133474	460	196	95	54	552.79	1103.57	2	45.37	R	FQMIPLDPK	G
3	gi|149692076|XP_001503649.1|	PREDICTED: thrombospondin-1 [Equus caballus]	6029	133474	460	196	95	54	554.25	1106.49	2	52.29	K	KVSCPIMPC	S
3	gi|149692076|XP_001503649.1|	PREDICTED: thrombospondin-1 [Equus caballus]	6029	133474	460	196	95	54	555.26	1108.5	2	49.36	R	CQNSVTICK	K
3	gi|149692076|XP_001503649.1|	PREDICTED: thrombospondin-1 [Equus caballus]	6029	133474	460	196	95	54	564.72	1127.43	2	27.99	K	CNYLGHYSD	P
3	gi|149692076|XP_001503649.1|	PREDICTED: thrombospondin-1 [Equus caballus]	6029	133474	460	196	95	54	570.27	1138.53	2	39.34	R	AQLYIDCEK	M
3	gi|149692076|XP_001503649.1|	PREDICTED: thrombospondin-1 [Equus caballus]	6029	133474	460	196	95	54	573.3	1144.59	2	14.6	R	FQMIPLDPKG	T
3	gi|149692076|XP_001503649.1|	PREDICTED: thrombospondin-1 [Equus caballus]	6029	133474	460	196	95	54	574.25	1146.48	2	32.25	R	LCNSPSPQMN	G
3	gi|149692076|XP_001503649.1|	PREDICTED: thrombospondin-1 [Equus caballus]	6029	133474	460	196	95	54	574.8	1147.59	2	32.16	V	FGTTPEDILR	N
3	gi|149692076|XP_001503649.1|	PREDICTED: thrombospondin-1 [Equus caballus]	6029	133474	460	196	95	54	582.79	1163.56	2	58.19	C	SVTCGDGVITR	I
3	gi|149692076|XP_001503649.1|	PREDICTED: thrombospondin-1 [Equus caballus]	6029	133474	460	196	95	54	595.75	1189.49	2	27.91	R	TCHIQECDK	R
3	gi|149692076|XP_001503649.1|	PREDICTED: thrombospondin-1 [Equus caballus]	6029	133474	460	196	95	54	600.75	1199.49	2	6.96	K	CTSYPDGSWK	C
3	gi|149692076|XP_001503649.1|	PREDICTED: thrombospondin-1 [Equus caballus]	6029	133474	460	196	95	54	600.75	1199.49	2	50.21	K	CTSYPDGSWK	C
3	gi|149692076|XP_001503649.1|	PREDICTED: thrombospondin-1 [Equus caballus]	6029	133474	460	196	95	54	600.75	1199.49	2	48.26	K	CTSYPDGSWK	C
3	gi|149692076|XP_001503649.1|	PREDICTED: thrombospondin-1 [Equus caballus]	6029	133474	460	196	95	54	604.23	1206.44	2	7.35	P	CTDGTHDCNK	N
3	gi|149692076|XP_001503649.1|	PREDICTED: thrombospondin-1 [Equus caballus]	6029	133474	460	196	95	54	604.32	1206.62	2	32.53	K	SITLFVQEDR	A
3	gi|149692076|XP_001503649.1|	PREDICTED: thrombospondin-1 [Equus caballus]	6029	133474	460	196	95	54	604.32	1206.62	2	33.33	K	SITLFVQEDR	A
3	gi|149692076|XP_001503649.1|	PREDICTED: thrombospondin-1 [Equus caballus]	6029	133474	460	196	95	54	604.32	1206.62	2	3.65	K	SITLFVQEDR	A
3	gi|149692076|XP_001503649.1|	PREDICTED: thrombospondin-1 [Equus caballus]	6029	133474	460	196	95	54	604.32	1206.62	2	38.59	K	SITLFVQEDR	A
3	gi|149692076|XP_001503649.1|	PREDICTED: thrombospondin-1 [Equus caballus]	6029	133474	460	196	95	54	604.32	1206.62	2	36.43	K	SITLFVQEDR	A
3	gi|149692076|XP_001503649.1|	PREDICTED: thrombospondin-1 [Equus caballus]	6029	133474	460	196	95	54	604.32	1206.62	2	19.09	K	SITLFVQEDR	A
3	gi|149692076|XP_001503649.1|	PREDICTED: thrombospondin-1 [Equus caballus]	6029	133474	460	196	95	54	604.32	1206.62	2	22.56	K	SITLFVQEDR	A
3	gi|149692076|XP_001503649.1|	PREDICTED: thrombospondin-1 [Equus caballus]	6029	133474	460	196	95	54	604.32	1206.62	2	39.89	K	SITLFVQEDR	A
3	gi|149692076|XP_001503649.1|	PREDICTED: thrombospondin-1 [Equus caballus]	6029	133474	460	196	95	54	604.32	1206.62	2	35.13	K	SITLFVQEDR	A
3	gi|149692076|XP_001503649.1|	PREDICTED: thrombospondin-1 [Equus caballus]	6029	133474	460	196	95	54	604.32	1206.62	2	29.87	K	SITLFVQEDR	A
3	gi|149692076|XP_001503649.1|	PREDICTED: thrombospondin-1 [Equus caballus]	6029	133474	460	196	95	54	604.32	1206.62	2	34.83	K	SITLFVQEDR	A
3	gi|149692076|XP_001503649.1|	PREDICTED: thrombospondin-1 [Equus caballus]	6029	133474	460	196	95	54	604.32	1206.62	2	28.75	K	SITLFVQEDR	A
3	gi|149692076|XP_001503649.1|	PREDICTED: thrombospondin-1 [Equus caballus]	6029	133474	460	196	95	54	604.32	1206.62	2	51.28	K	SITLFVQEDR	A
3	gi|149692076|XP_001503649.1|	PREDICTED: thrombospondin-1 [Equus caballus]	6029	133474	460	196	95	54	604.32	1206.62	2	43.94	K	SITLFVQEDR	A
3	gi|149692076|XP_001503649.1|	PREDICTED: thrombospondin-1 [Equus caballus]	6029	133474	460	196	95	54	604.32	1206.62	2	34.79	K	SITLFVQEDR	A
3	gi|149692076|XP_001503649.1|	PREDICTED: thrombospondin-1 [Equus caballus]	6029	133474	460	196	95	54	604.32	1206.62	2	56.66	K	SITLFVQEDR	A
3	gi|149692076|XP_001503649.1|	PREDICTED: thrombospondin-1 [Equus caballus]	6029	133474	460	196	95	54	604.32	1206.62	2	29.76	K	SITLFVQEDR	A
3	gi|149692076|XP_001503649.1|	PREDICTED: thrombospondin-1 [Equus caballus]	6029	133474	460	196	95	54	604.32	1206.62	2	30.79	K	SITLFVQEDR	A
3	gi|149692076|XP_001503649.1|	PREDICTED: thrombospondin-1 [Equus caballus]	6029	133474	460	196	95	54	604.32	1206.62	2	39.33	K	SITLFVQEDR	A
3	gi|149692076|XP_001503649.1|	PREDICTED: thrombospondin-1 [Equus caballus]	6029	133474	460	196	95	54	604.32	1206.62	2	44.8	K	SITLFVQEDR	A
3	gi|149692076|XP_001503649.1|	PREDICTED: thrombospondin-1 [Equus caballus]	6029	133474	460	196	95	54	604.32	1206.62	2	26.43	K	SITLFVQEDR	A
3	gi|149692076|XP_001503649.1|	PREDICTED: thrombospondin-1 [Equus caballus]	6029	133474	460	196	95	54	604.32	1206.62	2	44.4	K	SITLFVQEDR	A
3	gi|149692076|XP_001503649.1|	PREDICTED: thrombospondin-1 [Equus caballus]	6029	133474	460	196	95	54	604.32	1206.62	2	39.19	K	SITLFVQEDR	A
3	gi|149692076|XP_001503649.1|	PREDICTED: thrombospondin-1 [Equus caballus]	6029	133474	460	196	95	54	604.32	1206.62	2	27.98	K	SITLFVQEDR	A
3	gi|149692076|XP_001503649.1|	PREDICTED: thrombospondin-1 [Equus caballus]	6029	133474	460	196	95	54	604.32	1206.62	2	39.7	K	SITLFVQEDR	A
3	gi|149692076|XP_001503649.1|	PREDICTED: thrombospondin-1 [Equus caballus]	6029	133474	460	196	95	54	604.32	1206.62	2	30.99	K	SITLFVQEDR	A
3	gi|149692076|XP_001503649.1|	PREDICTED: thrombospondin-1 [Equus caballus]	6029	133474	460	196	95	54	604.32	1206.62	2	26.08	K	SITLFVQEDR	A
3	gi|149692076|XP_001503649.1|	PREDICTED: thrombospondin-1 [Equus caballus]	6029	133474	460	196	95	54	604.32	1206.62	2	43.77	K	SITLFVQEDR	A
3	gi|149692076|XP_001503649.1|	PREDICTED: thrombospondin-1 [Equus caballus]	6029	133474	460	196	95	54	604.32	1206.62	2	53.85	K	SITLFVQEDR	A
3	gi|149692076|XP_001503649.1|	PREDICTED: thrombospondin-1 [Equus caballus]	6029	133474	460	196	95	54	604.32	1206.63	2	43.91	K	SITLFVQEDR	A
3	gi|149692076|XP_001503649.1|	PREDICTED: thrombospondin-1 [Equus caballus]	6029	133474	460	196	95	54	604.32	1206.63	2	39.36	K	SITLFVQEDR	A
3	gi|149692076|XP_001503649.1|	PREDICTED: thrombospondin-1 [Equus caballus]	6029	133474	460	196	95	54	604.32	1206.63	2	34.28	K	SITLFVQEDR	A
3	gi|149692076|XP_001503649.1|	PREDICTED: thrombospondin-1 [Equus caballus]	6029	133474	460	196	95	54	604.32	1206.63	2	24.69	K	SITLFVQEDR	A
3	gi|149692076|XP_001503649.1|	PREDICTED: thrombospondin-1 [Equus caballus]	6029	133474	460	196	95	54	604.32	1206.63	2	36.11	K	SITLFVQEDR	A
3	gi|149692076|XP_001503649.1|	PREDICTED: thrombospondin-1 [Equus caballus]	6029	133474	460	196	95	54	604.32	1206.63	2	32.7	K	SITLFVQEDR	A
3	gi|149692076|XP_001503649.1|	PREDICTED: thrombospondin-1 [Equus caballus]	6029	133474	460	196	95	54	604.32	1206.63	2	38.27	K	SITLFVQEDR	A
3	gi|149692076|XP_001503649.1|	PREDICTED: thrombospondin-1 [Equus caballus]	6029	133474	460	196	95	54	604.32	1206.63	2	25.88	K	SITLFVQEDR	A
3	gi|149692076|XP_001503649.1|	PREDICTED: thrombospondin-1 [Equus caballus]	6029	133474	460	196	95	54	605.29	1208.57	2	54.83	K	IMADSGPIYDK	T
3	gi|149692076|XP_001503649.1|	PREDICTED: thrombospondin-1 [Equus caballus]	6029	133474	460	196	95	54	619.3	1236.6	2	42.39	R	CQNSVTICKK	V
3	gi|149692076|XP_001503649.1|	PREDICTED: thrombospondin-1 [Equus caballus]	6029	133474	460	196	95	54	413.21	1236.6	3	27.81	R	CQNSVTICKK	V
3	gi|149692076|XP_001503649.1|	PREDICTED: thrombospondin-1 [Equus caballus]	6029	133474	460	196	95	54	621.28	1240.54	2	20.58	K	QVTQSYWDTN	P
3	gi|149692076|XP_001503649.1|	PREDICTED: thrombospondin-1 [Equus caballus]	6029	133474	460	196	95	54	415.56	1243.67	3	12.93	R	RFQMIPLDPK	G
3	gi|149692076|XP_001503649.1|	PREDICTED: thrombospondin-1 [Equus caballus]	6029	133474	460	196	95	54	415.56	1243.67	3	9.48	R	RFQMIPLDPK	G
3	gi|149692076|XP_001503649.1|	PREDICTED: thrombospondin-1 [Equus caballus]	6029	133474	460	196	95	54	415.57	1243.67	3	11.3	R	RFQMIPLDPK	G
3	gi|149692076|XP_001503649.1|	PREDICTED: thrombospondin-1 [Equus caballus]	6029	133474	460	196	95	54	622.84	1243.67	2	8.48	R	RFQMIPLDPK	G
3	gi|149692076|XP_001503649.1|	PREDICTED: thrombospondin-1 [Equus caballus]	6029	133474	460	196	95	54	622.84	1243.67	2	14.26	R	RFQMIPLDPK	G
3	gi|149692076|XP_001503649.1|	PREDICTED: thrombospondin-1 [Equus caballus]	6029	133474	460	196	95	54	622.84	1243.67	2	16.27	R	RFQMIPLDPK	G
3	gi|149692076|XP_001503649.1|	PREDICTED: thrombospondin-1 [Equus caballus]	6029	133474	460	196	95	54	415.57	1243.68	3	11.93	R	RFQMIPLDPK	G
3	gi|149692076|XP_001503649.1|	PREDICTED: thrombospondin-1 [Equus caballus]	6029	133474	460	196	95	54	623.85	1245.69	2	15.3	R	TIVTTLQDSIR	K
3	gi|149692076|XP_001503649.1|	PREDICTED: thrombospondin-1 [Equus caballus]	6029	133474	460	196	95	54	623.85	1245.69	2	51.14	R	TIVTTLQDSIR	K
3	gi|149692076|XP_001503649.1|	PREDICTED: thrombospondin-1 [Equus caballus]	6029	133474	460	196	95	54	623.85	1245.69	2	13.5	R	TIVTTLQDSIR	K
3	gi|149692076|XP_001503649.1|	PREDICTED: thrombospondin-1 [Equus caballus]	6029	133474	460	196	95	54	623.85	1245.69	2	55.94	R	TIVTTLQDSIR	K
3	gi|149692076|XP_001503649.1|	PREDICTED: thrombospondin-1 [Equus caballus]	6029	133474	460	196	95	54	623.85	1245.69	2	13.29	R	TIVTTLQDSIR	K
3	gi|149692076|XP_001503649.1|	PREDICTED: thrombospondin-1 [Equus caballus]	6029	133474	460	196	95	54	623.85	1245.69	2	9.53	R	TIVTTLQDSIR	K
3	gi|149692076|XP_001503649.1|	PREDICTED: thrombospondin-1 [Equus caballus]	6029	133474	460	196	95	54	623.85	1245.69	2	7.29	R	TIVTTLQDSIR	K
3	gi|149692076|XP_001503649.1|	PREDICTED: thrombospondin-1 [Equus caballus]	6029	133474	460	196	95	54	623.86	1245.7	2	10.49	R	TIVTTLQDSIR	K
3	gi|149692076|XP_001503649.1|	PREDICTED: thrombospondin-1 [Equus caballus]	6029	133474	460	196	95	54	420.9	1259.67	3	13.07	R	RFQMIPLDPK	G
3	gi|149692076|XP_001503649.1|	PREDICTED: thrombospondin-1 [Equus caballus]	6029	133474	460	196	95	54	420.9	1259.67	3	6.6	R	RFQMIPLDPK	G
3	gi|149692076|XP_001503649.1|	PREDICTED: thrombospondin-1 [Equus caballus]	6029	133474	460	196	95	54	630.84	1259.67	2	9.8	R	RFQMIPLDPK	G
3	gi|149692076|XP_001503649.1|	PREDICTED: thrombospondin-1 [Equus caballus]	6029	133474	460	196	95	54	638.31	1274.6	2	59.31	K	VTEENKELANE	L
3	gi|149692076|XP_001503649.1|	PREDICTED: thrombospondin-1 [Equus caballus]	6029	133474	460	196	95	54	645.31	1288.6	2	34.23	K	DHSGQIFSVVSN	G
3	gi|149692076|XP_001503649.1|	PREDICTED: thrombospondin-1 [Equus caballus]	6029	133474	460	196	95	54	651.86	1301.71	2	44.89	K	AGTLDLSLTVQGK	Q
3	gi|149692076|XP_001503649.1|	PREDICTED: thrombospondin-1 [Equus caballus]	6029	133474	460	196	95	54	651.87	1301.72	2	50.85	K	AGTLDLSLTVQGK	Q
3	gi|149692076|XP_001503649.1|	PREDICTED: thrombospondin-1 [Equus caballus]	6029	133474	460	196	95	54	651.87	1301.72	2	55.26	K	AGTLDLSLTVQGK	Q
3	gi|149692076|XP_001503649.1|	PREDICTED: thrombospondin-1 [Equus caballus]	6029	133474	460	196	95	54	651.87	1301.72	2	63.56	K	AGTLDLSLTVQGK	Q
3	gi|149692076|XP_001503649.1|	PREDICTED: thrombospondin-1 [Equus caballus]	6029	133474	460	196	95	54	651.87	1301.72	2	74.12	K	AGTLDLSLTVQGK	Q
3	gi|149692076|XP_001503649.1|	PREDICTED: thrombospondin-1 [Equus caballus]	6029	133474	460	196	95	54	651.87	1301.72	2	72.14	K	AGTLDLSLTVQGK	Q
3	gi|149692076|XP_001503649.1|	PREDICTED: thrombospondin-1 [Equus caballus]	6029	133474	460	196	95	54	651.87	1301.72	2	91.7	K	AGTLDLSLTVQGK	Q
3	gi|149692076|XP_001503649.1|	PREDICTED: thrombospondin-1 [Equus caballus]	6029	133474	460	196	95	54	651.87	1301.72	2	69.69	K	AGTLDLSLTVQGK	Q
3	gi|149692076|XP_001503649.1|	PREDICTED: thrombospondin-1 [Equus caballus]	6029	133474	460	196	95	54	651.87	1301.72	2	69.82	K	AGTLDLSLTVQGK	Q
3	gi|149692076|XP_001503649.1|	PREDICTED: thrombospondin-1 [Equus caballus]	6029	133474	460	196	95	54	651.87	1301.72	2	76.46	K	AGTLDLSLTVQGK	Q
3	gi|149692076|XP_001503649.1|	PREDICTED: thrombospondin-1 [Equus caballus]	6029	133474	460	196	95	54	651.87	1301.72	2	92.01	K	AGTLDLSLTVQGK	Q
3	gi|149692076|XP_001503649.1|	PREDICTED: thrombospondin-1 [Equus caballus]	6029	133474	460	196	95	54	651.87	1301.72	2	78.89	K	AGTLDLSLTVQGK	Q
3	gi|149692076|XP_001503649.1|	PREDICTED: thrombospondin-1 [Equus caballus]	6029	133474	460	196	95	54	651.87	1301.72	2	74.04	K	AGTLDLSLTVQGK	Q
3	gi|149692076|XP_001503649.1|	PREDICTED: thrombospondin-1 [Equus caballus]	6029	133474	460	196	95	54	651.87	1301.72	2	74.08	K	AGTLDLSLTVQGK	Q
3	gi|149692076|XP_001503649.1|	PREDICTED: thrombospondin-1 [Equus caballus]	6029	133474	460	196	95	54	651.87	1301.72	2	55.14	K	AGTLDLSLTVQGK	Q
3	gi|149692076|XP_001503649.1|	PREDICTED: thrombospondin-1 [Equus caballus]	6029	133474	460	196	95	54	651.87	1301.72	2	71.74	K	AGTLDLSLTVQGK	Q
3	gi|149692076|XP_001503649.1|	PREDICTED: thrombospondin-1 [Equus caballus]	6029	133474	460	196	95	54	651.87	1301.72	2	70.22	K	AGTLDLSLTVQGK	Q
3	gi|149692076|XP_001503649.1|	PREDICTED: thrombospondin-1 [Equus caballus]	6029	133474	460	196	95	54	651.87	1301.72	2	69.87	K	AGTLDLSLTVQGK	Q
3	gi|149692076|XP_001503649.1|	PREDICTED: thrombospondin-1 [Equus caballus]	6029	133474	460	196	95	54	651.87	1301.72	2	73.37	K	AGTLDLSLTVQGK	Q
3	gi|149692076|XP_001503649.1|	PREDICTED: thrombospondin-1 [Equus caballus]	6029	133474	460	196	95	54	651.87	1301.72	2	74.09	K	AGTLDLSLTVQGK	Q
3	gi|149692076|XP_001503649.1|	PREDICTED: thrombospondin-1 [Equus caballus]	6029	133474	460	196	95	54	651.87	1301.72	2	72.16	K	AGTLDLSLTVQGK	Q
3	gi|149692076|XP_001503649.1|	PREDICTED: thrombospondin-1 [Equus caballus]	6029	133474	460	196	95	54	651.87	1301.72	2	67.86	K	AGTLDLSLTVQGK	Q
3	gi|149692076|XP_001503649.1|	PREDICTED: thrombospondin-1 [Equus caballus]	6029	133474	460	196	95	54	651.87	1301.72	2	73.95	K	AGTLDLSLTVQGK	Q
3	gi|149692076|XP_001503649.1|	PREDICTED: thrombospondin-1 [Equus caballus]	6029	133474	460	196	95	54	651.87	1301.72	2	74.14	K	AGTLDLSLTVQGK	Q
3	gi|149692076|XP_001503649.1|	PREDICTED: thrombospondin-1 [Equus caballus]	6029	133474	460	196	95	54	651.87	1301.72	2	76.4	K	AGTLDLSLTVQGK	Q
3	gi|149692076|XP_001503649.1|	PREDICTED: thrombospondin-1 [Equus caballus]	6029	133474	460	196	95	54	651.87	1301.72	2	68.75	K	AGTLDLSLTVQGK	Q
3	gi|149692076|XP_001503649.1|	PREDICTED: thrombospondin-1 [Equus caballus]	6029	133474	460	196	95	54	651.87	1301.72	2	70.57	K	AGTLDLSLTVQGK	Q
3	gi|149692076|XP_001503649.1|	PREDICTED: thrombospondin-1 [Equus caballus]	6029	133474	460	196	95	54	651.87	1301.72	2	71.66	K	AGTLDLSLTVQGK	Q
3	gi|149692076|XP_001503649.1|	PREDICTED: thrombospondin-1 [Equus caballus]	6029	133474	460	196	95	54	651.87	1301.72	2	75.67	K	AGTLDLSLTVQGK	Q
3	gi|149692076|XP_001503649.1|	PREDICTED: thrombospondin-1 [Equus caballus]	6029	133474	460	196	95	54	651.87	1301.72	2	72.27	K	AGTLDLSLTVQGK	Q
3	gi|149692076|XP_001503649.1|	PREDICTED: thrombospondin-1 [Equus caballus]	6029	133474	460	196	95	54	651.87	1301.72	2	79.26	K	AGTLDLSLTVQGK	Q
3	gi|149692076|XP_001503649.1|	PREDICTED: thrombospondin-1 [Equus caballus]	6029	133474	460	196	95	54	651.87	1301.72	2	65.03	K	AGTLDLSLTVQGK	Q
3	gi|149692076|XP_001503649.1|	PREDICTED: thrombospondin-1 [Equus caballus]	6029	133474	460	196	95	54	651.87	1301.72	2	55.97	K	AGTLDLSLTVQGK	Q
3	gi|149692076|XP_001503649.1|	PREDICTED: thrombospondin-1 [Equus caballus]	6029	133474	460	196	95	54	651.87	1301.72	2	89.03	K	AGTLDLSLTVQGK	Q
3	gi|149692076|XP_001503649.1|	PREDICTED: thrombospondin-1 [Equus caballus]	6029	133474	460	196	95	54	651.87	1301.72	2	69.47	K	AGTLDLSLTVQGK	Q
3	gi|149692076|XP_001503649.1|	PREDICTED: thrombospondin-1 [Equus caballus]	6029	133474	460	196	95	54	651.87	1301.72	2	76.47	K	AGTLDLSLTVQGK	Q
3	gi|149692076|XP_001503649.1|	PREDICTED: thrombospondin-1 [Equus caballus]	6029	133474	460	196	95	54	651.87	1301.72	2	73.33	K	AGTLDLSLTVQGK	Q
3	gi|149692076|XP_001503649.1|	PREDICTED: thrombospondin-1 [Equus caballus]	6029	133474	460	196	95	54	651.87	1301.72	2	72.11	K	AGTLDLSLTVQGK	Q
3	gi|149692076|XP_001503649.1|	PREDICTED: thrombospondin-1 [Equus caballus]	6029	133474	460	196	95	54	651.87	1301.72	2	65.83	K	AGTLDLSLTVQGK	Q
3	gi|149692076|XP_001503649.1|	PREDICTED: thrombospondin-1 [Equus caballus]	6029	133474	460	196	95	54	651.87	1301.72	2	69.07	K	AGTLDLSLTVQGK	Q
3	gi|149692076|XP_001503649.1|	PREDICTED: thrombospondin-1 [Equus caballus]	6029	133474	460	196	95	54	651.87	1301.72	2	75.45	K	AGTLDLSLTVQGK	Q
3	gi|149692076|XP_001503649.1|	PREDICTED: thrombospondin-1 [Equus caballus]	6029	133474	460	196	95	54	651.87	1301.72	2	73.52	K	AGTLDLSLTVQGK	Q
3	gi|149692076|XP_001503649.1|	PREDICTED: thrombospondin-1 [Equus caballus]	6029	133474	460	196	95	54	651.87	1301.72	2	64.1	K	AGTLDLSLTVQGK	Q
3	gi|149692076|XP_001503649.1|	PREDICTED: thrombospondin-1 [Equus caballus]	6029	133474	460	196	95	54	651.87	1301.72	2	67.09	K	AGTLDLSLTVQGK	Q
3	gi|149692076|XP_001503649.1|	PREDICTED: thrombospondin-1 [Equus caballus]	6029	133474	460	196	95	54	651.87	1301.72	2	82.89	K	AGTLDLSLTVQGK	Q
3	gi|149692076|XP_001503649.1|	PREDICTED: thrombospondin-1 [Equus caballus]	6029	133474	460	196	95	54	651.87	1301.72	2	72.09	K	AGTLDLSLTVQGK	Q
3	gi|149692076|XP_001503649.1|	PREDICTED: thrombospondin-1 [Equus caballus]	6029	133474	460	196	95	54	651.87	1301.72	2	87.14	K	AGTLDLSLTVQGK	Q
3	gi|149692076|XP_001503649.1|	PREDICTED: thrombospondin-1 [Equus caballus]	6029	133474	460	196	95	54	651.87	1301.72	2	67.69	K	AGTLDLSLTVQGK	Q
3	gi|149692076|XP_001503649.1|	PREDICTED: thrombospondin-1 [Equus caballus]	6029	133474	460	196	95	54	651.87	1301.72	2	74.04	K	AGTLDLSLTVQGK	Q
3	gi|149692076|XP_001503649.1|	PREDICTED: thrombospondin-1 [Equus caballus]	6029	133474	460	196	95	54	651.87	1301.72	2	70.77	K	AGTLDLSLTVQGK	Q
3	gi|149692076|XP_001503649.1|	PREDICTED: thrombospondin-1 [Equus caballus]	6029	133474	460	196	95	54	651.87	1301.72	2	87.06	K	AGTLDLSLTVQGK	Q
3	gi|149692076|XP_001503649.1|	PREDICTED: thrombospondin-1 [Equus caballus]	6029	133474	460	196	95	54	651.87	1301.72	2	76.14	K	AGTLDLSLTVQGK	Q
3	gi|149692076|XP_001503649.1|	PREDICTED: thrombospondin-1 [Equus caballus]	6029	133474	460	196	95	54	651.87	1301.72	2	75.99	K	AGTLDLSLTVQGK	Q
3	gi|149692076|XP_001503649.1|	PREDICTED: thrombospondin-1 [Equus caballus]	6029	133474	460	196	95	54	651.87	1301.72	2	41.54	K	AGTLDLSLTVQGK	Q
3	gi|149692076|XP_001503649.1|	PREDICTED: thrombospondin-1 [Equus caballus]	6029	133474	460	196	95	54	651.87	1301.72	2	44.79	K	AGTLDLSLTVQGK	Q
3	gi|149692076|XP_001503649.1|	PREDICTED: thrombospondin-1 [Equus caballus]	6029	133474	460	196	95	54	651.87	1301.72	2	54.62	K	AGTLDLSLTVQGK	Q
3	gi|149692076|XP_001503649.1|	PREDICTED: thrombospondin-1 [Equus caballus]	6029	133474	460	196	95	54	651.87	1301.72	2	66.18	K	AGTLDLSLTVQGK	Q
3	gi|149692076|XP_001503649.1|	PREDICTED: thrombospondin-1 [Equus caballus]	6029	133474	460	196	95	54	435.5	1303.49	3	35.01	N	PCTDGTHDCNK	N
3	gi|149692076|XP_001503649.1|	PREDICTED: thrombospondin-1 [Equus caballus]	6029	133474	460	196	95	54	652.75	1303.49	2	12.75	N	PCTDGTHDCNK	N
3	gi|149692076|XP_001503649.1|	PREDICTED: thrombospondin-1 [Equus caballus]	6029	133474	460	196	95	54	665.81	1329.6	2	66.04	D	PGYNCLPCPPR	F
3	gi|149692076|XP_001503649.1|	PREDICTED: thrombospondin-1 [Equus caballus]	6029	133474	460	196	95	54	665.81	1329.6	2	66.85	D	PGYNCLPCPPR	F
3	gi|149692076|XP_001503649.1|	PREDICTED: thrombospondin-1 [Equus caballus]	6029	133474	460	196	95	54	666.8	1331.59	2	38.68	R	LCNSPSPQMNGK	P
3	gi|149692076|XP_001503649.1|	PREDICTED: thrombospondin-1 [Equus caballus]	6029	133474	460	196	95	54	666.8	1331.59	2	33.35	R	LCNSPSPQMNGK	P
3	gi|149692076|XP_001503649.1|	PREDICTED: thrombospondin-1 [Equus caballus]	6029	133474	460	196	95	54	666.82	1331.63	2	64.53	R	LCNNPTPQFGGK	D
3	gi|149692076|XP_001503649.1|	PREDICTED: thrombospondin-1 [Equus caballus]	6029	133474	460	196	95	54	666.82	1331.63	2	57.06	R	LCNNPTPQFGGK	D
3	gi|149692076|XP_001503649.1|	PREDICTED: thrombospondin-1 [Equus caballus]	6029	133474	460	196	95	54	669.34	1336.67	2	48.09	K	KIMADSGPIYDK	T
3	gi|149692076|XP_001503649.1|	PREDICTED: thrombospondin-1 [Equus caballus]	6029	133474	460	196	95	54	446.56	1336.67	3	35.08	K	KIMADSGPIYDK	T
3	gi|149692076|XP_001503649.1|	PREDICTED: thrombospondin-1 [Equus caballus]	6029	133474	460	196	95	54	670.79	1339.58	2	9.71	C	PYVPNANQADHD	K
3	gi|149692076|XP_001503649.1|	PREDICTED: thrombospondin-1 [Equus caballus]	6029	133474	460	196	95	54	449.53	1345.58	3	29.61	R	TCHIQECDKR	F
3	gi|149692076|XP_001503649.1|	PREDICTED: thrombospondin-1 [Equus caballus]	6029	133474	460	196	95	54	449.54	1345.59	3	2.65	R	TCHIQECDKR	F
3	gi|149692076|XP_001503649.1|	PREDICTED: thrombospondin-1 [Equus caballus]	6029	133474	460	196	95	54	449.54	1345.59	3	26.97	R	TCHIQECDKR	F
3	gi|149692076|XP_001503649.1|	PREDICTED: thrombospondin-1 [Equus caballus]	6029	133474	460	196	95	54	673.8	1345.59	2	14.42	R	TCHIQECDKR	F
3	gi|149692076|XP_001503649.1|	PREDICTED: thrombospondin-1 [Equus caballus]	6029	133474	460	196	95	54	449.54	1345.59	3	33.81	R	TCHIQECDKR	F
3	gi|149692076|XP_001503649.1|	PREDICTED: thrombospondin-1 [Equus caballus]	6029	133474	460	196	95	54	449.54	1345.59	3	24.25	R	TCHIQECDKR	F
3	gi|149692076|XP_001503649.1|	PREDICTED: thrombospondin-1 [Equus caballus]	6029	133474	460	196	95	54	449.54	1345.59	3	33.1	R	TCHIQECDKR	F
3	gi|149692076|XP_001503649.1|	PREDICTED: thrombospondin-1 [Equus caballus]	6029	133474	460	196	95	54	449.54	1345.59	3	32.8	R	TCHIQECDKR	F
3	gi|149692076|XP_001503649.1|	PREDICTED: thrombospondin-1 [Equus caballus]	6029	133474	460	196	95	54	449.54	1345.59	3	26.95	R	TCHIQECDKR	F
3	gi|149692076|XP_001503649.1|	PREDICTED: thrombospondin-1 [Equus caballus]	6029	133474	460	196	95	54	449.54	1345.59	3	29.31	R	TCHIQECDKR	F
3	gi|149692076|XP_001503649.1|	PREDICTED: thrombospondin-1 [Equus caballus]	6029	133474	460	196	95	54	449.54	1345.59	3	30.5	R	TCHIQECDKR	F
3	gi|149692076|XP_001503649.1|	PREDICTED: thrombospondin-1 [Equus caballus]	6029	133474	460	196	95	54	449.54	1345.59	3	34.7	R	TCHIQECDKR	F
3	gi|149692076|XP_001503649.1|	PREDICTED: thrombospondin-1 [Equus caballus]	6029	133474	460	196	95	54	449.54	1345.59	3	39.83	R	TCHIQECDKR	F
3	gi|149692076|XP_001503649.1|	PREDICTED: thrombospondin-1 [Equus caballus]	6029	133474	460	196	95	54	673.8	1345.59	2	5.29	R	TCHIQECDKR	F
3	gi|149692076|XP_001503649.1|	PREDICTED: thrombospondin-1 [Equus caballus]	6029	133474	460	196	95	54	673.8	1345.59	2	33.66	R	TCHIQECDKR	F
3	gi|149692076|XP_001503649.1|	PREDICTED: thrombospondin-1 [Equus caballus]	6029	133474	460	196	95	54	449.54	1345.59	3	32.53	R	TCHIQECDKR	F
3	gi|149692076|XP_001503649.1|	PREDICTED: thrombospondin-1 [Equus caballus]	6029	133474	460	196	95	54	673.8	1345.59	2	30.54	R	TCHIQECDKR	F
3	gi|149692076|XP_001503649.1|	PREDICTED: thrombospondin-1 [Equus caballus]	6029	133474	460	196	95	54	673.8	1345.59	2	16.3	R	TCHIQECDKR	F
3	gi|149692076|XP_001503649.1|	PREDICTED: thrombospondin-1 [Equus caballus]	6029	133474	460	196	95	54	673.8	1345.59	2	32.74	R	TCHIQECDKR	F
3	gi|149692076|XP_001503649.1|	PREDICTED: thrombospondin-1 [Equus caballus]	6029	133474	460	196	95	54	457.59	1369.73	3	32.55	R	LVKGPDPSSPAFR	I
3	gi|149692076|XP_001503649.1|	PREDICTED: thrombospondin-1 [Equus caballus]	6029	133474	460	196	95	54	685.88	1369.74	2	24.07	R	LVKGPDPSSPAFR	I
3	gi|149692076|XP_001503649.1|	PREDICTED: thrombospondin-1 [Equus caballus]	6029	133474	460	196	95	54	686.83	1371.65	2	45.93	K	GTSQNDPNWVVR	H
3	gi|149692076|XP_001503649.1|	PREDICTED: thrombospondin-1 [Equus caballus]	6029	133474	460	196	95	54	686.83	1371.65	2	45.61	K	GTSQNDPNWVVR	H
3	gi|149692076|XP_001503649.1|	PREDICTED: thrombospondin-1 [Equus caballus]	6029	133474	460	196	95	54	686.83	1371.66	2	22.96	K	GTSQNDPNWVVR	H
3	gi|149692076|XP_001503649.1|	PREDICTED: thrombospondin-1 [Equus caballus]	6029	133474	460	196	95	54	458.94	1373.79	3	14.98	R	TIVTTLQDSIRK	V
3	gi|149692076|XP_001503649.1|	PREDICTED: thrombospondin-1 [Equus caballus]	6029	133474	460	196	95	54	687.9	1373.79	2	33.33	R	TIVTTLQDSIRK	V
3	gi|149692076|XP_001503649.1|	PREDICTED: thrombospondin-1 [Equus caballus]	6029	133474	460	196	95	54	695.82	1389.63	2	44.74	R	FTGSQPFGQGVEH	A
3	gi|149692076|XP_001503649.1|	PREDICTED: thrombospondin-1 [Equus caballus]	6029	133474	460	196	95	54	697.87	1393.72	2	31.84	R	FVFGTTPEDILR	N
3	gi|149692076|XP_001503649.1|	PREDICTED: thrombospondin-1 [Equus caballus]	6029	133474	460	196	95	54	697.87	1393.72	2	22.19	R	FVFGTTPEDILR	N
3	gi|149692076|XP_001503649.1|	PREDICTED: thrombospondin-1 [Equus caballus]	6029	133474	460	196	95	54	697.87	1393.72	2	49.77	R	FVFGTTPEDILR	N
3	gi|149692076|XP_001503649.1|	PREDICTED: thrombospondin-1 [Equus caballus]	6029	133474	460	196	95	54	697.87	1393.73	2	40.19	R	FVFGTTPEDILR	N
3	gi|149692076|XP_001503649.1|	PREDICTED: thrombospondin-1 [Equus caballus]	6029	133474	460	196	95	54	468.57	1402.69	3	31.77	R	KVTEENKELANE	L
3	gi|149692076|XP_001503649.1|	PREDICTED: thrombospondin-1 [Equus caballus]	6029	133474	460	196	95	54	702.35	1402.69	2	25.65	R	KVTEENKELANE	L
3	gi|149692076|XP_001503649.1|	PREDICTED: thrombospondin-1 [Equus caballus]	6029	133474	460	196	95	54	702.35	1402.69	2	63.69	R	KVTEENKELANE	L
3	gi|149692076|XP_001503649.1|	PREDICTED: thrombospondin-1 [Equus caballus]	6029	133474	460	196	95	54	702.36	1402.7	2	40.26	R	KVTEENKELANE	L
3	gi|149692076|XP_001503649.1|	PREDICTED: thrombospondin-1 [Equus caballus]	6029	133474	460	196	95	54	473.52	1417.53	3	26.97	R	NPCTDGTHDCNK	N
3	gi|149692076|XP_001503649.1|	PREDICTED: thrombospondin-1 [Equus caballus]	6029	133474	460	196	95	54	709.77	1417.53	2	43.64	R	NPCTDGTHDCNK	N
3	gi|149692076|XP_001503649.1|	PREDICTED: thrombospondin-1 [Equus caballus]	6029	133474	460	196	95	54	709.77	1417.54	2	62.79	R	NPCTDGTHDCNK	N
3	gi|149692076|XP_001503649.1|	PREDICTED: thrombospondin-1 [Equus caballus]	6029	133474	460	196	95	54	473.52	1417.54	3	17.67	R	NPCTDGTHDCNK	N
3	gi|149692076|XP_001503649.1|	PREDICTED: thrombospondin-1 [Equus caballus]	6029	133474	460	196	95	54	713.37	1424.73	2	49.12	N	SVFDIFELTGAAR	K
3	gi|149692076|XP_001503649.1|	PREDICTED: thrombospondin-1 [Equus caballus]	6029	133474	460	196	95	54	713.37	1424.73	2	64.03	N	SVFDIFELTGAAR	K
3	gi|149692076|XP_001503649.1|	PREDICTED: thrombospondin-1 [Equus caballus]	6029	133474	460	196	95	54	713.37	1424.73	2	67.92	N	SVFDIFELTGAAR	K
3	gi|149692076|XP_001503649.1|	PREDICTED: thrombospondin-1 [Equus caballus]	6029	133474	460	196	95	54	492.25	1473.72	3	51.78	K	DHSGQIFSVVSNGK	A
3	gi|149692076|XP_001503649.1|	PREDICTED: thrombospondin-1 [Equus caballus]	6029	133474	460	196	95	54	492.25	1473.72	3	56.52	K	DHSGQIFSVVSNGK	A
3	gi|149692076|XP_001503649.1|	PREDICTED: thrombospondin-1 [Equus caballus]	6029	133474	460	196	95	54	737.87	1473.72	2	75.53	K	DHSGQIFSVVSNGK	A
3	gi|149692076|XP_001503649.1|	PREDICTED: thrombospondin-1 [Equus caballus]	6029	133474	460	196	95	54	744.91	1487.8	2	44.3	N	AELDVPIQSIFTR	D
3	gi|149692076|XP_001503649.1|	PREDICTED: thrombospondin-1 [Equus caballus]	6029	133474	460	196	95	54	517.6	1549.77	3	26.39	R	NALWHTGNTPGQVR	T
3	gi|149692076|XP_001503649.1|	PREDICTED: thrombospondin-1 [Equus caballus]	6029	133474	460	196	95	54	517.6	1549.77	3	43.83	R	NALWHTGNTPGQVR	T
3	gi|149692076|XP_001503649.1|	PREDICTED: thrombospondin-1 [Equus caballus]	6029	133474	460	196	95	54	517.6	1549.77	3	6.82	R	NALWHTGNTPGQVR	T
3	gi|149692076|XP_001503649.1|	PREDICTED: thrombospondin-1 [Equus caballus]	6029	133474	460	196	95	54	517.6	1549.77	3	28.99	R	NALWHTGNTPGQVR	T
3	gi|149692076|XP_001503649.1|	PREDICTED: thrombospondin-1 [Equus caballus]	6029	133474	460	196	95	54	775.89	1549.77	2	44.92	R	NALWHTGNTPGQVR	T
3	gi|149692076|XP_001503649.1|	PREDICTED: thrombospondin-1 [Equus caballus]	6029	133474	460	196	95	54	775.89	1549.78	2	44.36	R	NALWHTGNTPGQVR	T
3	gi|149692076|XP_001503649.1|	PREDICTED: thrombospondin-1 [Equus caballus]	6029	133474	460	196	95	54	775.9	1549.78	2	57.35	R	NALWHTGNTPGQVR	T
3	gi|149692076|XP_001503649.1|	PREDICTED: thrombospondin-1 [Equus caballus]	6029	133474	460	196	95	54	517.6	1549.78	3	40.46	R	NALWHTGNTPGQVR	T
3	gi|149692076|XP_001503649.1|	PREDICTED: thrombospondin-1 [Equus caballus]	6029	133474	460	196	95	54	775.9	1549.78	2	35.83	R	NALWHTGNTPGQVR	T
3	gi|149692076|XP_001503649.1|	PREDICTED: thrombospondin-1 [Equus caballus]	6029	133474	460	196	95	54	787.34	1572.66	2	54.85	R	DNCQYVYNVDQR	D
3	gi|149692076|XP_001503649.1|	PREDICTED: thrombospondin-1 [Equus caballus]	6029	133474	460	196	95	54	787.34	1572.66	2	42.91	R	DNCQYVYNVDQR	D
[truncated: 2,794 more rows]

## Sheet: sample1 treatement
prot_hit_num	prot_acc	prot_desc	prot_score	prot_mass	prot_matches	prot_matches_sig	prot_sequences	prot_sequences_sig	pep_exp_mz	pep_exp_mr	pep_exp_z	pep_score	pep_res_before	pep_seq	pep_res_after
1	gi|126352424|NP_001075325.1|	cartilage oligomeric matrix protein [Equus caballus]	14236	84675	1076	424	188	91	423.73	845.44	2	25.85	R	NVGWKDK	T
1	gi|126352424|NP_001075325.1|	cartilage oligomeric matrix protein [Equus caballus]	14236	84675	1076	424	188	91	423.73	845.44	2	16.84	R	NVGWKDK	T
1	gi|126352424|NP_001075325.1|	cartilage oligomeric matrix protein [Equus caballus]	14236	84675	1076	424	188	91	431.71	861.4	2	31.09	K	ADCVLER	D
1	gi|126352424|NP_001075325.1|	cartilage oligomeric matrix protein [Equus caballus]	14236	84675	1076	424	188	91	431.71	861.4	2	34.35	K	ADCVLER	D
1	gi|126352424|NP_001075325.1|	cartilage oligomeric matrix protein [Equus caballus]	14236	84675	1076	424	188	91	431.71	861.4	2	44.02	K	ADCVLER	D
1	gi|126352424|NP_001075325.1|	cartilage oligomeric matrix protein [Equus caballus]	14236	84675	1076	424	188	91	431.71	861.4	2	47.97	K	ADCVLER	D
1	gi|126352424|NP_001075325.1|	cartilage oligomeric matrix protein [Equus caballus]	14236	84675	1076	424	188	91	431.71	861.4	2	41.48	K	ADCVLER	D
1	gi|126352424|NP_001075325.1|	cartilage oligomeric matrix protein [Equus caballus]	14236	84675	1076	424	188	91	431.71	861.4	2	36.74	K	ADCVLER	D
1	gi|126352424|NP_001075325.1|	cartilage oligomeric matrix protein [Equus caballus]	14236	84675	1076	424	188	91	431.71	861.4	2	44.57	K	ADCVLER	D
1	gi|126352424|NP_001075325.1|	cartilage oligomeric matrix protein [Equus caballus]	14236	84675	1076	424	188	91	431.71	861.4	2	30.26	K	ADCVLER	D
1	gi|126352424|NP_001075325.1|	cartilage oligomeric matrix protein [Equus caballus]	14236	84675	1076	424	188	91	431.71	861.4	2	42.78	K	ADCVLER	D
1	gi|126352424|NP_001075325.1|	cartilage oligomeric matrix protein [Equus caballus]	14236	84675	1076	424	188	91	431.71	861.4	2	30.35	K	ADCVLER	D
1	gi|126352424|NP_001075325.1|	cartilage oligomeric matrix protein [Equus caballus]	14236	84675	1076	424	188	91	435.26	868.51	2	31.75	R	VSVRPLAQ	C
1	gi|126352424|NP_001075325.1|	cartilage oligomeric matrix protein [Equus caballus]	14236	84675	1076	424	188	91	435.26	868.51	2	37.77	R	VSVRPLAQ	C
1	gi|126352424|NP_001075325.1|	cartilage oligomeric matrix protein [Equus caballus]	14236	84675	1076	424	188	91	435.26	868.51	2	40.25	R	VSVRPLAQ	C
1	gi|126352424|NP_001075325.1|	cartilage oligomeric matrix protein [Equus caballus]	14236	84675	1076	424	188	91	435.26	868.51	2	40.22	R	VSVRPLAQ	C
1	gi|126352424|NP_001075325.1|	cartilage oligomeric matrix protein [Equus caballus]	14236	84675	1076	424	188	91	435.26	868.51	2	27.75	R	VSVRPLAQ	C
1	gi|126352424|NP_001075325.1|	cartilage oligomeric matrix protein [Equus caballus]	14236	84675	1076	424	188	91	435.26	868.51	2	43.57	R	VSVRPLAQ	C
1	gi|126352424|NP_001075325.1|	cartilage oligomeric matrix protein [Equus caballus]	14236	84675	1076	424	188	91	435.26	868.51	2	42.05	R	VSVRPLAQ	C
1	gi|126352424|NP_001075325.1|	cartilage oligomeric matrix protein [Equus caballus]	14236	84675	1076	424	188	91	435.26	868.51	2	35.19	R	VSVRPLAQ	C
1	gi|126352424|NP_001075325.1|	cartilage oligomeric matrix protein [Equus caballus]	14236	84675	1076	424	188	91	435.26	868.51	2	30.9	R	VSVRPLAQ	C
1	gi|126352424|NP_001075325.1|	cartilage oligomeric matrix protein [Equus caballus]	14236	84675	1076	424	188	91	435.26	868.51	2	35.25	R	VSVRPLAQ	C
1	gi|126352424|NP_001075325.1|	cartilage oligomeric matrix protein [Equus caballus]	14236	84675	1076	424	188	91	435.26	868.51	2	25.72	R	VSVRPLAQ	C
1	gi|126352424|NP_001075325.1|	cartilage oligomeric matrix protein [Equus caballus]	14236	84675	1076	424	188	91	435.26	868.51	2	42.09	R	VSVRPLAQ	C
1	gi|126352424|NP_001075325.1|	cartilage oligomeric matrix protein [Equus caballus]	14236	84675	1076	424	188	91	435.26	868.51	2	40.03	R	VSVRPLAQ	C
1	gi|126352424|NP_001075325.1|	cartilage oligomeric matrix protein [Equus caballus]	14236	84675	1076	424	188	91	435.26	868.51	2	27.46	R	VSVRPLAQ	C
1	gi|126352424|NP_001075325.1|	cartilage oligomeric matrix protein [Equus caballus]	14236	84675	1076	424	188	91	435.26	868.51	2	60.57	R	VSVRPLAQ	C
1	gi|126352424|NP_001075325.1|	cartilage oligomeric matrix protein [Equus caballus]	14236	84675	1076	424	188	91	435.26	868.51	2	32.59	R	VSVRPLAQ	C
1	gi|126352424|NP_001075325.1|	cartilage oligomeric matrix protein [Equus caballus]	14236	84675	1076	424	188	91	443.27	884.52	2	27.74	N	IIWANLR	Y
1	gi|126352424|NP_001075325.1|	cartilage oligomeric matrix protein [Equus caballus]	14236	84675	1076	424	188	91	457.21	912.41	2	11.41	R	NALWHTGD	T
1	gi|126352424|NP_001075325.1|	cartilage oligomeric matrix protein [Equus caballus]	14236	84675	1076	424	188	91	459.23	916.45	2	50.51	W	AGNGLLCGR	D
1	gi|126352424|NP_001075325.1|	cartilage oligomeric matrix protein [Equus caballus]	14236	84675	1076	424	188	91	459.23	916.45	2	55.16	W	AGNGLLCGR	D
1	gi|126352424|NP_001075325.1|	cartilage oligomeric matrix protein [Equus caballus]	14236	84675	1076	424	188	91	459.73	917.45	2	11.01	Y	WQANPFR	A
1	gi|126352424|NP_001075325.1|	cartilage oligomeric matrix protein [Equus caballus]	14236	84675	1076	424	188	91	464.27	926.53	2	19.16	R	LLWKDPR	N
1	gi|126352424|NP_001075325.1|	cartilage oligomeric matrix protein [Equus caballus]	14236	84675	1076	424	188	91	464.27	926.53	2	15.12	R	LLWKDPR	N
1	gi|126352424|NP_001075325.1|	cartilage oligomeric matrix protein [Equus caballus]	14236	84675	1076	424	188	91	469.7	937.38	2	35.69	R	SCVCAVGW	A
1	gi|126352424|NP_001075325.1|	cartilage oligomeric matrix protein [Equus caballus]	14236	84675	1076	424	188	91	472.74	943.47	2	28.27	S	STGPGEQLR	N
1	gi|126352424|NP_001075325.1|	cartilage oligomeric matrix protein [Equus caballus]	14236	84675	1076	424	188	91	473.21	944.41	2	36	R	NAVDNCPR	V
1	gi|126352424|NP_001075325.1|	cartilage oligomeric matrix protein [Equus caballus]	14236	84675	1076	424	188	91	473.21	944.41	2	22.58	R	NAVDNCPR	V
1	gi|126352424|NP_001075325.1|	cartilage oligomeric matrix protein [Equus caballus]	14236	84675	1076	424	188	91	473.21	944.41	2	14.11	R	NAVDNCPR	V
1	gi|126352424|NP_001075325.1|	cartilage oligomeric matrix protein [Equus caballus]	14236	84675	1076	424	188	91	473.21	944.41	2	26.42	R	NAVDNCPR	V
1	gi|126352424|NP_001075325.1|	cartilage oligomeric matrix protein [Equus caballus]	14236	84675	1076	424	188	91	473.21	944.41	2	15.95	R	NAVDNCPR	V
1	gi|126352424|NP_001075325.1|	cartilage oligomeric matrix protein [Equus caballus]	14236	84675	1076	424	188	91	481.26	960.5	2	9.37	D	GFPDEKLR	C
1	gi|126352424|NP_001075325.1|	cartilage oligomeric matrix protein [Equus caballus]	14236	84675	1076	424	188	91	481.26	960.5	2	34.69	D	GFPDEKLR	C
1	gi|126352424|NP_001075325.1|	cartilage oligomeric matrix protein [Equus caballus]	14236	84675	1076	424	188	91	486.75	971.49	2	30.79	S	FYVVMWK	Q
1	gi|126352424|NP_001075325.1|	cartilage oligomeric matrix protein [Equus caballus]	14236	84675	1076	424	188	91	486.75	971.49	2	11.13	S	FYVVMWK	Q
1	gi|126352424|NP_001075325.1|	cartilage oligomeric matrix protein [Equus caballus]	14236	84675	1076	424	188	91	486.75	971.49	2	35.03	S	FYVVMWK	Q
1	gi|126352424|NP_001075325.1|	cartilage oligomeric matrix protein [Equus caballus]	14236	84675	1076	424	188	91	490.76	979.5	2	31.2	A	EVTLTDFR	A
1	gi|126352424|NP_001075325.1|	cartilage oligomeric matrix protein [Equus caballus]	14236	84675	1076	424	188	91	494.75	987.49	2	14.27	S	FYVVMWK	Q
1	gi|126352424|NP_001075325.1|	cartilage oligomeric matrix protein [Equus caballus]	14236	84675	1076	424	188	91	509.71	1017.4	2	12.22	R	DVDHDFVGD	A
1	gi|126352424|NP_001075325.1|	cartilage oligomeric matrix protein [Equus caballus]	14236	84675	1076	424	188	91	513.3	1024.59	2	11.95	R	AVAEPGIQLK	A
1	gi|126352424|NP_001075325.1|	cartilage oligomeric matrix protein [Equus caballus]	14236	84675	1076	424	188	91	513.3	1024.59	2	37.32	R	AVAEPGIQLK	A
1	gi|126352424|NP_001075325.1|	cartilage oligomeric matrix protein [Equus caballus]	14236	84675	1076	424	188	91	513.3	1024.59	2	26.13	R	AVAEPGIQLK	A
1	gi|126352424|NP_001075325.1|	cartilage oligomeric matrix protein [Equus caballus]	14236	84675	1076	424	188	91	513.3	1024.59	2	42.15	R	AVAEPGIQLK	A
1	gi|126352424|NP_001075325.1|	cartilage oligomeric matrix protein [Equus caballus]	14236	84675	1076	424	188	91	513.3	1024.59	2	16.5	R	AVAEPGIQLK	A
1	gi|126352424|NP_001075325.1|	cartilage oligomeric matrix protein [Equus caballus]	14236	84675	1076	424	188	91	513.3	1024.59	2	29.74	R	AVAEPGIQLK	A
1	gi|126352424|NP_001075325.1|	cartilage oligomeric matrix protein [Equus caballus]	14236	84675	1076	424	188	91	513.3	1024.59	2	28.11	R	AVAEPGIQLK	A
1	gi|126352424|NP_001075325.1|	cartilage oligomeric matrix protein [Equus caballus]	14236	84675	1076	424	188	91	513.3	1024.59	2	22.23	R	AVAEPGIQLK	A
1	gi|126352424|NP_001075325.1|	cartilage oligomeric matrix protein [Equus caballus]	14236	84675	1076	424	188	91	513.3	1024.59	2	31.51	R	AVAEPGIQLK	A
1	gi|126352424|NP_001075325.1|	cartilage oligomeric matrix protein [Equus caballus]	14236	84675	1076	424	188	91	513.3	1024.59	2	42.67	R	AVAEPGIQLK	A
1	gi|126352424|NP_001075325.1|	cartilage oligomeric matrix protein [Equus caballus]	14236	84675	1076	424	188	91	513.3	1024.59	2	50.76	R	AVAEPGIQLK	A
1	gi|126352424|NP_001075325.1|	cartilage oligomeric matrix protein [Equus caballus]	14236	84675	1076	424	188	91	513.3	1024.59	2	25.08	R	AVAEPGIQLK	A
1	gi|126352424|NP_001075325.1|	cartilage oligomeric matrix protein [Equus caballus]	14236	84675	1076	424	188	91	513.3	1024.59	2	36.77	R	AVAEPGIQLK	A
1	gi|126352424|NP_001075325.1|	cartilage oligomeric matrix protein [Equus caballus]	14236	84675	1076	424	188	91	513.3	1024.59	2	54.33	R	AVAEPGIQLK	A
1	gi|126352424|NP_001075325.1|	cartilage oligomeric matrix protein [Equus caballus]	14236	84675	1076	424	188	91	513.3	1024.59	2	39.54	R	AVAEPGIQLK	A
1	gi|126352424|NP_001075325.1|	cartilage oligomeric matrix protein [Equus caballus]	14236	84675	1076	424	188	91	513.3	1024.59	2	27.75	R	AVAEPGIQLK	A
1	gi|126352424|NP_001075325.1|	cartilage oligomeric matrix protein [Equus caballus]	14236	84675	1076	424	188	91	513.3	1024.59	2	41.8	R	AVAEPGIQLK	A
1	gi|126352424|NP_001075325.1|	cartilage oligomeric matrix protein [Equus caballus]	14236	84675	1076	424	188	91	513.3	1024.59	2	34.35	R	AVAEPGIQLK	A
1	gi|126352424|NP_001075325.1|	cartilage oligomeric matrix protein [Equus caballus]	14236	84675	1076	424	188	91	513.3	1024.59	2	12.06	R	AVAEPGIQLK	A
1	gi|126352424|NP_001075325.1|	cartilage oligomeric matrix protein [Equus caballus]	14236	84675	1076	424	188	91	513.3	1024.59	2	15.3	R	AVAEPGIQLK	A
1	gi|126352424|NP_001075325.1|	cartilage oligomeric matrix protein [Equus caballus]	14236	84675	1076	424	188	91	513.3	1024.59	2	24.01	R	AVAEPGIQLK	A
1	gi|126352424|NP_001075325.1|	cartilage oligomeric matrix protein [Equus caballus]	14236	84675	1076	424	188	91	513.3	1024.59	2	38.01	R	AVAEPGIQLK	A
1	gi|126352424|NP_001075325.1|	cartilage oligomeric matrix protein [Equus caballus]	14236	84675	1076	424	188	91	515.28	1028.54	2	54.92	R	VSVRPLAQC	A
1	gi|126352424|NP_001075325.1|	cartilage oligomeric matrix protein [Equus caballus]	14236	84675	1076	424	188	91	516.26	1030.5	2	20.38	K	SSTGPGEQLR	N
1	gi|126352424|NP_001075325.1|	cartilage oligomeric matrix protein [Equus caballus]	14236	84675	1076	424	188	91	516.26	1030.5	2	27.66	K	SSTGPGEQLR	N
1	gi|126352424|NP_001075325.1|	cartilage oligomeric matrix protein [Equus caballus]	14236	84675	1076	424	188	91	516.26	1030.5	2	27.94	K	SSTGPGEQLR	N
1	gi|126352424|NP_001075325.1|	cartilage oligomeric matrix protein [Equus caballus]	14236	84675	1076	424	188	91	516.26	1030.5	2	16.14	K	SSTGPGEQLR	N
1	gi|126352424|NP_001075325.1|	cartilage oligomeric matrix protein [Equus caballus]	14236	84675	1076	424	188	91	516.26	1030.5	2	22.09	K	SSTGPGEQLR	N
1	gi|126352424|NP_001075325.1|	cartilage oligomeric matrix protein [Equus caballus]	14236	84675	1076	424	188	91	516.26	1030.5	2	33.25	K	SSTGPGEQLR	N
1	gi|126352424|NP_001075325.1|	cartilage oligomeric matrix protein [Equus caballus]	14236	84675	1076	424	188	91	516.26	1030.5	2	11.44	K	SSTGPGEQLR	N
1	gi|126352424|NP_001075325.1|	cartilage oligomeric matrix protein [Equus caballus]	14236	84675	1076	424	188	91	516.26	1030.5	2	38.57	K	SSTGPGEQLR	N
1	gi|126352424|NP_001075325.1|	cartilage oligomeric matrix protein [Equus caballus]	14236	84675	1076	424	188	91	516.26	1030.5	2	27.39	K	SSTGPGEQLR	N
1	gi|126352424|NP_001075325.1|	cartilage oligomeric matrix protein [Equus caballus]	14236	84675	1076	424	188	91	516.26	1030.5	2	27.65	K	SSTGPGEQLR	N
1	gi|126352424|NP_001075325.1|	cartilage oligomeric matrix protein [Equus caballus]	14236	84675	1076	424	188	91	516.26	1030.5	2	49.28	K	SSTGPGEQLR	N
1	gi|126352424|NP_001075325.1|	cartilage oligomeric matrix protein [Equus caballus]	14236	84675	1076	424	188	91	516.26	1030.5	2	47.06	K	SSTGPGEQLR	N
1	gi|126352424|NP_001075325.1|	cartilage oligomeric matrix protein [Equus caballus]	14236	84675	1076	424	188	91	516.26	1030.5	2	36.85	K	SSTGPGEQLR	N
1	gi|126352424|NP_001075325.1|	cartilage oligomeric matrix protein [Equus caballus]	14236	84675	1076	424	188	91	516.26	1030.5	2	30.35	K	SSTGPGEQLR	N
1	gi|126352424|NP_001075325.1|	cartilage oligomeric matrix protein [Equus caballus]	14236	84675	1076	424	188	91	516.26	1030.5	2	31.37	K	SSTGPGEQLR	N
1	gi|126352424|NP_001075325.1|	cartilage oligomeric matrix protein [Equus caballus]	14236	84675	1076	424	188	91	516.26	1030.5	2	59.86	K	SSTGPGEQLR	N
1	gi|126352424|NP_001075325.1|	cartilage oligomeric matrix protein [Equus caballus]	14236	84675	1076	424	188	91	516.26	1030.5	2	21.17	K	SSTGPGEQLR	N
1	gi|126352424|NP_001075325.1|	cartilage oligomeric matrix protein [Equus caballus]	14236	84675	1076	424	188	91	516.26	1030.51	2	24.75	K	SSTGPGEQLR	N
1	gi|126352424|NP_001075325.1|	cartilage oligomeric matrix protein [Equus caballus]	14236	84675	1076	424	188	91	516.26	1030.51	2	21.1	K	SSTGPGEQLR	N
1	gi|126352424|NP_001075325.1|	cartilage oligomeric matrix protein [Equus caballus]	14236	84675	1076	424	188	91	516.26	1030.51	2	12.7	K	SSTGPGEQLR	N
1	gi|126352424|NP_001075325.1|	cartilage oligomeric matrix protein [Equus caballus]	14236	84675	1076	424	188	91	516.26	1030.51	2	15.96	K	SSTGPGEQLR	N
1	gi|126352424|NP_001075325.1|	cartilage oligomeric matrix protein [Equus caballus]	14236	84675	1076	424	188	91	516.26	1030.51	2	31.71	K	SSTGPGEQLR	N
1	gi|126352424|NP_001075325.1|	cartilage oligomeric matrix protein [Equus caballus]	14236	84675	1076	424	188	91	516.26	1030.51	2	25.05	K	SSTGPGEQLR	N
1	gi|126352424|NP_001075325.1|	cartilage oligomeric matrix protein [Equus caballus]	14236	84675	1076	424	188	91	516.26	1030.51	2	26.55	K	SSTGPGEQLR	N
1	gi|126352424|NP_001075325.1|	cartilage oligomeric matrix protein [Equus caballus]	14236	84675	1076	424	188	91	516.26	1030.51	2	24.34	K	SSTGPGEQLR	N
1	gi|126352424|NP_001075325.1|	cartilage oligomeric matrix protein [Equus caballus]	14236	84675	1076	424	188	91	516.26	1030.51	2	19.64	K	SSTGPGEQLR	N
1	gi|126352424|NP_001075325.1|	cartilage oligomeric matrix protein [Equus caballus]	14236	84675	1076	424	188	91	516.26	1030.51	2	15.7	K	SSTGPGEQLR	N
1	gi|126352424|NP_001075325.1|	cartilage oligomeric matrix protein [Equus caballus]	14236	84675	1076	424	188	91	522.78	1043.54	2	48.28	G	TELGPQMLR	E
1	gi|126352424|NP_001075325.1|	cartilage oligomeric matrix protein [Equus caballus]	14236	84675	1076	424	188	91	526.25	1050.49	2	11.06	R	CINTSPGFR	C
1	gi|126352424|NP_001075325.1|	cartilage oligomeric matrix protein [Equus caballus]	14236	84675	1076	424	188	91	526.25	1050.49	2	11.95	R	CINTSPGFR	C
1	gi|126352424|NP_001075325.1|	cartilage oligomeric matrix protein [Equus caballus]	14236	84675	1076	424	188	91	526.25	1050.49	2	16.45	R	CINTSPGFR	C
1	gi|126352424|NP_001075325.1|	cartilage oligomeric matrix protein [Equus caballus]	14236	84675	1076	424	188	91	526.25	1050.49	2	9.12	R	CINTSPGFR	C
1	gi|126352424|NP_001075325.1|	cartilage oligomeric matrix protein [Equus caballus]	14236	84675	1076	424	188	91	526.25	1050.49	2	17.87	R	CINTSPGFR	C
1	gi|126352424|NP_001075325.1|	cartilage oligomeric matrix protein [Equus caballus]	14236	84675	1076	424	188	91	526.25	1050.49	2	18.67	R	CINTSPGFR	C
1	gi|126352424|NP_001075325.1|	cartilage oligomeric matrix protein [Equus caballus]	14236	84675	1076	424	188	91	526.25	1050.49	2	21.84	R	CINTSPGFR	C
1	gi|126352424|NP_001075325.1|	cartilage oligomeric matrix protein [Equus caballus]	14236	84675	1076	424	188	91	526.25	1050.49	2	13.01	R	CINTSPGFR	C
1	gi|126352424|NP_001075325.1|	cartilage oligomeric matrix protein [Equus caballus]	14236	84675	1076	424	188	91	526.25	1050.49	2	26.21	R	CINTSPGFR	C
1	gi|126352424|NP_001075325.1|	cartilage oligomeric matrix protein [Equus caballus]	14236	84675	1076	424	188	91	526.25	1050.49	2	7.56	R	CINTSPGFR	C
1	gi|126352424|NP_001075325.1|	cartilage oligomeric matrix protein [Equus caballus]	14236	84675	1076	424	188	91	526.25	1050.49	2	14.23	R	CINTSPGFR	C
1	gi|126352424|NP_001075325.1|	cartilage oligomeric matrix protein [Equus caballus]	14236	84675	1076	424	188	91	526.25	1050.49	2	16.45	R	CINTSPGFR	C
1	gi|126352424|NP_001075325.1|	cartilage oligomeric matrix protein [Equus caballus]	14236	84675	1076	424	188	91	526.25	1050.49	2	13.78	R	CINTSPGFR	C
1	gi|126352424|NP_001075325.1|	cartilage oligomeric matrix protein [Equus caballus]	14236	84675	1076	424	188	91	526.25	1050.49	2	23.37	R	CINTSPGFR	C
1	gi|126352424|NP_001075325.1|	cartilage oligomeric matrix protein [Equus caballus]	14236	84675	1076	424	188	91	526.25	1050.49	2	9.09	R	CINTSPGFR	C
1	gi|126352424|NP_001075325.1|	cartilage oligomeric matrix protein [Equus caballus]	14236	84675	1076	424	188	91	526.25	1050.49	2	15.93	R	CINTSPGFR	C
1	gi|126352424|NP_001075325.1|	cartilage oligomeric matrix protein [Equus caballus]	14236	84675	1076	424	188	91	526.25	1050.49	2	45.07	R	CINTSPGFR	C
1	gi|126352424|NP_001075325.1|	cartilage oligomeric matrix protein [Equus caballus]	14236	84675	1076	424	188	91	526.25	1050.49	2	12.89	R	CINTSPGFR	C
1	gi|126352424|NP_001075325.1|	cartilage oligomeric matrix protein [Equus caballus]	14236	84675	1076	424	188	91	526.25	1050.49	2	12.17	R	CINTSPGFR	C
1	gi|126352424|NP_001075325.1|	cartilage oligomeric matrix protein [Equus caballus]	14236	84675	1076	424	188	91	526.25	1050.49	2	19.02	R	CINTSPGFR	C
1	gi|126352424|NP_001075325.1|	cartilage oligomeric matrix protein [Equus caballus]	14236	84675	1076	424	188	91	526.25	1050.49	2	16.09	R	CINTSPGFR	C
1	gi|126352424|NP_001075325.1|	cartilage oligomeric matrix protein [Equus caballus]	14236	84675	1076	424	188	91	526.25	1050.49	2	38.78	R	CINTSPGFR	C
1	gi|126352424|NP_001075325.1|	cartilage oligomeric matrix protein [Equus caballus]	14236	84675	1076	424	188	91	526.25	1050.49	2	12.94	R	CINTSPGFR	C
1	gi|126352424|NP_001075325.1|	cartilage oligomeric matrix protein [Equus caballus]	14236	84675	1076	424	188	91	526.25	1050.49	2	4.85	R	CINTSPGFR	C
1	gi|126352424|NP_001075325.1|	cartilage oligomeric matrix protein [Equus caballus]	14236	84675	1076	424	188	91	526.25	1050.49	2	11.55	R	CINTSPGFR	C
1	gi|126352424|NP_001075325.1|	cartilage oligomeric matrix protein [Equus caballus]	14236	84675	1076	424	188	91	526.25	1050.49	2	11.91	R	CINTSPGFR	C
1	gi|126352424|NP_001075325.1|	cartilage oligomeric matrix protein [Equus caballus]	14236	84675	1076	424	188	91	526.25	1050.49	2	12.46	R	CINTSPGFR	C
1	gi|126352424|NP_001075325.1|	cartilage oligomeric matrix protein [Equus caballus]	14236	84675	1076	424	188	91	526.25	1050.5	2	19.88	R	CINTSPGFR	C
1	gi|126352424|NP_001075325.1|	cartilage oligomeric matrix protein [Equus caballus]	14236	84675	1076	424	188	91	526.27	1050.54	2	49.11	N	AEVTLTDFR	A
1	gi|126352424|NP_001075325.1|	cartilage oligomeric matrix protein [Equus caballus]	14236	84675	1076	424	188	91	536.26	1070.5	2	10.88	W	HTGDTASQVR	L
1	gi|126352424|NP_001075325.1|	cartilage oligomeric matrix protein [Equus caballus]	14236	84675	1076	424	188	91	543.75	1085.48	2	18.67	R	LGVFCFSQE	N
1	gi|126352424|NP_001075325.1|	cartilage oligomeric matrix protein [Equus caballus]	14236	84675	1076	424	188	91	551.29	1100.57	2	51.73	L	GTELGPQMLR	E
1	gi|126352424|NP_001075325.1|	cartilage oligomeric matrix protein [Equus caballus]	14236	84675	1076	424	188	91	552.28	1102.54	2	55.81	G	WAGNGLLCGR	D
1	gi|126352424|NP_001075325.1|	cartilage oligomeric matrix protein [Equus caballus]	14236	84675	1076	424	188	91	561.74	1121.46	2	11.73	Q	CAPGSCFPGVA	C
1	gi|126352424|NP_001075325.1|	cartilage oligomeric matrix protein [Equus caballus]	14236	84675	1076	424	188	91	561.74	1121.46	2	22.91	C	APGSCFPGVAC	T
1	gi|126352424|NP_001075325.1|	cartilage oligomeric matrix protein [Equus caballus]	14236	84675	1076	424	188	91	577.21	1152.41	2	58.26	K	WGDACDNCR	S
1	gi|126352424|NP_001075325.1|	cartilage oligomeric matrix protein [Equus caballus]	14236	84675	1076	424	188	91	590.75	1179.48	2	27.71	R	SCVCAVGWAGN	G
1	gi|126352424|NP_001075325.1|	cartilage oligomeric matrix protein [Equus caballus]	14236	84675	1076	424	188	91	592.76	1183.5	2	23.83	K	QMEQTYWQA	N
1	gi|126352424|NP_001075325.1|	cartilage oligomeric matrix protein [Equus caballus]	14236	84675	1076	424	188	91	598.77	1195.53	2	9.91	F	CFSQENIIW	A
1	gi|126352424|NP_001075325.1|	cartilage oligomeric matrix protein [Equus caballus]	14236	84675	1076	424	188	91	600.77	1199.53	2	50.51	R	LGVFCFSQEN	I
1	gi|126352424|NP_001075325.1|	cartilage oligomeric matrix protein [Equus caballus]	14236	84675	1076	424	188	91	401.53	1201.56	3	17.18	F	VGDQASGCRPR	A
1	gi|126352424|NP_001075325.1|	cartilage oligomeric matrix protein [Equus caballus]	14236	84675	1076	424	188	91	415.54	1243.6	3	8.73	G	PTHEGVGMAFAK	A
1	gi|126352424|NP_001075325.1|	cartilage oligomeric matrix protein [Equus caballus]	14236	84675	1076	424	188	91	626.27	1250.53	2	53.29	R	DTDLDGFPDEK	L
1	gi|126352424|NP_001075325.1|	cartilage oligomeric matrix protein [Equus caballus]	14236	84675	1076	424	188	91	626.27	1250.53	2	63.87	R	DTDLDGFPDEK	L
1	gi|126352424|NP_001075325.1|	cartilage oligomeric matrix protein [Equus caballus]	14236	84675	1076	424	188	91	626.27	1250.53	2	70.92	R	DTDLDGFPDEK	L
1	gi|126352424|NP_001075325.1|	cartilage oligomeric matrix protein [Equus caballus]	14236	84675	1076	424	188	91	626.27	1250.53	2	53.85	R	DTDLDGFPDEK	L
1	gi|126352424|NP_001075325.1|	cartilage oligomeric matrix protein [Equus caballus]	14236	84675	1076	424	188	91	626.27	1250.53	2	37.63	R	DTDLDGFPDEK	L
1	gi|126352424|NP_001075325.1|	cartilage oligomeric matrix protein [Equus caballus]	14236	84675	1076	424	188	91	626.27	1250.53	2	37.26	R	DTDLDGFPDEK	L
1	gi|126352424|NP_001075325.1|	cartilage oligomeric matrix protein [Equus caballus]	14236	84675	1076	424	188	91	626.27	1250.53	2	37.14	R	DTDLDGFPDEK	L
1	gi|126352424|NP_001075325.1|	cartilage oligomeric matrix protein [Equus caballus]	14236	84675	1076	424	188	91	626.27	1250.53	2	54.8	R	DTDLDGFPDEK	L
1	gi|126352424|NP_001075325.1|	cartilage oligomeric matrix protein [Equus caballus]	14236	84675	1076	424	188	91	626.27	1250.53	2	71.99	R	DTDLDGFPDEK	L
1	gi|126352424|NP_001075325.1|	cartilage oligomeric matrix protein [Equus caballus]	14236	84675	1076	424	188	91	627.83	1253.65	2	22.84	R	VSVRPLAQCAPG	S
1	gi|126352424|NP_001075325.1|	cartilage oligomeric matrix protein [Equus caballus]	14236	84675	1076	424	188	91	632.76	1263.51	2	23.28	N	ECNANPCFPR	V
1	gi|126352424|NP_001075325.1|	cartilage oligomeric matrix protein [Equus caballus]	14236	84675	1076	424	188	91	639.3	1276.58	2	17.34	K	ADCVLERDGSR	S
1	gi|126352424|NP_001075325.1|	cartilage oligomeric matrix protein [Equus caballus]	14236	84675	1076	424	188	91	426.53	1276.58	3	30.49	K	ADCVLERDGSR	S
1	gi|126352424|NP_001075325.1|	cartilage oligomeric matrix protein [Equus caballus]	14236	84675	1076	424	188	91	641.75	1281.49	2	14.33	Q	CAPGSCFPGVAC	T
1	gi|126352424|NP_001075325.1|	cartilage oligomeric matrix protein [Equus caballus]	14236	84675	1076	424	188	91	641.75	1281.49	2	55.37	Q	CAPGSCFPGVAC	T
1	gi|126352424|NP_001075325.1|	cartilage oligomeric matrix protein [Equus caballus]	14236	84675	1076	424	188	91	641.75	1281.5	2	60.71	Q	CAPGSCFPGVAC	T
1	gi|126352424|NP_001075325.1|	cartilage oligomeric matrix protein [Equus caballus]	14236	84675	1076	424	188	91	641.76	1281.5	2	12.22	Q	CAPGSCFPGVAC	T
1	gi|126352424|NP_001075325.1|	cartilage oligomeric matrix protein [Equus caballus]	14236	84675	1076	424	188	91	649.78	1297.54	2	38.87	K	QMEQTYWQAN	P
1	gi|126352424|NP_001075325.1|	cartilage oligomeric matrix protein [Equus caballus]	14236	84675	1076	424	188	91	652.83	1303.64	2	13.67	T	DLDGFPDEKLR	C
1	gi|126352424|NP_001075325.1|	cartilage oligomeric matrix protein [Equus caballus]	14236	84675	1076	424	188	91	655.82	1309.63	2	19.73	R	LVPNPGQEDADR	D
1	gi|126352424|NP_001075325.1|	cartilage oligomeric matrix protein [Equus caballus]	14236	84675	1076	424	188	91	661.29	1320.56	2	7.5	L	AQCAPGSCFPGVA	C
1	gi|126352424|NP_001075325.1|	cartilage oligomeric matrix protein [Equus caballus]	14236	84675	1076	424	188	91	662.24	1322.47	2	66.22	R	GDACDDDIDGDR	I
1	gi|126352424|NP_001075325.1|	cartilage oligomeric matrix protein [Equus caballus]	14236	84675	1076	424	188	91	665.84	1329.66	2	36.01	C	AVGWAGNGLLCGR	D
1	gi|126352424|NP_001075325.1|	cartilage oligomeric matrix protein [Equus caballus]	14236	84675	1076	424	188	91	665.84	1329.66	2	54.51	C	AVGWAGNGLLCGR	D
1	gi|126352424|NP_001075325.1|	cartilage oligomeric matrix protein [Equus caballus]	14236	84675	1076	424	188	91	671.35	1340.69	2	39.95	R	VSVRPLAQCAPGS	C
1	gi|126352424|NP_001075325.1|	cartilage oligomeric matrix protein [Equus caballus]	14236	84675	1076	424	188	91	672.36	1342.7	2	53.61	F	SQENIIWANLR	Y
1	gi|126352424|NP_001075325.1|	cartilage oligomeric matrix protein [Equus caballus]	14236	84675	1076	424	188	91	675.8	1349.59	2	7.15	R	SCVCAVGWAGNGL	L
1	gi|126352424|NP_001075325.1|	cartilage oligomeric matrix protein [Equus caballus]	14236	84675	1076	424	188	91	681.79	1361.57	2	42.82	D	GIGDVCDNCPQK	S
1	gi|126352424|NP_001075325.1|	cartilage oligomeric matrix protein [Equus caballus]	14236	84675	1076	424	188	91	692.78	1383.55	2	4.2	F	CPDGTPSPCHEK	A
1	gi|126352424|NP_001075325.1|	cartilage oligomeric matrix protein [Equus caballus]	14236	84675	1076	424	188	91	696.81	1391.61	2	10.34	D	NCRSQKNDDQK	D
1	gi|126352424|NP_001075325.1|	cartilage oligomeric matrix protein [Equus caballus]	14236	84675	1076	424	188	91	702.8	1403.58	2	22.26	D	NDGVPDSRDNCR	L
1	gi|126352424|NP_001075325.1|	cartilage oligomeric matrix protein [Equus caballus]	14236	84675	1076	424	188	91	469.24	1404.69	3	22.01	D	TDLDGFPDEKLR	C
1	gi|126352424|NP_001075325.1|	cartilage oligomeric matrix protein [Equus caballus]	14236	84675	1076	424	188	91	705.78	1409.55	2	11.86	A	QCAPGSCFPGVAC	T
1	gi|126352424|NP_001075325.1|	cartilage oligomeric matrix protein [Equus caballus]	14236	84675	1076	424	188	91	706.88	1411.75	2	73.1	Q	TPLGTELGPQMLR	E
1	gi|126352424|NP_001075325.1|	cartilage oligomeric matrix protein [Equus caballus]	14236	84675	1076	424	188	91	474.21	1419.61	3	25.18	D	ACDDDIDGDRIR	N
1	gi|126352424|NP_001075325.1|	cartilage oligomeric matrix protein [Equus caballus]	14236	84675	1076	424	188	91	713.33	1424.65	2	13.9	R	LVPNPGQEDADRD	G
1	gi|126352424|NP_001075325.1|	cartilage oligomeric matrix protein [Equus caballus]	14236	84675	1076	424	188	91	713.84	1425.67	2	27.41	D	GVPNEGDNCPLVR	N
1	gi|126352424|NP_001075325.1|	cartilage oligomeric matrix protein [Equus caballus]	14236	84675	1076	424	188	91	477.58	1429.72	3	6.81	R	WFLQHRPQVGY	I
1	gi|126352424|NP_001075325.1|	cartilage oligomeric matrix protein [Equus caballus]	14236	84675	1076	424	188	91	477.58	1429.72	3	10.64	R	WFLQHRPQVGY	I
1	gi|126352424|NP_001075325.1|	cartilage oligomeric matrix protein [Equus caballus]	14236	84675	1076	424	188	91	477.58	1429.72	3	6.96	R	WFLQHRPQVGY	I
1	gi|126352424|NP_001075325.1|	cartilage oligomeric matrix protein [Equus caballus]	14236	84675	1076	424	188	91	477.58	1429.72	3	11.28	R	WFLQHRPQVGY	I
1	gi|126352424|NP_001075325.1|	cartilage oligomeric matrix protein [Equus caballus]	14236	84675	1076	424	188	91	477.58	1429.72	3	13.19	R	WFLQHRPQVGY	I
1	gi|126352424|NP_001075325.1|	cartilage oligomeric matrix protein [Equus caballus]	14236	84675	1076	424	188	91	477.58	1429.72	3	8.66	R	WFLQHRPQVGY	I
1	gi|126352424|NP_001075325.1|	cartilage oligomeric matrix protein [Equus caballus]	14236	84675	1076	424	188	91	477.58	1429.72	3	1.2	R	WFLQHRPQVGY	I
1	gi|126352424|NP_001075325.1|	cartilage oligomeric matrix protein [Equus caballus]	14236	84675	1076	424	188	91	477.58	1429.72	3	14.23	R	WFLQHRPQVGY	I
1	gi|126352424|NP_001075325.1|	cartilage oligomeric matrix protein [Equus caballus]	14236	84675	1076	424	188	91	477.58	1429.72	3	21.35	R	WFLQHRPQVGY	I
1	gi|126352424|NP_001075325.1|	cartilage oligomeric matrix protein [Equus caballus]	14236	84675	1076	424	188	91	477.58	1429.72	3	3.92	R	WFLQHRPQVGY	I
1	gi|126352424|NP_001075325.1|	cartilage oligomeric matrix protein [Equus caballus]	14236	84675	1076	424	188	91	715.87	1429.72	2	18.88	R	WFLQHRPQVGY	I
1	gi|126352424|NP_001075325.1|	cartilage oligomeric matrix protein [Equus caballus]	14236	84675	1076	424	188	91	477.58	1429.73	3	10.65	R	WFLQHRPQVGY	I
1	gi|126352424|NP_001075325.1|	cartilage oligomeric matrix protein [Equus caballus]	14236	84675	1076	424	188	91	477.58	1429.73	3	16.98	R	WFLQHRPQVGY	I
1	gi|126352424|NP_001075325.1|	cartilage oligomeric matrix protein [Equus caballus]	14236	84675	1076	424	188	91	477.58	1429.73	3	15.26	R	WFLQHRPQVGY	I
1	gi|126352424|NP_001075325.1|	cartilage oligomeric matrix protein [Equus caballus]	14236	84675	1076	424	188	91	477.58	1429.73	3	17.19	R	WFLQHRPQVGY	I
1	gi|126352424|NP_001075325.1|	cartilage oligomeric matrix protein [Equus caballus]	14236	84675	1076	424	188	91	477.58	1429.73	3	5.76	R	WFLQHRPQVGY	I
1	gi|126352424|NP_001075325.1|	cartilage oligomeric matrix protein [Equus caballus]	14236	84675	1076	424	188	91	477.58	1429.73	3	5.78	R	WFLQHRPQVGY	I
1	gi|126352424|NP_001075325.1|	cartilage oligomeric matrix protein [Equus caballus]	14236	84675	1076	424	188	91	477.58	1429.73	3	12.08	R	WFLQHRPQVGY	I
1	gi|126352424|NP_001075325.1|	cartilage oligomeric matrix protein [Equus caballus]	14236	84675	1076	424	188	91	477.58	1429.73	3	8.22	R	WFLQHRPQVGY	I
1	gi|126352424|NP_001075325.1|	cartilage oligomeric matrix protein [Equus caballus]	14236	84675	1076	424	188	91	477.58	1429.73	3	11.6	R	WFLQHRPQVGY	I
1	gi|126352424|NP_001075325.1|	cartilage oligomeric matrix protein [Equus caballus]	14236	84675	1076	424	188	91	477.58	1429.73	3	5.81	R	WFLQHRPQVGY	I
1	gi|126352424|NP_001075325.1|	cartilage oligomeric matrix protein [Equus caballus]	14236	84675	1076	424	188	91	477.58	1429.73	3	10.48	R	WFLQHRPQVGY	I
1	gi|126352424|NP_001075325.1|	cartilage oligomeric matrix protein [Equus caballus]	14236	84675	1076	424	188	91	477.58	1429.73	3	15.79	R	WFLQHRPQVGY	I
1	gi|126352424|NP_001075325.1|	cartilage oligomeric matrix protein [Equus caballus]	14236	84675	1076	424	188	91	721.36	1440.71	2	32.69	N	ALWHTGDTASQVR	L
1	gi|126352424|NP_001075325.1|	cartilage oligomeric matrix protein [Equus caballus]	14236	84675	1076	424	188	91	727.28	1452.55	2	2.85	D	GDKWGDACDNCR	S
1	gi|126352424|NP_001075325.1|	cartilage oligomeric matrix protein [Equus caballus]	14236	84675	1076	424	188	91	732.34	1462.67	2	27.1	R	SCVCAVGWAGNGLL	C
1	gi|126352424|NP_001075325.1|	cartilage oligomeric matrix protein [Equus caballus]	14236	84675	1076	424	188	91	739.32	1476.62	2	49.71	D	VNECNANPCFPR	V
1	gi|126352424|NP_001075325.1|	cartilage oligomeric matrix protein [Equus caballus]	14236	84675	1076	424	188	91	741.3	1480.59	2	68.05	L	AQCAPGSCFPGVAC	T
1	gi|126352424|NP_001075325.1|	cartilage oligomeric matrix protein [Equus caballus]	14236	84675	1076	424	188	91	741.3	1480.59	2	61.12	L	AQCAPGSCFPGVAC	T
1	gi|126352424|NP_001075325.1|	cartilage oligomeric matrix protein [Equus caballus]	14236	84675	1076	424	188	91	743.87	1485.73	2	42.59	R	ELQETNAALQDVR	E
1	gi|126352424|NP_001075325.1|	cartilage oligomeric matrix protein [Equus caballus]	14236	84675	1076	424	188	91	743.88	1485.74	2	31.87	R	ELQETNAALQDVR	E
1	gi|126352424|NP_001075325.1|	cartilage oligomeric matrix protein [Equus caballus]	14236	84675	1076	424	188	91	743.88	1485.74	2	76.51	R	ELQETNAALQDVR	E
1	gi|126352424|NP_001075325.1|	cartilage oligomeric matrix protein [Equus caballus]	14236	84675	1076	424	188	91	743.88	1485.74	2	82.45	R	ELQETNAALQDVR	E
1	gi|126352424|NP_001075325.1|	cartilage oligomeric matrix protein [Equus caballus]	14236	84675	1076	424	188	91	743.88	1485.74	2	82.07	R	ELQETNAALQDVR	E
1	gi|126352424|NP_001075325.1|	cartilage oligomeric matrix protein [Equus caballus]	14236	84675	1076	424	188	91	743.88	1485.74	2	47.12	R	ELQETNAALQDVR	E
1	gi|126352424|NP_001075325.1|	cartilage oligomeric matrix protein [Equus caballus]	14236	84675	1076	424	188	91	743.88	1485.74	2	69.03	R	ELQETNAALQDVR	E
1	gi|126352424|NP_001075325.1|	cartilage oligomeric matrix protein [Equus caballus]	14236	84675	1076	424	188	91	743.88	1485.74	2	75.54	R	ELQETNAALQDVR	E
1	gi|126352424|NP_001075325.1|	cartilage oligomeric matrix protein [Equus caballus]	14236	84675	1076	424	188	91	743.88	1485.74	2	53.66	R	ELQETNAALQDVR	E
1	gi|126352424|NP_001075325.1|	cartilage oligomeric matrix protein [Equus caballus]	14236	84675	1076	424	188	91	496.25	1485.74	3	53.51	R	ELQETNAALQDVR	E
1	gi|126352424|NP_001075325.1|	cartilage oligomeric matrix protein [Equus caballus]	14236	84675	1076	424	188	91	743.88	1485.74	2	64.26	R	ELQETNAALQDVR	E
1	gi|126352424|NP_001075325.1|	cartilage oligomeric matrix protein [Equus caballus]	14236	84675	1076	424	188	91	743.88	1485.74	2	70.28	R	ELQETNAALQDVR	E
1	gi|126352424|NP_001075325.1|	cartilage oligomeric matrix protein [Equus caballus]	14236	84675	1076	424	188	91	743.88	1485.74	2	64.73	R	ELQETNAALQDVR	E
1	gi|126352424|NP_001075325.1|	cartilage oligomeric matrix protein [Equus caballus]	14236	84675	1076	424	188	91	743.88	1485.74	2	35.6	R	ELQETNAALQDVR	E
1	gi|126352424|NP_001075325.1|	cartilage oligomeric matrix protein [Equus caballus]	14236	84675	1076	424	188	91	743.88	1485.74	2	48.06	R	ELQETNAALQDVR	E
1	gi|126352424|NP_001075325.1|	cartilage oligomeric matrix protein [Equus caballus]	14236	84675	1076	424	188	91	743.88	1485.74	2	51.78	R	ELQETNAALQDVR	E
1	gi|126352424|NP_001075325.1|	cartilage oligomeric matrix protein [Equus caballus]	14236	84675	1076	424	188	91	743.88	1485.74	2	65.71	R	ELQETNAALQDVR	E
1	gi|126352424|NP_001075325.1|	cartilage oligomeric matrix protein [Equus caballus]	14236	84675	1076	424	188	91	745.89	1489.76	2	59.33	C	FSQENIIWANLR	Y
1	gi|126352424|NP_001075325.1|	cartilage oligomeric matrix protein [Equus caballus]	14236	84675	1076	424	188	91	751.37	1500.72	2	41.9	R	VSVRPLAQCAPGSC	F
1	gi|126352424|NP_001075325.1|	cartilage oligomeric matrix protein [Equus caballus]	14236	84675	1076	424	188	91	756.31	1510.6	2	36.89	Q	CAPGSCFPGVACTQ	T
1	gi|126352424|NP_001075325.1|	cartilage oligomeric matrix protein [Equus caballus]	14236	84675	1076	424	188	91	756.78	1511.55	2	71.28	K	NTVMECDACGMQP	A
1	gi|126352424|NP_001075325.1|	cartilage oligomeric matrix protein [Equus caballus]	14236	84675	1076	424	188	91	756.78	1511.55	2	72.12	K	NTVMECDACGMQP	A
1	gi|126352424|NP_001075325.1|	cartilage oligomeric matrix protein [Equus caballus]	14236	84675	1076	424	188	91	756.78	1511.55	2	46	K	NTVMECDACGMQP	A
1	gi|126352424|NP_001075325.1|	cartilage oligomeric matrix protein [Equus caballus]	14236	84675	1076	424	188	91	507.58	1519.71	3	13.64	R	DTDLDGFPDEKLR	C
1	gi|126352424|NP_001075325.1|	cartilage oligomeric matrix protein [Equus caballus]	14236	84675	1076	424	188	91	760.86	1519.71	2	5.84	R	DTDLDGFPDEKLR	C
1	gi|126352424|NP_001075325.1|	cartilage oligomeric matrix protein [Equus caballus]	14236	84675	1076	424	188	91	507.58	1519.71	3	23.08	R	DTDLDGFPDEKLR	C
1	gi|126352424|NP_001075325.1|	cartilage oligomeric matrix protein [Equus caballus]	14236	84675	1076	424	188	91	507.58	1519.71	3	17.64	R	DTDLDGFPDEKLR	C
1	gi|126352424|NP_001075325.1|	cartilage oligomeric matrix protein [Equus caballus]	14236	84675	1076	424	188	91	507.58	1519.71	3	15.84	R	DTDLDGFPDEKLR	C
1	gi|126352424|NP_001075325.1|	cartilage oligomeric matrix protein [Equus caballus]	14236	84675	1076	424	188	91	760.86	1519.71	2	18.85	R	DTDLDGFPDEKLR	C
1	gi|126352424|NP_001075325.1|	cartilage oligomeric matrix protein [Equus caballus]	14236	84675	1076	424	188	91	507.58	1519.71	3	21.12	R	DTDLDGFPDEKLR	C
1	gi|126352424|NP_001075325.1|	cartilage oligomeric matrix protein [Equus caballus]	14236	84675	1076	424	188	91	507.58	1519.71	3	26.99	R	DTDLDGFPDEKLR	C
1	gi|126352424|NP_001075325.1|	cartilage oligomeric matrix protein [Equus caballus]	14236	84675	1076	424	188	91	507.58	1519.71	3	20.86	R	DTDLDGFPDEKLR	C
1	gi|126352424|NP_001075325.1|	cartilage oligomeric matrix protein [Equus caballus]	14236	84675	1076	424	188	91	507.58	1519.71	3	23.53	R	DTDLDGFPDEKLR	C
1	gi|126352424|NP_001075325.1|	cartilage oligomeric matrix protein [Equus caballus]	14236	84675	1076	424	188	91	507.58	1519.71	3	25.77	R	DTDLDGFPDEKLR	C
1	gi|126352424|NP_001075325.1|	cartilage oligomeric matrix protein [Equus caballus]	14236	84675	1076	424	188	91	507.58	1519.71	3	22.97	R	DTDLDGFPDEKLR	C
1	gi|126352424|NP_001075325.1|	cartilage oligomeric matrix protein [Equus caballus]	14236	84675	1076	424	188	91	507.58	1519.72	3	22.42	R	DTDLDGFPDEKLR	C
1	gi|126352424|NP_001075325.1|	cartilage oligomeric matrix protein [Equus caballus]	14236	84675	1076	424	188	91	507.58	1519.72	3	17.77	R	DTDLDGFPDEKLR	C
1	gi|126352424|NP_001075325.1|	cartilage oligomeric matrix protein [Equus caballus]	14236	84675	1076	424	188	91	507.58	1519.72	3	39.91	R	DTDLDGFPDEKLR	C
1	gi|126352424|NP_001075325.1|	cartilage oligomeric matrix protein [Equus caballus]	14236	84675	1076	424	188	91	507.58	1519.72	3	20.12	R	DTDLDGFPDEKLR	C
1	gi|126352424|NP_001075325.1|	cartilage oligomeric matrix protein [Equus caballus]	14236	84675	1076	424	188	91	507.58	1519.72	3	43.93	R	DTDLDGFPDEKLR	C
1	gi|126352424|NP_001075325.1|	cartilage oligomeric matrix protein [Equus caballus]	14236	84675	1076	424	188	91	507.58	1519.72	3	43.14	R	DTDLDGFPDEKLR	C
1	gi|126352424|NP_001075325.1|	cartilage oligomeric matrix protein [Equus caballus]	14236	84675	1076	424	188	91	507.58	1519.72	3	21.73	R	DTDLDGFPDEKLR	C
1	gi|126352424|NP_001075325.1|	cartilage oligomeric matrix protein [Equus caballus]	14236	84675	1076	424	188	91	507.58	1519.72	3	18.75	R	DTDLDGFPDEKLR	C
1	gi|126352424|NP_001075325.1|	cartilage oligomeric matrix protein [Equus caballus]	14236	84675	1076	424	188	91	760.87	1519.72	2	20.16	R	DTDLDGFPDEKLR	C
1	gi|126352424|NP_001075325.1|	cartilage oligomeric matrix protein [Equus caballus]	14236	84675	1076	424	188	91	760.87	1519.72	2	42.44	R	DTDLDGFPDEKLR	C
1	gi|126352424|NP_001075325.1|	cartilage oligomeric matrix protein [Equus caballus]	14236	84675	1076	424	188	91	507.58	1519.72	3	18.89	R	DTDLDGFPDEKLR	C
1	gi|126352424|NP_001075325.1|	cartilage oligomeric matrix protein [Equus caballus]	14236	84675	1076	424	188	91	760.87	1519.72	2	43.14	R	DTDLDGFPDEKLR	C
1	gi|126352424|NP_001075325.1|	cartilage oligomeric matrix protein [Equus caballus]	14236	84675	1076	424	188	91	507.58	1519.72	3	33.92	R	DTDLDGFPDEKLR	C
1	gi|126352424|NP_001075325.1|	cartilage oligomeric matrix protein [Equus caballus]	14236	84675	1076	424	188	91	507.58	1519.72	3	21.51	R	DTDLDGFPDEKLR	C
1	gi|126352424|NP_001075325.1|	cartilage oligomeric matrix protein [Equus caballus]	14236	84675	1076	424	188	91	760.87	1519.72	2	62.66	R	DTDLDGFPDEKLR	C
1	gi|126352424|NP_001075325.1|	cartilage oligomeric matrix protein [Equus caballus]	14236	84675	1076	424	188	91	507.58	1519.72	3	23.98	R	DTDLDGFPDEKLR	C
1	gi|126352424|NP_001075325.1|	cartilage oligomeric matrix protein [Equus caballus]	14236	84675	1076	424	188	91	507.58	1519.72	3	20.83	R	DTDLDGFPDEKLR	C
1	gi|126352424|NP_001075325.1|	cartilage oligomeric matrix protein [Equus caballus]	14236	84675	1076	424	188	91	760.87	1519.72	2	59.38	R	DTDLDGFPDEKLR	C
1	gi|126352424|NP_001075325.1|	cartilage oligomeric matrix protein [Equus caballus]	14236	84675	1076	424	188	91	760.87	1519.72	2	41.42	R	DTDLDGFPDEKLR	C
1	gi|126352424|NP_001075325.1|	cartilage oligomeric matrix protein [Equus caballus]	14236	84675	1076	424	188	91	507.58	1519.72	3	34.45	R	DTDLDGFPDEKLR	C
1	gi|126352424|NP_001075325.1|	cartilage oligomeric matrix protein [Equus caballus]	14236	84675	1076	424	188	91	507.58	1519.72	3	13.91	R	DTDLDGFPDEKLR	C
1	gi|126352424|NP_001075325.1|	cartilage oligomeric matrix protein [Equus caballus]	14236	84675	1076	424	188	91	760.87	1519.72	2	64.46	R	DTDLDGFPDEKLR	C
1	gi|126352424|NP_001075325.1|	cartilage oligomeric matrix protein [Equus caballus]	14236	84675	1076	424	188	91	507.58	1519.72	3	14.68	R	DTDLDGFPDEKLR	C
1	gi|126352424|NP_001075325.1|	cartilage oligomeric matrix protein [Equus caballus]	14236	84675	1076	424	188	91	507.58	1519.72	3	23.41	R	DTDLDGFPDEKLR	C
1	gi|126352424|NP_001075325.1|	cartilage oligomeric matrix protein [Equus caballus]	14236	84675	1076	424	188	91	511.21	1530.62	3	22.6	R	FCPDGTPSPCHEK	A
1	gi|126352424|NP_001075325.1|	cartilage oligomeric matrix protein [Equus caballus]	14236	84675	1076	424	188	91	511.21	1530.62	3	7.81	R	FCPDGTPSPCHEK	A
1	gi|126352424|NP_001075325.1|	cartilage oligomeric matrix protein [Equus caballus]	14236	84675	1076	424	188	91	511.21	1530.62	3	9.59	R	FCPDGTPSPCHEK	A
1	gi|126352424|NP_001075325.1|	cartilage oligomeric matrix protein [Equus caballus]	14236	84675	1076	424	188	91	511.21	1530.62	3	14.47	R	FCPDGTPSPCHEK	A
1	gi|126352424|NP_001075325.1|	cartilage oligomeric matrix protein [Equus caballus]	14236	84675	1076	424	188	91	511.21	1530.62	3	18.34	R	FCPDGTPSPCHEK	A
1	gi|126352424|NP_001075325.1|	cartilage oligomeric matrix protein [Equus caballus]	14236	84675	1076	424	188	91	511.21	1530.62	3	11.09	R	FCPDGTPSPCHEK	A
1	gi|126352424|NP_001075325.1|	cartilage oligomeric matrix protein [Equus caballus]	14236	84675	1076	424	188	91	511.21	1530.62	3	3.61	R	FCPDGTPSPCHEK	A
1	gi|126352424|NP_001075325.1|	cartilage oligomeric matrix protein [Equus caballus]	14236	84675	1076	424	188	91	511.21	1530.62	3	18.89	R	FCPDGTPSPCHEK	A
1	gi|126352424|NP_001075325.1|	cartilage oligomeric matrix protein [Equus caballus]	14236	84675	1076	424	188	91	766.32	1530.62	2	48.24	R	FCPDGTPSPCHEK	A
1	gi|126352424|NP_001075325.1|	cartilage oligomeric matrix protein [Equus caballus]	14236	84675	1076	424	188	91	511.21	1530.62	3	15.43	R	FCPDGTPSPCHEK	A
1	gi|126352424|NP_001075325.1|	cartilage oligomeric matrix protein [Equus caballus]	14236	84675	1076	424	188	91	511.21	1530.62	3	13.79	R	FCPDGTPSPCHEK	A
1	gi|126352424|NP_001075325.1|	cartilage oligomeric matrix protein [Equus caballus]	14236	84675	1076	424	188	91	511.21	1530.62	3	15.39	R	FCPDGTPSPCHEK	A
1	gi|126352424|NP_001075325.1|	cartilage oligomeric matrix protein [Equus caballus]	14236	84675	1076	424	188	91	511.21	1530.62	3	5.8	R	FCPDGTPSPCHEK	A
1	gi|126352424|NP_001075325.1|	cartilage oligomeric matrix protein [Equus caballus]	14236	84675	1076	424	188	91	511.21	1530.62	3	13.12	R	FCPDGTPSPCHEK	A
1	gi|126352424|NP_001075325.1|	cartilage oligomeric matrix protein [Equus caballus]	14236	84675	1076	424	188	91	511.21	1530.62	3	16.44	R	FCPDGTPSPCHEK	A
1	gi|126352424|NP_001075325.1|	cartilage oligomeric matrix protein [Equus caballus]	14236	84675	1076	424	188	91	511.22	1530.62	3	13.02	R	FCPDGTPSPCHEK	A
1	gi|126352424|NP_001075325.1|	cartilage oligomeric matrix protein [Equus caballus]	14236	84675	1076	424	188	91	511.22	1530.62	3	9	R	FCPDGTPSPCHEK	A
1	gi|126352424|NP_001075325.1|	cartilage oligomeric matrix protein [Equus caballus]	14236	84675	1076	424	188	91	511.22	1530.62	3	10.92	R	FCPDGTPSPCHEK	A
1	gi|126352424|NP_001075325.1|	cartilage oligomeric matrix protein [Equus caballus]	14236	84675	1076	424	188	91	766.32	1530.62	2	44.72	R	FCPDGTPSPCHEK	A
1	gi|126352424|NP_001075325.1|	cartilage oligomeric matrix protein [Equus caballus]	14236	84675	1076	424	188	91	766.32	1530.62	2	25.87	R	FCPDGTPSPCHEK	A
1	gi|126352424|NP_001075325.1|	cartilage oligomeric matrix protein [Equus caballus]	14236	84675	1076	424	188	91	511.22	1530.62	3	10.15	R	FCPDGTPSPCHEK	A
1	gi|126352424|NP_001075325.1|	cartilage oligomeric matrix protein [Equus caballus]	14236	84675	1076	424	188	91	511.22	1530.62	3	11.83	R	FCPDGTPSPCHEK	A
1	gi|126352424|NP_001075325.1|	cartilage oligomeric matrix protein [Equus caballus]	14236	84675	1076	424	188	91	766.32	1530.62	2	44.87	R	FCPDGTPSPCHEK	A
1	gi|126352424|NP_001075325.1|	cartilage oligomeric matrix protein [Equus caballus]	14236	84675	1076	424	188	91	511.22	1530.62	3	11.01	R	FCPDGTPSPCHEK	A
1	gi|126352424|NP_001075325.1|	cartilage oligomeric matrix protein [Equus caballus]	14236	84675	1076	424	188	91	511.22	1530.62	3	7.84	R	FCPDGTPSPCHEK	A
1	gi|126352424|NP_001075325.1|	cartilage oligomeric matrix protein [Equus caballus]	14236	84675	1076	424	188	91	511.22	1530.62	3	11.83	R	FCPDGTPSPCHEK	A
1	gi|126352424|NP_001075325.1|	cartilage oligomeric matrix protein [Equus caballus]	14236	84675	1076	424	188	91	511.22	1530.62	3	21.85	R	FCPDGTPSPCHEK	A
1	gi|126352424|NP_001075325.1|	cartilage oligomeric matrix protein [Equus caballus]	14236	84675	1076	424	188	91	511.22	1530.63	3	26.97	R	FCPDGTPSPCHEK	A
1	gi|126352424|NP_001075325.1|	cartilage oligomeric matrix protein [Equus caballus]	14236	84675	1076	424	188	91	766.32	1530.63	2	18.52	R	FCPDGTPSPCHEK	A
1	gi|126352424|NP_001075325.1|	cartilage oligomeric matrix protein [Equus caballus]	14236	84675	1076	424	188	91	519.26	1554.75	3	35.53	R	NALWHTGDTASQVR	L
1	gi|126352424|NP_001075325.1|	cartilage oligomeric matrix protein [Equus caballus]	14236	84675	1076	424	188	91	519.26	1554.75	3	52.92	R	NALWHTGDTASQVR	L
1	gi|126352424|NP_001075325.1|	cartilage oligomeric matrix protein [Equus caballus]	14236	84675	1076	424	188	91	778.38	1554.75	2	49.32	R	NALWHTGDTASQVR	L
1	gi|126352424|NP_001075325.1|	cartilage oligomeric matrix protein [Equus caballus]	14236	84675	1076	424	188	91	519.26	1554.75	3	31.01	R	NALWHTGDTASQVR	L
1	gi|126352424|NP_001075325.1|	cartilage oligomeric matrix protein [Equus caballus]	14236	84675	1076	424	188	91	778.38	1554.75	2	47.4	R	NALWHTGDTASQVR	L
1	gi|126352424|NP_001075325.1|	cartilage oligomeric matrix protein [Equus caballus]	14236	84675	1076	424	188	91	778.38	1554.75	2	26.64	R	NALWHTGDTASQVR	L
1	gi|126352424|NP_001075325.1|	cartilage oligomeric matrix protein [Equus caballus]	14236	84675	1076	424	188	91	778.39	1554.76	2	51.04	R	NALWHTGDTASQVR	L
1	gi|126352424|NP_001075325.1|	cartilage oligomeric matrix protein [Equus caballus]	14236	84675	1076	424	188	91	778.39	1554.76	2	34.94	R	NALWHTGDTASQVR	L
1	gi|126352424|NP_001075325.1|	cartilage oligomeric matrix protein [Equus caballus]	14236	84675	1076	424	188	91	778.39	1554.76	2	57.5	R	NALWHTGDTASQVR	L
1	gi|126352424|NP_001075325.1|	cartilage oligomeric matrix protein [Equus caballus]	14236	84675	1076	424	188	91	781.84	1561.67	2	35.2	R	KDNCVTVPNSGQED	A
1	gi|126352424|NP_001075325.1|	cartilage oligomeric matrix protein [Equus caballus]	14236	84675	1076	424	188	91	784.8	1567.58	2	7.14	T	DGDKWGDACDNCR	S
1	gi|126352424|NP_001075325.1|	cartilage oligomeric matrix protein [Equus caballus]	14236	84675	1076	424	188	91	785.86	1569.7	2	37.31	Q	MEQTYWQANPFR	A
1	gi|126352424|NP_001075325.1|	cartilage oligomeric matrix protein [Equus caballus]	14236	84675	1076	424	188	91	531.56	1591.65	3	36.27	R	GDACDDDIDGDRIR	N
1	gi|126352424|NP_001075325.1|	cartilage oligomeric matrix protein [Equus caballus]	14236	84675	1076	424	188	91	796.84	1591.66	2	47.97	R	GDACDDDIDGDRIR	N
1	gi|126352424|NP_001075325.1|	cartilage oligomeric matrix protein [Equus caballus]	14236	84675	1076	424	188	91	799.42	1596.83	2	71.83	Q	GQTPLGTELGPQMLR	E
1	gi|126352424|NP_001075325.1|	cartilage oligomeric matrix protein [Equus caballus]	14236	84675	1076	424	188	91	799.87	1597.72	2	37.77	D	GDGVPNEGDNCPLVR	N
1	gi|126352424|NP_001075325.1|	cartilage oligomeric matrix protein [Equus caballus]	14236	84675	1076	424	188	91	806.9	1611.78	2	19.65	R	LGVFCFSQENIIW	A
1	gi|126352424|NP_001075325.1|	cartilage oligomeric matrix protein [Equus caballus]	14236	84675	1076	424	188	91	812.36	1622.7	2	63.37	R	SCVCAVGWAGNGLLC	G
1	gi|126352424|NP_001075325.1|	cartilage oligomeric matrix protein [Equus caballus]	14236	84675	1076	424	188	91	813.33	1624.65	2	56.57	N	TVMECDACGMQPAR	T
1	gi|126352424|NP_001075325.1|	cartilage oligomeric matrix protein [Equus caballus]	14236	84675	1076	424	188	91	550.57	1648.68	3	5.66	D	GRGDACDDDIDGDRI	R
1	gi|126352424|NP_001075325.1|	cartilage oligomeric matrix protein [Equus caballus]	14236	84675	1076	424	188	91	825.89	1649.77	2	37.94	D	VCPENAEVTLTDFR	A
1	gi|126352424|NP_001075325.1|	cartilage oligomeric matrix protein [Equus caballus]	14236	84675	1076	424	188	91	825.91	1649.8	2	46.91	F	CFSQENIIWANLR	Y
1	gi|126352424|NP_001075325.1|	cartilage oligomeric matrix protein [Equus caballus]	14236	84675	1076	424	188	91	550.94	1649.8	3	14.57	F	CFSQENIIWANLR	Y
1	gi|126352424|NP_001075325.1|	cartilage oligomeric matrix protein [Equus caballus]	14236	84675	1076	424	188	91	825.91	1649.8	2	66.16	F	CFSQENIIWANLR	Y
1	gi|126352424|NP_001075325.1|	cartilage oligomeric matrix protein [Equus caballus]	14236	84675	1076	424	188	91	551.58	1651.71	3	42.75	R	CNDTIPEDYEIQR	L
1	gi|126352424|NP_001075325.1|	cartilage oligomeric matrix protein [Equus caballus]	14236	84675	1076	424	188	91	826.86	1651.72	2	8.14	R	CNDTIPEDYEIQR	L
1	gi|126352424|NP_001075325.1|	cartilage oligomeric matrix protein [Equus caballus]	14236	84675	1076	424	188	91	826.87	1651.72	2	41.61	R	CNDTIPEDYEIQR	L
1	gi|126352424|NP_001075325.1|	cartilage oligomeric matrix protein [Equus caballus]	14236	84675	1076	424	188	91	835.32	1668.62	2	21.29	N	TDGDKWGDACDNCR	S
1	gi|126352424|NP_001075325.1|	cartilage oligomeric matrix protein [Equus caballus]	14236	84675	1076	424	188	91	840.31	1678.6	2	70.26	D	ACDEDDDNDGVPDSR	D
1	gi|126352424|NP_001075325.1|	cartilage oligomeric matrix protein [Equus caballus]	14236	84675	1076	424	188	91	846.37	1690.72	2	32.62	R	PLAQCAPGSCFPGVAC	T
1	gi|126352424|NP_001075325.1|	cartilage oligomeric matrix protein [Equus caballus]	14236	84675	1076	424	188	91	846.37	1690.73	2	5.68	R	PLAQCAPGSCFPGVAC	T
1	gi|126352424|NP_001075325.1|	cartilage oligomeric matrix protein [Equus caballus]	14236	84675	1076	424	188	91	846.37	1690.73	2	57.24	R	PLAQCAPGSCFPGVAC	T
1	gi|126352424|NP_001075325.1|	cartilage oligomeric matrix protein [Equus caballus]	14236	84675	1076	424	188	91	846.37	1690.73	2	22.24	R	PLAQCAPGSCFPGVAC	T
1	gi|126352424|NP_001075325.1|	cartilage oligomeric matrix protein [Equus caballus]	14236	84675	1076	424	188	91	849.89	1697.76	2	13.54	K	QMEQTYWQANPFR	A
1	gi|126352424|NP_001075325.1|	cartilage oligomeric matrix protein [Equus caballus]	14236	84675	1076	424	188	91	849.89	1697.76	2	56.79	K	QMEQTYWQANPFR	A
1	gi|126352424|NP_001075325.1|	cartilage oligomeric matrix protein [Equus caballus]	14236	84675	1076	424	188	91	849.89	1697.76	2	62.02	K	QMEQTYWQANPFR	A
1	gi|126352424|NP_001075325.1|	cartilage oligomeric matrix protein [Equus caballus]	14236	84675	1076	424	188	91	566.93	1697.76	3	25.6	K	QMEQTYWQANPFR	A
1	gi|126352424|NP_001075325.1|	cartilage oligomeric matrix protein [Equus caballus]	14236	84675	1076	424	188	91	566.93	1697.76	3	15.71	K	QMEQTYWQANPFR	A
1	gi|126352424|NP_001075325.1|	cartilage oligomeric matrix protein [Equus caballus]	14236	84675	1076	424	188	91	849.89	1697.76	2	55.41	K	QMEQTYWQANPFR	A
1	gi|126352424|NP_001075325.1|	cartilage oligomeric matrix protein [Equus caballus]	14236	84675	1076	424	188	91	849.89	1697.76	2	51.87	K	QMEQTYWQANPFR	A
1	gi|126352424|NP_001075325.1|	cartilage oligomeric matrix protein [Equus caballus]	14236	84675	1076	424	188	91	849.89	1697.76	2	62.91	K	QMEQTYWQANPFR	A
1	gi|126352424|NP_001075325.1|	cartilage oligomeric matrix protein [Equus caballus]	14236	84675	1076	424	188	91	849.89	1697.77	2	49.69	K	QMEQTYWQANPFR	A
1	gi|126352424|NP_001075325.1|	cartilage oligomeric matrix protein [Equus caballus]	14236	84675	1076	424	188	91	425.73	1698.9	4	6.35	R	WFLQHRPQVGYIR	V
1	gi|126352424|NP_001075325.1|	cartilage oligomeric matrix protein [Equus caballus]	14236	84675	1076	424	188	91	567.31	1698.91	3	3.32	R	WFLQHRPQVGYIR	V
1	gi|126352424|NP_001075325.1|	cartilage oligomeric matrix protein [Equus caballus]	14236	84675	1076	424	188	91	425.73	1698.91	4	20.35	R	WFLQHRPQVGYIR	V
1	gi|126352424|NP_001075325.1|	cartilage oligomeric matrix protein [Equus caballus]	14236	84675	1076	424	188	91	425.73	1698.91	4	14.52	R	WFLQHRPQVGYIR	V
1	gi|126352424|NP_001075325.1|	cartilage oligomeric matrix protein [Equus caballus]	14236	84675	1076	424	188	91	425.73	1698.91	4	4.17	R	WFLQHRPQVGYIR	V
1	gi|126352424|NP_001075325.1|	cartilage oligomeric matrix protein [Equus caballus]	14236	84675	1076	424	188	91	425.73	1698.91	4	6.57	R	WFLQHRPQVGYIR	V
1	gi|126352424|NP_001075325.1|	cartilage oligomeric matrix protein [Equus caballus]	14236	84675	1076	424	188	91	425.73	1698.91	4	14.33	R	WFLQHRPQVGYIR	V
1	gi|126352424|NP_001075325.1|	cartilage oligomeric matrix protein [Equus caballus]	14236	84675	1076	424	188	91	567.31	1698.91	3	6.01	R	WFLQHRPQVGYIR	V
1	gi|126352424|NP_001075325.1|	cartilage oligomeric matrix protein [Equus caballus]	14236	84675	1076	424	188	91	425.73	1698.91	4	5.36	R	WFLQHRPQVGYIR	V
1	gi|126352424|NP_001075325.1|	cartilage oligomeric matrix protein [Equus caballus]	14236	84675	1076	424	188	91	425.73	1698.91	4	13.4	R	WFLQHRPQVGYIR	V
1	gi|126352424|NP_001075325.1|	cartilage oligomeric matrix protein [Equus caballus]	14236	84675	1076	424	188	91	425.73	1698.91	4	6.97	R	WFLQHRPQVGYIR	V
1	gi|126352424|NP_001075325.1|	cartilage oligomeric matrix protein [Equus caballus]	14236	84675	1076	424	188	91	567.31	1698.91	3	4.35	R	WFLQHRPQVGYIR	V
1	gi|126352424|NP_001075325.1|	cartilage oligomeric matrix protein [Equus caballus]	14236	84675	1076	424	188	91	567.31	1698.91	3	8.49	R	WFLQHRPQVGYIR	V
1	gi|126352424|NP_001075325.1|	cartilage oligomeric matrix protein [Equus caballus]	14236	84675	1076	424	188	91	425.73	1698.91	4	17.95	R	WFLQHRPQVGYIR	V
1	gi|126352424|NP_001075325.1|	cartilage oligomeric matrix protein [Equus caballus]	14236	84675	1076	424	188	91	567.31	1698.91	3	12.19	R	WFLQHRPQVGYIR	V
1	gi|126352424|NP_001075325.1|	cartilage oligomeric matrix protein [Equus caballus]	14236	84675	1076	424	188	91	567.31	1698.91	3	5.6	R	WFLQHRPQVGYIR	V
1	gi|126352424|NP_001075325.1|	cartilage oligomeric matrix protein [Equus caballus]	14236	84675	1076	424	188	91	567.31	1698.91	3	5.76	R	WFLQHRPQVGYIR	V
1	gi|126352424|NP_001075325.1|	cartilage oligomeric matrix protein [Equus caballus]	14236	84675	1076	424	188	91	425.74	1698.91	4	7.93	R	WFLQHRPQVGYIR	V
1	gi|126352424|NP_001075325.1|	cartilage oligomeric matrix protein [Equus caballus]	14236	84675	1076	424	188	91	425.74	1698.91	4	14.5	R	WFLQHRPQVGYIR	V
1	gi|126352424|NP_001075325.1|	cartilage oligomeric matrix protein [Equus caballus]	14236	84675	1076	424	188	91	567.31	1698.91	3	6.77	R	WFLQHRPQVGYIR	V
1	gi|126352424|NP_001075325.1|	cartilage oligomeric matrix protein [Equus caballus]	14236	84675	1076	424	188	91	425.74	1698.91	4	7.52	R	WFLQHRPQVGYIR	V
1	gi|126352424|NP_001075325.1|	cartilage oligomeric matrix protein [Equus caballus]	14236	84675	1076	424	188	91	425.74	1698.91	4	10.51	R	WFLQHRPQVGYIR	V
1	gi|126352424|NP_001075325.1|	cartilage oligomeric matrix protein [Equus caballus]	14236	84675	1076	424	188	91	425.74	1698.91	4	7.3	R	WFLQHRPQVGYIR	V
1	gi|126352424|NP_001075325.1|	cartilage oligomeric matrix protein [Equus caballus]	14236	84675	1076	424	188	91	567.31	1698.91	3	6.69	R	WFLQHRPQVGYIR	V
1	gi|126352424|NP_001075325.1|	cartilage oligomeric matrix protein [Equus caballus]	14236	84675	1076	424	188	91	425.74	1698.91	4	11.64	R	WFLQHRPQVGYIR	V
1	gi|126352424|NP_001075325.1|	cartilage oligomeric matrix protein [Equus caballus]	14236	84675	1076	424	188	91	567.31	1698.91	3	6.64	R	WFLQHRPQVGYIR	V
1	gi|126352424|NP_001075325.1|	cartilage oligomeric matrix protein [Equus caballus]	14236	84675	1076	424	188	91	425.74	1698.91	4	3.12	R	WFLQHRPQVGYIR	V
1	gi|126352424|NP_001075325.1|	cartilage oligomeric matrix protein [Equus caballus]	14236	84675	1076	424	188	91	571.94	1712.79	3	9.01	R	NAVDNCPRVPNSDQK	D
1	gi|126352424|NP_001075325.1|	cartilage oligomeric matrix protein [Equus caballus]	14236	84675	1076	424	188	91	571.94	1712.79	3	18.35	R	NAVDNCPRVPNSDQK	D
1	gi|126352424|NP_001075325.1|	cartilage oligomeric matrix protein [Equus caballus]	14236	84675	1076	424	188	91	857.4	1712.79	2	36.7	R	NAVDNCPRVPNSDQK	D
1	gi|126352424|NP_001075325.1|	cartilage oligomeric matrix protein [Equus caballus]	14236	84675	1076	424	188	91	857.89	1713.76	2	50.16	K	QMEQTYWQANPFR	A
1	gi|126352424|NP_001075325.1|	cartilage oligomeric matrix protein [Equus caballus]	14236	84675	1076	424	188	91	859.35	1716.69	2	31.29	R	FCPDGTPSPCHEKAD	C
1	gi|126352424|NP_001075325.1|	cartilage oligomeric matrix protein [Equus caballus]	14236	84675	1076	424	188	91	859.42	1716.82	2	13.45	R	AFQTVVLDPEGDAQID	P
1	gi|126352424|NP_001075325.1|	cartilage oligomeric matrix protein [Equus caballus]	14236	84675	1076	424	188	91	870.35	1738.68	2	33.44	K	NTVMECDACGMQPAR	T
1	gi|126352424|NP_001075325.1|	cartilage oligomeric matrix protein [Equus caballus]	14236	84675	1076	424	188	91	870.35	1738.69	2	40.6	K	NTVMECDACGMQPAR	T
1	gi|126352424|NP_001075325.1|	cartilage oligomeric matrix protein [Equus caballus]	14236	84675	1076	424	188	91	870.35	1738.69	2	31.68	K	NTVMECDACGMQPAR	T
1	gi|126352424|NP_001075325.1|	cartilage oligomeric matrix protein [Equus caballus]	14236	84675	1076	424	188	91	580.57	1738.69	3	57.97	K	NTVMECDACGMQPAR	T
1	gi|126352424|NP_001075325.1|	cartilage oligomeric matrix protein [Equus caballus]	14236	84675	1076	424	188	91	870.35	1738.69	2	63.66	K	NTVMECDACGMQPAR	T
1	gi|126352424|NP_001075325.1|	cartilage oligomeric matrix protein [Equus caballus]	14236	84675	1076	424	188	91	870.35	1738.69	2	32.97	K	NTVMECDACGMQPAR	T
1	gi|126352424|NP_001075325.1|	cartilage oligomeric matrix protein [Equus caballus]	14236	84675	1076	424	188	91	870.35	1738.69	2	18.01	K	NTVMECDACGMQPAR	T
1	gi|126352424|NP_001075325.1|	cartilage oligomeric matrix protein [Equus caballus]	14236	84675	1076	424	188	91	870.35	1738.69	2	39.04	K	NTVMECDACGMQPAR	T
1	gi|126352424|NP_001075325.1|	cartilage oligomeric matrix protein [Equus caballus]	14236	84675	1076	424	188	91	870.35	1738.69	2	80.75	K	NTVMECDACGMQPAR	T
1	gi|126352424|NP_001075325.1|	cartilage oligomeric matrix protein [Equus caballus]	14236	84675	1076	424	188	91	438.2	1748.75	4	30.07	R	SQKNDDQKDTDQDGR	G
1	gi|126352424|NP_001075325.1|	cartilage oligomeric matrix protein [Equus caballus]	14236	84675	1076	424	188	91	583.93	1748.76	3	45.53	R	SQKNDDQKDTDQDGR	G
1	gi|126352424|NP_001075325.1|	cartilage oligomeric matrix protein [Equus caballus]	14236	84675	1076	424	188	91	877.4	1752.79	2	28.3	R	LVPNPGQEDADRDGVGD	V
1	gi|126352424|NP_001075325.1|	cartilage oligomeric matrix protein [Equus caballus]	14236	84675	1076	424	188	91	878.35	1754.69	2	94.01	K	NTVMECDACGMQPAR	T
1	gi|126352424|NP_001075325.1|	cartilage oligomeric matrix protein [Equus caballus]	14236	84675	1076	424	188	91	885.41	1768.8	2	31.18	K	QMEQTYWQANPFRA	V
1	gi|126352424|NP_001075325.1|	cartilage oligomeric matrix protein [Equus caballus]	14236	84675	1076	424	188	91	886.35	1770.68	2	79.92	K	NTVMECDACGMQPAR	T
1	gi|126352424|NP_001075325.1|	cartilage oligomeric matrix protein [Equus caballus]	14236	84675	1076	424	188	91	888.88	1775.74	2	28.96	K	DNCVTVPNSGQEDADR	D
1	gi|126352424|NP_001075325.1|	cartilage oligomeric matrix protein [Equus caballus]	14236	84675	1076	424	188	91	892.34	1782.66	2	17.11	R	NTDGDKWGDACDNCR	S
1	gi|126352424|NP_001075325.1|	cartilage oligomeric matrix protein [Equus caballus]	14236	84675	1076	424	188	91	595.23	1782.67	3	25.05	R	NTDGDKWGDACDNCR	S
1	gi|126352424|NP_001075325.1|	cartilage oligomeric matrix protein [Equus caballus]	14236	84675	1076	424	188	91	595.23	1782.67	3	39.57	R	NTDGDKWGDACDNCR	S
1	gi|126352424|NP_001075325.1|	cartilage oligomeric matrix protein [Equus caballus]	14236	84675	1076	424	188	91	595.23	1782.67	3	19.25	R	NTDGDKWGDACDNCR	S
1	gi|126352424|NP_001075325.1|	cartilage oligomeric matrix protein [Equus caballus]	14236	84675	1076	424	188	91	892.34	1782.67	2	81.38	R	NTDGDKWGDACDNCR	S
1	gi|126352424|NP_001075325.1|	cartilage oligomeric matrix protein [Equus caballus]	14236	84675	1076	424	188	91	595.23	1782.67	3	30.49	R	NTDGDKWGDACDNCR	S
1	gi|126352424|NP_001075325.1|	cartilage oligomeric matrix protein [Equus caballus]	14236	84675	1076	424	188	91	595.23	1782.67	3	25.88	R	NTDGDKWGDACDNCR	S
1	gi|126352424|NP_001075325.1|	cartilage oligomeric matrix protein [Equus caballus]	14236	84675	1076	424	188	91	892.34	1782.67	2	46.23	R	NTDGDKWGDACDNCR	S
1	gi|126352424|NP_001075325.1|	cartilage oligomeric matrix protein [Equus caballus]	14236	84675	1076	424	188	91	595.23	1782.67	3	13.26	R	NTDGDKWGDACDNCR	S
1	gi|126352424|NP_001075325.1|	cartilage oligomeric matrix protein [Equus caballus]	14236	84675	1076	424	188	91	595.23	1782.67	3	23.87	R	NTDGDKWGDACDNCR	S
1	gi|126352424|NP_001075325.1|	cartilage oligomeric matrix protein [Equus caballus]	14236	84675	1076	424	188	91	595.23	1782.67	3	30.86	R	NTDGDKWGDACDNCR	S
1	gi|126352424|NP_001075325.1|	cartilage oligomeric matrix protein [Equus caballus]	14236	84675	1076	424	188	91	595.23	1782.67	3	43.28	R	NTDGDKWGDACDNCR	S
1	gi|126352424|NP_001075325.1|	cartilage oligomeric matrix protein [Equus caballus]	14236	84675	1076	424	188	91	595.23	1782.67	3	39.51	R	NTDGDKWGDACDNCR	S
1	gi|126352424|NP_001075325.1|	cartilage oligomeric matrix protein [Equus caballus]	14236	84675	1076	424	188	91	892.34	1782.67	2	61.97	R	NTDGDKWGDACDNCR	S
1	gi|126352424|NP_001075325.1|	cartilage oligomeric matrix protein [Equus caballus]	14236	84675	1076	424	188	91	892.34	1782.67	2	37.34	R	NTDGDKWGDACDNCR	S
1	gi|126352424|NP_001075325.1|	cartilage oligomeric matrix protein [Equus caballus]	14236	84675	1076	424	188	91	892.34	1782.67	2	57.42	R	NTDGDKWGDACDNCR	S
1	gi|126352424|NP_001075325.1|	cartilage oligomeric matrix protein [Equus caballus]	14236	84675	1076	424	188	91	595.23	1782.67	3	28.73	R	NTDGDKWGDACDNCR	S
1	gi|126352424|NP_001075325.1|	cartilage oligomeric matrix protein [Equus caballus]	14236	84675	1076	424	188	91	899.43	1796.85	2	11.94	R	LGVFCFSQENIIWAN	L
1	gi|126352424|NP_001075325.1|	cartilage oligomeric matrix protein [Equus caballus]	14236	84675	1076	424	188	91	901.94	1801.86	2	44.67	C	PPGYSGPTHEGVGMAFAK	A
1	gi|126352424|NP_001075325.1|	cartilage oligomeric matrix protein [Equus caballus]	14236	84675	1076	424	188	91	901.94	1801.86	2	36.8	C	PPGYSGPTHEGVGMAFAK	A
1	gi|126352424|NP_001075325.1|	cartilage oligomeric matrix protein [Equus caballus]	14236	84675	1076	424	188	91	903.36	1804.7	2	78.23	K	QVCTDIDECETGQHN	C
1	gi|126352424|NP_001075325.1|	cartilage oligomeric matrix protein [Equus caballus]	14236	84675	1076	424	188	91	905.33	1808.64	2	48.52	R	DVDHDFVGDACDSDQD	K
1	gi|126352424|NP_001075325.1|	cartilage oligomeric matrix protein [Equus caballus]	14236	84675	1076	424	188	91	608.58	1822.72	3	13.81	Y	CADVNECNANPCFPR	V
1	gi|126352424|NP_001075325.1|	cartilage oligomeric matrix protein [Equus caballus]	14236	84675	1076	424	188	91	912.37	1822.72	2	58.55	Y	CADVNECNANPCFPR	V
1	gi|126352424|NP_001075325.1|	cartilage oligomeric matrix protein [Equus caballus]	14236	84675	1076	424	188	91	610.28	1827.81	3	4.52	R	NAVDNCPRVPNSDQKD	S
1	gi|126352424|NP_001075325.1|	cartilage oligomeric matrix protein [Equus caballus]	14236	84675	1076	424	188	91	918.92	1835.82	2	55.18	R	SCVCAVGWAGNGLLCGR	D
1	gi|126352424|NP_001075325.1|	cartilage oligomeric matrix protein [Equus caballus]	14236	84675	1076	424	188	91	918.92	1835.82	2	43.17	R	SCVCAVGWAGNGLLCGR	D
1	gi|126352424|NP_001075325.1|	cartilage oligomeric matrix protein [Equus caballus]	14236	84675	1076	424	188	91	612.95	1835.82	3	58.16	R	SCVCAVGWAGNGLLCGR	D
1	gi|126352424|NP_001075325.1|	cartilage oligomeric matrix protein [Equus caballus]	14236	84675	1076	424	188	91	612.95	1835.82	3	49.43	R	SCVCAVGWAGNGLLCGR	D
1	gi|126352424|NP_001075325.1|	cartilage oligomeric matrix protein [Equus caballus]	14236	84675	1076	424	188	91	612.95	1835.82	3	48.1	R	SCVCAVGWAGNGLLCGR	D
1	gi|126352424|NP_001075325.1|	cartilage oligomeric matrix protein [Equus caballus]	14236	84675	1076	424	188	91	918.92	1835.82	2	44.54	R	SCVCAVGWAGNGLLCGR	D
1	gi|126352424|NP_001075325.1|	cartilage oligomeric matrix protein [Equus caballus]	14236	84675	1076	424	188	91	612.95	1835.82	3	61.29	R	SCVCAVGWAGNGLLCGR	D
1	gi|126352424|NP_001075325.1|	cartilage oligomeric matrix protein [Equus caballus]	14236	84675	1076	424	188	91	612.95	1835.82	3	53.28	R	SCVCAVGWAGNGLLCGR	D
1	gi|126352424|NP_001075325.1|	cartilage oligomeric matrix protein [Equus caballus]	14236	84675	1076	424	188	91	612.95	1835.82	3	63.59	R	SCVCAVGWAGNGLLCGR	D
1	gi|126352424|NP_001075325.1|	cartilage oligomeric matrix protein [Equus caballus]	14236	84675	1076	424	188	91	612.95	1835.82	3	67.1	R	SCVCAVGWAGNGLLCGR	D
1	gi|126352424|NP_001075325.1|	cartilage oligomeric matrix protein [Equus caballus]	14236	84675	1076	424	188	91	918.92	1835.82	2	39	R	SCVCAVGWAGNGLLCGR	D
1	gi|126352424|NP_001075325.1|	cartilage oligomeric matrix protein [Equus caballus]	14236	84675	1076	424	188	91	612.95	1835.82	3	56.5	R	SCVCAVGWAGNGLLCGR	D
1	gi|126352424|NP_001075325.1|	cartilage oligomeric matrix protein [Equus caballus]	14236	84675	1076	424	188	91	612.95	1835.82	3	40.56	R	SCVCAVGWAGNGLLCGR	D
1	gi|126352424|NP_001075325.1|	cartilage oligomeric matrix protein [Equus caballus]	14236	84675	1076	424	188	91	612.95	1835.82	3	49.98	R	SCVCAVGWAGNGLLCGR	D
1	gi|126352424|NP_001075325.1|	cartilage oligomeric matrix protein [Equus caballus]	14236	84675	1076	424	188	91	918.92	1835.82	2	54.26	R	SCVCAVGWAGNGLLCGR	D
1	gi|126352424|NP_001075325.1|	cartilage oligomeric matrix protein [Equus caballus]	14236	84675	1076	424	188	91	612.95	1835.82	3	63.77	R	SCVCAVGWAGNGLLCGR	D
1	gi|126352424|NP_001075325.1|	cartilage oligomeric matrix protein [Equus caballus]	14236	84675	1076	424	188	91	918.92	1835.82	2	55.87	R	SCVCAVGWAGNGLLCGR	D
1	gi|126352424|NP_001075325.1|	cartilage oligomeric matrix protein [Equus caballus]	14236	84675	1076	424	188	91	612.95	1835.82	3	66.69	R	SCVCAVGWAGNGLLCGR	D
1	gi|126352424|NP_001075325.1|	cartilage oligomeric matrix protein [Equus caballus]	14236	84675	1076	424	188	91	612.95	1835.82	3	53.81	R	SCVCAVGWAGNGLLCGR	D
1	gi|126352424|NP_001075325.1|	cartilage oligomeric matrix protein [Equus caballus]	14236	84675	1076	424	188	91	612.95	1835.82	3	47.08	R	SCVCAVGWAGNGLLCGR	D
1	gi|126352424|NP_001075325.1|	cartilage oligomeric matrix protein [Equus caballus]	14236	84675	1076	424	188	91	918.92	1835.82	2	53.71	R	SCVCAVGWAGNGLLCGR	D
1	gi|126352424|NP_001075325.1|	cartilage oligomeric matrix protein [Equus caballus]	14236	84675	1076	424	188	91	612.95	1835.82	3	48.25	R	SCVCAVGWAGNGLLCGR	D
1	gi|126352424|NP_001075325.1|	cartilage oligomeric matrix protein [Equus caballus]	14236	84675	1076	424	188	91	612.95	1835.82	3	48.31	R	SCVCAVGWAGNGLLCGR	D
1	gi|126352424|NP_001075325.1|	cartilage oligomeric matrix protein [Equus caballus]	14236	84675	1076	424	188	91	612.95	1835.82	3	51.21	R	SCVCAVGWAGNGLLCGR	D
1	gi|126352424|NP_001075325.1|	cartilage oligomeric matrix protein [Equus caballus]	14236	84675	1076	424	188	91	918.92	1835.82	2	49.76	R	SCVCAVGWAGNGLLCGR	D
1	gi|126352424|NP_001075325.1|	cartilage oligomeric matrix protein [Equus caballus]	14236	84675	1076	424	188	91	918.92	1835.82	2	57.84	R	SCVCAVGWAGNGLLCGR	D
1	gi|126352424|NP_001075325.1|	cartilage oligomeric matrix protein [Equus caballus]	14236	84675	1076	424	188	91	918.92	1835.82	2	48.76	R	SCVCAVGWAGNGLLCGR	D
1	gi|126352424|NP_001075325.1|	cartilage oligomeric matrix protein [Equus caballus]	14236	84675	1076	424	188	91	918.92	1835.82	2	35.1	R	SCVCAVGWAGNGLLCGR	D
1	gi|126352424|NP_001075325.1|	cartilage oligomeric matrix protein [Equus caballus]	14236	84675	1076	424	188	91	612.95	1835.82	3	66.53	R	SCVCAVGWAGNGLLCGR	D
1	gi|126352424|NP_001075325.1|	cartilage oligomeric matrix protein [Equus caballus]	14236	84675	1076	424	188	91	612.95	1835.82	3	46.31	R	SCVCAVGWAGNGLLCGR	D
1	gi|126352424|NP_001075325.1|	cartilage oligomeric matrix protein [Equus caballus]	14236	84675	1076	424	188	91	918.92	1835.82	2	72.11	R	SCVCAVGWAGNGLLCGR	D
1	gi|126352424|NP_001075325.1|	cartilage oligomeric matrix protein [Equus caballus]	14236	84675	1076	424	188	91	612.95	1835.82	3	56.66	R	SCVCAVGWAGNGLLCGR	D
1	gi|126352424|NP_001075325.1|	cartilage oligomeric matrix protein [Equus caballus]	14236	84675	1076	424	188	91	918.92	1835.82	2	33.96	R	SCVCAVGWAGNGLLCGR	D
1	gi|126352424|NP_001075325.1|	cartilage oligomeric matrix protein [Equus caballus]	14236	84675	1076	424	188	91	612.95	1835.82	3	70.6	R	SCVCAVGWAGNGLLCGR	D
1	gi|126352424|NP_001075325.1|	cartilage oligomeric matrix protein [Equus caballus]	14236	84675	1076	424	188	91	612.95	1835.82	3	61.23	R	SCVCAVGWAGNGLLCGR	D
1	gi|126352424|NP_001075325.1|	cartilage oligomeric matrix protein [Equus caballus]	14236	84675	1076	424	188	91	918.92	1835.82	2	64.04	R	SCVCAVGWAGNGLLCGR	D
1	gi|126352424|NP_001075325.1|	cartilage oligomeric matrix protein [Equus caballus]	14236	84675	1076	424	188	91	918.92	1835.82	2	62.64	R	SCVCAVGWAGNGLLCGR	D
1	gi|126352424|NP_001075325.1|	cartilage oligomeric matrix protein [Equus caballus]	14236	84675	1076	424	188	91	918.92	1835.82	2	56.85	R	SCVCAVGWAGNGLLCGR	D
1	gi|126352424|NP_001075325.1|	cartilage oligomeric matrix protein [Equus caballus]	14236	84675	1076	424	188	91	612.95	1835.82	3	49.22	R	SCVCAVGWAGNGLLCGR	D
1	gi|126352424|NP_001075325.1|	cartilage oligomeric matrix protein [Equus caballus]	14236	84675	1076	424	188	91	918.92	1835.82	2	56.23	R	SCVCAVGWAGNGLLCGR	D
1	gi|126352424|NP_001075325.1|	cartilage oligomeric matrix protein [Equus caballus]	14236	84675	1076	424	188	91	918.92	1835.82	2	73.99	R	SCVCAVGWAGNGLLCGR	D
1	gi|126352424|NP_001075325.1|	cartilage oligomeric matrix protein [Equus caballus]	14236	84675	1076	424	188	91	918.92	1835.82	2	59.03	R	SCVCAVGWAGNGLLCGR	D
1	gi|126352424|NP_001075325.1|	cartilage oligomeric matrix protein [Equus caballus]	14236	84675	1076	424	188	91	918.92	1835.82	2	61.14	R	SCVCAVGWAGNGLLCGR	D
1	gi|126352424|NP_001075325.1|	cartilage oligomeric matrix protein [Equus caballus]	14236	84675	1076	424	188	91	612.95	1835.82	3	28.83	R	SCVCAVGWAGNGLLCGR	D
1	gi|126352424|NP_001075325.1|	cartilage oligomeric matrix protein [Equus caballus]	14236	84675	1076	424	188	91	612.95	1835.82	3	57.5	R	SCVCAVGWAGNGLLCGR	D
1	gi|126352424|NP_001075325.1|	cartilage oligomeric matrix protein [Equus caballus]	14236	84675	1076	424	188	91	918.92	1835.82	2	61.25	R	SCVCAVGWAGNGLLCGR	D
1	gi|126352424|NP_001075325.1|	cartilage oligomeric matrix protein [Equus caballus]	14236	84675	1076	424	188	91	918.92	1835.82	2	34.51	R	SCVCAVGWAGNGLLCGR	D
1	gi|126352424|NP_001075325.1|	cartilage oligomeric matrix protein [Equus caballus]	14236	84675	1076	424	188	91	918.92	1835.82	2	65.23	R	SCVCAVGWAGNGLLCGR	D
1	gi|126352424|NP_001075325.1|	cartilage oligomeric matrix protein [Equus caballus]	14236	84675	1076	424	188	91	612.95	1835.82	3	67.58	R	SCVCAVGWAGNGLLCGR	D
1	gi|126352424|NP_001075325.1|	cartilage oligomeric matrix protein [Equus caballus]	14236	84675	1076	424	188	91	918.92	1835.82	2	68.8	R	SCVCAVGWAGNGLLCGR	D
1	gi|126352424|NP_001075325.1|	cartilage oligomeric matrix protein [Equus caballus]	14236	84675	1076	424	188	91	918.92	1835.82	2	23.21	R	SCVCAVGWAGNGLLCGR	D
1	gi|126352424|NP_001075325.1|	cartilage oligomeric matrix protein [Equus caballus]	14236	84675	1076	424	188	91	918.92	1835.82	2	48.95	R	SCVCAVGWAGNGLLCGR	D
1	gi|126352424|NP_001075325.1|	cartilage oligomeric matrix protein [Equus caballus]	14236	84675	1076	424	188	91	918.92	1835.82	2	62.02	R	SCVCAVGWAGNGLLCGR	D
1	gi|126352424|NP_001075325.1|	cartilage oligomeric matrix protein [Equus caballus]	14236	84675	1076	424	188	91	918.92	1835.82	2	60.35	R	SCVCAVGWAGNGLLCGR	D
1	gi|126352424|NP_001075325.1|	cartilage oligomeric matrix protein [Equus caballus]	14236	84675	1076	424	188	91	612.95	1835.82	3	49.36	R	SCVCAVGWAGNGLLCGR	D
1	gi|126352424|NP_001075325.1|	cartilage oligomeric matrix protein [Equus caballus]	14236	84675	1076	424	188	91	612.95	1835.82	3	60.1	R	SCVCAVGWAGNGLLCGR	D
1	gi|126352424|NP_001075325.1|	cartilage oligomeric matrix protein [Equus caballus]	14236	84675	1076	424	188	91	612.95	1835.82	3	70.1	R	SCVCAVGWAGNGLLCGR	D
1	gi|126352424|NP_001075325.1|	cartilage oligomeric matrix protein [Equus caballus]	14236	84675	1076	424	188	91	612.95	1835.82	3	63.21	R	SCVCAVGWAGNGLLCGR	D
1	gi|126352424|NP_001075325.1|	cartilage oligomeric matrix protein [Equus caballus]	14236	84675	1076	424	188	91	918.92	1835.82	2	58.41	R	SCVCAVGWAGNGLLCGR	D
1	gi|126352424|NP_001075325.1|	cartilage oligomeric matrix protein [Equus caballus]	14236	84675	1076	424	188	91	612.95	1835.82	3	53.92	R	SCVCAVGWAGNGLLCGR	D
1	gi|126352424|NP_001075325.1|	cartilage oligomeric matrix protein [Equus caballus]	14236	84675	1076	424	188	91	612.95	1835.82	3	72.83	R	SCVCAVGWAGNGLLCGR	D
1	gi|126352424|NP_001075325.1|	cartilage oligomeric matrix protein [Equus caballus]	14236	84675	1076	424	188	91	612.95	1835.82	3	57.34	R	SCVCAVGWAGNGLLCGR	D
1	gi|126352424|NP_001075325.1|	cartilage oligomeric matrix protein [Equus caballus]	14236	84675	1076	424	188	91	612.95	1835.82	3	65.39	R	SCVCAVGWAGNGLLCGR	D
1	gi|126352424|NP_001075325.1|	cartilage oligomeric matrix protein [Equus caballus]	14236	84675	1076	424	188	91	612.95	1835.82	3	53.68	R	SCVCAVGWAGNGLLCGR	D
1	gi|126352424|NP_001075325.1|	cartilage oligomeric matrix protein [Equus caballus]	14236	84675	1076	424	188	91	918.92	1835.82	2	62.36	R	SCVCAVGWAGNGLLCGR	D
1	gi|126352424|NP_001075325.1|	cartilage oligomeric matrix protein [Equus caballus]	14236	84675	1076	424	188	91	918.92	1835.82	2	52.75	R	SCVCAVGWAGNGLLCGR	D
1	gi|126352424|NP_001075325.1|	cartilage oligomeric matrix protein [Equus caballus]	14236	84675	1076	424	188	91	918.92	1835.82	2	62.43	R	SCVCAVGWAGNGLLCGR	D
1	gi|126352424|NP_001075325.1|	cartilage oligomeric matrix protein [Equus caballus]	14236	84675	1076	424	188	91	918.92	1835.82	2	62.83	R	SCVCAVGWAGNGLLCGR	D
1	gi|126352424|NP_001075325.1|	cartilage oligomeric matrix protein [Equus caballus]	14236	84675	1076	424	188	91	918.92	1835.82	2	58.03	R	SCVCAVGWAGNGLLCGR	D
1	gi|126352424|NP_001075325.1|	cartilage oligomeric matrix protein [Equus caballus]	14236	84675	1076	424	188	91	918.92	1835.82	2	47.24	R	SCVCAVGWAGNGLLCGR	D
1	gi|126352424|NP_001075325.1|	cartilage oligomeric matrix protein [Equus caballus]	14236	84675	1076	424	188	91	612.95	1835.82	3	57.22	R	SCVCAVGWAGNGLLCGR	D
1	gi|126352424|NP_001075325.1|	cartilage oligomeric matrix protein [Equus caballus]	14236	84675	1076	424	188	91	612.95	1835.82	3	52.22	R	SCVCAVGWAGNGLLCGR	D
1	gi|126352424|NP_001075325.1|	cartilage oligomeric matrix protein [Equus caballus]	14236	84675	1076	424	188	91	918.92	1835.82	2	47.43	R	SCVCAVGWAGNGLLCGR	D
1	gi|126352424|NP_001075325.1|	cartilage oligomeric matrix protein [Equus caballus]	14236	84675	1076	424	188	91	918.92	1835.82	2	53.05	R	SCVCAVGWAGNGLLCGR	D
1	gi|126352424|NP_001075325.1|	cartilage oligomeric matrix protein [Equus caballus]	14236	84675	1076	424	188	91	918.92	1835.82	2	57.5	R	SCVCAVGWAGNGLLCGR	D
1	gi|126352424|NP_001075325.1|	cartilage oligomeric matrix protein [Equus caballus]	14236	84675	1076	424	188	91	918.92	1835.82	2	53.79	R	SCVCAVGWAGNGLLCGR	D
1	gi|126352424|NP_001075325.1|	cartilage oligomeric matrix protein [Equus caballus]	14236	84675	1076	424	188	91	918.92	1835.82	2	69.71	R	SCVCAVGWAGNGLLCGR	D
1	gi|126352424|NP_001075325.1|	cartilage oligomeric matrix protein [Equus caballus]	14236	84675	1076	424	188	91	918.92	1835.82	2	59.98	R	SCVCAVGWAGNGLLCGR	D
1	gi|126352424|NP_001075325.1|	cartilage oligomeric matrix protein [Equus caballus]	14236	84675	1076	424	188	91	918.92	1835.82	2	57.65	R	SCVCAVGWAGNGLLCGR	D
1	gi|126352424|NP_001075325.1|	cartilage oligomeric matrix protein [Equus caballus]	14236	84675	1076	424	188	91	918.92	1835.82	2	56.11	R	SCVCAVGWAGNGLLCGR	D
1	gi|126352424|NP_001075325.1|	cartilage oligomeric matrix protein [Equus caballus]	14236	84675	1076	424	188	91	918.92	1835.82	2	60.87	R	SCVCAVGWAGNGLLCGR	D
1	gi|126352424|NP_001075325.1|	cartilage oligomeric matrix protein [Equus caballus]	14236	84675	1076	424	188	91	612.95	1835.82	3	53.65	R	SCVCAVGWAGNGLLCGR	D
1	gi|126352424|NP_001075325.1|	cartilage oligomeric matrix protein [Equus caballus]	14236	84675	1076	424	188	91	612.95	1835.82	3	64.14	R	SCVCAVGWAGNGLLCGR	D
1	gi|126352424|NP_001075325.1|	cartilage oligomeric matrix protein [Equus caballus]	14236	84675	1076	424	188	91	918.92	1835.82	2	61.37	R	SCVCAVGWAGNGLLCGR	D
1	gi|126352424|NP_001075325.1|	cartilage oligomeric matrix protein [Equus caballus]	14236	84675	1076	424	188	91	612.95	1835.82	3	69.63	R	SCVCAVGWAGNGLLCGR	D
1	gi|126352424|NP_001075325.1|	cartilage oligomeric matrix protein [Equus caballus]	14236	84675	1076	424	188	91	612.95	1835.82	3	77.22	R	SCVCAVGWAGNGLLCGR	D
1	gi|126352424|NP_001075325.1|	cartilage oligomeric matrix protein [Equus caballus]	14236	84675	1076	424	188	91	918.92	1835.82	2	40.78	R	SCVCAVGWAGNGLLCGR	D
1	gi|126352424|NP_001075325.1|	cartilage oligomeric matrix protein [Equus caballus]	14236	84675	1076	424	188	91	918.92	1835.82	2	43.09	R	SCVCAVGWAGNGLLCGR	D
1	gi|126352424|NP_001075325.1|	cartilage oligomeric matrix protein [Equus caballus]	14236	84675	1076	424	188	91	612.95	1835.82	3	72.11	R	SCVCAVGWAGNGLLCGR	D
1	gi|126352424|NP_001075325.1|	cartilage oligomeric matrix protein [Equus caballus]	14236	84675	1076	424	188	91	612.95	1835.82	3	73.02	R	SCVCAVGWAGNGLLCGR	D
1	gi|126352424|NP_001075325.1|	cartilage oligomeric matrix protein [Equus caballus]	14236	84675	1076	424	188	91	918.92	1835.82	2	30.94	R	SCVCAVGWAGNGLLCGR	D
1	gi|126352424|NP_001075325.1|	cartilage oligomeric matrix protein [Equus caballus]	14236	84675	1076	424	188	91	612.95	1835.82	3	57.59	R	SCVCAVGWAGNGLLCGR	D
1	gi|126352424|NP_001075325.1|	cartilage oligomeric matrix protein [Equus caballus]	14236	84675	1076	424	188	91	918.92	1835.82	2	65.8	R	SCVCAVGWAGNGLLCGR	D
1	gi|126352424|NP_001075325.1|	cartilage oligomeric matrix protein [Equus caballus]	14236	84675	1076	424	188	91	612.95	1835.83	3	69.21	R	SCVCAVGWAGNGLLCGR	D
1	gi|126352424|NP_001075325.1|	cartilage oligomeric matrix protein [Equus caballus]	14236	84675	1076	424	188	91	612.95	1835.83	3	70.67	R	SCVCAVGWAGNGLLCGR	D
1	gi|126352424|NP_001075325.1|	cartilage oligomeric matrix protein [Equus caballus]	14236	84675	1076	424	188	91	918.92	1835.83	2	47.88	R	SCVCAVGWAGNGLLCGR	D
1	gi|126352424|NP_001075325.1|	cartilage oligomeric matrix protein [Equus caballus]	14236	84675	1076	424	188	91	612.95	1835.83	3	68.36	R	SCVCAVGWAGNGLLCGR	D
1	gi|126352424|NP_001075325.1|	cartilage oligomeric matrix protein [Equus caballus]	14236	84675	1076	424	188	91	612.95	1835.83	3	58.74	R	SCVCAVGWAGNGLLCGR	D
1	gi|126352424|NP_001075325.1|	cartilage oligomeric matrix protein [Equus caballus]	14236	84675	1076	424	188	91	612.95	1835.83	3	60.05	R	SCVCAVGWAGNGLLCGR	D
1	gi|126352424|NP_001075325.1|	cartilage oligomeric matrix protein [Equus caballus]	14236	84675	1076	424	188	91	612.95	1835.83	3	57.38	R	SCVCAVGWAGNGLLCGR	D
1	gi|126352424|NP_001075325.1|	cartilage oligomeric matrix protein [Equus caballus]	14236	84675	1076	424	188	91	918.92	1835.83	2	62.14	R	SCVCAVGWAGNGLLCGR	D
1	gi|126352424|NP_001075325.1|	cartilage oligomeric matrix protein [Equus caballus]	14236	84675	1076	424	188	91	612.95	1835.83	3	68.61	R	SCVCAVGWAGNGLLCGR	D
1	gi|126352424|NP_001075325.1|	cartilage oligomeric matrix protein [Equus caballus]	14236	84675	1076	424	188	91	918.92	1835.83	2	22.29	R	SCVCAVGWAGNGLLCGR	D
1	gi|126352424|NP_001075325.1|	cartilage oligomeric matrix protein [Equus caballus]	14236	84675	1076	424	188	91	926.36	1850.7	2	22.47	K	DSDGDGIGDVCDNCPQK	S
1	gi|126352424|NP_001075325.1|	cartilage oligomeric matrix protein [Equus caballus]	14236	84675	1076	424	188	91	926.36	1850.7	2	39.31	K	DSDGDGIGDVCDNCPQK	S
1	gi|126352424|NP_001075325.1|	cartilage oligomeric matrix protein [Equus caballus]	14236	84675	1076	424	188	91	926.36	1850.7	2	21.76	K	DSDGDGIGDVCDNCPQK	S
1	gi|126352424|NP_001075325.1|	cartilage oligomeric matrix protein [Equus caballus]	14236	84675	1076	424	188	91	617.91	1850.7	3	41.77	K	DSDGDGIGDVCDNCPQK	S
1	gi|126352424|NP_001075325.1|	cartilage oligomeric matrix protein [Equus caballus]	14236	84675	1076	424	188	91	926.36	1850.7	2	36.65	K	DSDGDGIGDVCDNCPQK	S
[truncated: 5,547 more rows]

## Sheet: sample2 control
prot_hit_num	prot_acc	prot_desc	prot_score	prot_mass	prot_matches	prot_matches_sig	prot_sequences	prot_sequences_sig	pep_exp_mz	pep_exp_mr	pep_exp_z	pep_score	pep_res_before	pep_seq	pep_res_after
[truncated: 3,722 more rows]

[truncated: 3 more sheets: sample2 treatment, sample3 control, sample3 treatment]
